# Supplementary material for: Hypoxia-related tumor environment correlated with immune infiltration and therapeutic sensitivity in diffuse large B-cell lymphoma
Source: Front Genet. 2022 Oct 14;13:1037716. doi: 10.3389/fgene.2022.1037716 (PMC9614142; doi:10.3389/fgene.2022.1037716)
Supplement: Supplementary file 1 [file Table1.XLSX]

## Sheet: Supplementary Table1
id	HR	HR.95L	HR.95H	pvalue
PLAU	0.651227	0.548748	0.772844	9.12e-07
NF1	0.372425	0.245741	0.564417	3.22e-06
MMP2	0.773301	0.69149	0.864792	6.6e-06
POSTN	0.848843	0.785273	0.917559	3.69e-05
PAM	0.614927	0.481196	0.785823	0.000101776
MYC	1.52281	1.22405	1.89448	0.00016046
BCL2	1.34064	1.15051	1.5622	0.000172243
HTR2B	0.821526	0.740116	0.91189	0.000222252
EDNRA	0.718359	0.602467	0.856544	0.000228694
LIMD1	1.40162	1.16524	1.68596	0.000340016
FN1	0.818389	0.732178	0.914751	0.000417356
EGR1	0.752087	0.641246	0.882086	0.000461234
PDK3	0.584358	0.42877	0.796402	0.000670966
HIF1A	0.461438	0.294047	0.724119	0.000768184
ARNTL	0.68532	0.547682	0.857547	0.000954891
PLOD2	0.79372	0.691726	0.910753	0.000994383
DEPP1	0.67142	0.523444	0.861226	0.00171212
HK2	1.46675	1.15221	1.86715	0.00186779
ATP7A	0.571351	0.399698	0.816721	0.00213657
PKLR	1.27937	1.09118	1.50003	0.00240687
VEGFC	0.58643	0.41493	0.828813	0.00249671
TMEM204	0.628377	0.464011	0.850965	0.00267255
RORA	0.732227	0.597206	0.897773	0.00272731
PDLIM1	1.47104	1.13282	1.91023	0.00378486
TREM2	0.861521	0.778531	0.953358	0.00392421
KCNMA1	0.761478	0.632039	0.917426	0.00414903
LOXL2	0.772503	0.645989	0.923794	0.00467514
SMAD4	1.66103	1.16754	2.3631	0.00478508
ADGRD1	0.844143	0.749557	0.950664	0.00519953
CYB5R3	0.562043	0.37462	0.843235	0.00537308
BIRC2	0.544526	0.354353	0.836759	0.00555402
NCOA1	0.585174	0.398549	0.859188	0.00624864
HSP90B1	1.26959	1.06916	1.5076	0.00647386
BNIP3L	0.665537	0.496455	0.892206	0.00647568
NOX4	0.856664	0.766258	0.957736	0.00655079
RYR1	0.865186	0.778326	0.961738	0.00730296
PSMB9	0.664433	0.492494	0.896401	0.00745525
RGCC	0.783906	0.655832	0.936992	0.00747234
PSMC4	2.20699	1.23208	3.95329	0.00777463
FZD4	0.58326	0.391949	0.86795	0.00785457
PSME3	1.96816	1.19377	3.24486	0.00794745
NOTCH3	0.717685	0.561736	0.91693	0.00796045
KCNMB1	0.723907	0.566936	0.924339	0.00957342
TRIB3	1.49801	1.10304	2.03442	0.00965527
TP53	1.36224	1.0769	1.72318	0.00994445
CTNNB1	1.60908	1.11421	2.32374	0.0111903
PTN	0.577938	0.378195	0.883174	0.0112717
LRP5	1.21878	1.04477	1.42176	0.0118278
EGLN3	0.694862	0.522998	0.923203	0.0120337
CYBA	0.544653	0.337559	0.8788	0.0128007
HMOX2	1.82572	1.13521	2.93625	0.0130261
COL4A1	0.793546	0.657781	0.957333	0.0157172
SOD3	0.721478	0.553474	0.94048	0.0157927
CXXC5	1.27487	1.04648	1.5531	0.0159063
PDK1	0.722853	0.55427	0.94271	0.0166021
ZFP36L1	0.692197	0.512206	0.935438	0.0166504
EPAS1	0.746814	0.583811	0.955329	0.0201409
PINK1	0.537001	0.31647	0.911211	0.0211884
CAD	1.62868	1.06835	2.48289	0.0233724
NECAB3	1.56483	1.05586	2.31915	0.0256973
CXCR4	1.44855	1.04379	2.01028	0.0266713
DYRK2	0.736763	0.561992	0.965886	0.0270223
SLC38A1	1.45774	1.04361	2.0362	0.0270832
PPARD	0.682846	0.484408	0.962572	0.0294268
SIRT4	0.868584	0.764902	0.98632	0.02983
PSMB7	1.85101	1.06152	3.22768	0.0299768
MAPK8IP1	0.814616	0.676422	0.981043	0.0306376
ADORA2B	0.839414	0.715693	0.984523	0.0314212
PSMB5	1.68822	1.04555	2.7259	0.0321785
TRPA1	0.889703	0.799335	0.990287	0.0324705
PLAUR	0.822284	0.687092	0.984075	0.0327504
USP19	1.9394	1.05414	3.56812	0.0332166
TGFB2	0.854529	0.739139	0.987934	0.0336714
ATR	1.69974	1.03374	2.79481	0.0365508
ACAA2	1.36227	1.01895	1.82127	0.0369196
TGFB1	1.55188	1.02611	2.34705	0.0373349
PFKFB3	0.804028	0.653495	0.989235	0.0391797
RWDD3	1.34552	1.01454	1.78446	0.039379
AK4	0.815787	0.672072	0.990234	0.0394726
ENG	0.769063	0.598507	0.988222	0.0401136
CRYAB	0.814348	0.669099	0.991128	0.0404748
NR4A2	0.817661	0.674003	0.991939	0.0411449
PLAT	0.85423	0.732762	0.995833	0.044081
DNM1L	0.608679	0.375014	0.987936	0.0445285
MMP14	0.724224	0.528163	0.993067	0.0451607
PMAIP1	1.17975	1.00264	1.38814	0.0464017
SESN2	0.745175	0.557035	0.996858	0.0475734
CYB5A	0.747472	0.558832	0.999789	0.0498343

## Sheet: Supplementary Table2
	logFC	AveExpr	t	P.Value	adj.P.Val	B	change
COL6A3	1.90162	12.5289	18.7832	4.86576e-46	9.56144e-42	93.9144	UP
COL3A1	2.69628	13.013	18.6855	9.4724e-46	9.56144e-42	93.2589	UP
MXRA5	2.52952	10.9256	17.5853	1.83451e-42	1.23451e-38	85.8074	UP
FN1	2.53631	12.8667	17.4451	4.85159e-42	2.4486e-38	84.8494	UP
COL5A2	2.28181	10.6573	17.196	2.73983e-41	1.10623e-37	83.1439	UP
COL1A2	2.11818	12.7912	16.8333	3.44325e-40	1.15854e-36	80.6498	UP
ANGPTL2	1.35697	9.27369	16.3372	1.11403e-38	3.21285e-35	77.2228	UP
LUM	2.30099	11.9132	16.3042	1.40453e-38	3.54433e-35	76.9943	UP
PLOD2	2.10482	9.01279	16.2518	2.03028e-38	4.55414e-35	76.6311	UP
NNMT	1.83909	10.8114	16.0847	6.57585e-38	1.32753e-34	75.4723	UP
VGLL3	2.34786	7.80089	15.8432	3.60799e-37	6.62165e-34	73.7937	UP
MMP2	2.61671	10.9521	15.7862	5.395e-37	9.07618e-34	73.3969	UP
COL5A1	2.3329	9.70968	15.7158	8.86921e-37	1.37732e-33	72.9067	UP
POSTN	3.34599	10.9969	15.6258	1.67422e-36	2.41423e-33	72.2801	UP
FAM198B	1.81367	10.0351	15.5625	2.61829e-36	3.52387e-33	71.839	UP
FAP	2.25403	8.42065	15.4564	5.5464e-36	6.99817e-33	71.0987	UP
CRISPLD2	1.53595	10.073	15.4262	6.86799e-36	8.15593e-33	70.8879	UP
COL1A1	1.57977	13.7533	15.3604	1.09401e-35	1.22699e-32	70.4287	UP
COL6A1	1.4753	12.5451	15.225	2.8521e-35	3.03043e-32	69.4835	UP
VCAN	2.21689	10.6191	15.2006	3.39215e-35	3.42404e-32	69.3124	UP
CCDC80	1.85514	9.44336	15.1756	4.0486e-35	3.89205e-32	69.1379	UP
PMP22	1.56302	10.2759	15.0323	1.11773e-34	1.02567e-31	68.1361	UP
THBS2	2.34146	9.82963	14.9723	1.71036e-34	1.47994e-31	67.7164	UP
ZNF503	1.67559	8.03193	14.9682	1.76048e-34	1.47994e-31	67.6879	UP
RIN2	1.52362	9.64157	14.9626	1.8327e-34	1.47994e-31	67.6482	UP
LAMA4	1.41074	8.95975	14.881	3.26922e-34	2.53842e-31	67.0772	UP
TMEM45A	1.76852	8.51859	14.8375	4.45106e-34	3.32808e-31	66.7728	UP
IL1R1	1.45247	10.1363	14.7178	1.04112e-33	7.5065e-31	65.9344	UP
COL6A2	1.52317	11.9473	14.6963	1.21229e-33	8.43922e-31	65.7842	UP
INHBA	3.14461	8.0089	14.6548	1.62799e-33	1.09553e-30	65.4933	UP
LAMB1	1.58119	8.85045	14.4866	5.37466e-33	3.50012e-30	64.3148	UP
FAM20C	2.01302	8.83266	14.4373	7.62771e-33	4.81213e-30	63.9694	UP
TPBG	1.07687	9.01321	14.386	1.09837e-32	6.71935e-30	63.6096	UP
PLAUR	1.53019	10.2942	14.2598	2.69235e-32	1.59862e-29	62.7248	UP
TMEM158	2.75998	6.73257	14.2515	2.85707e-32	1.64796e-29	62.6662	UP
ADAMTS2	2.56578	8.85015	14.2337	3.24079e-32	1.81736e-29	62.5419	UP
COL4A1	1.37067	11.9415	14.2205	3.5603e-32	1.94258e-29	62.4491	UP
COL4A2	1.26112	11.4469	14.081	9.59613e-32	5.09807e-29	61.4706	UP
MXRA8	1.32429	9.29344	14.0428	1.25882e-31	6.51617e-29	61.2028	UP
LRP1	1.20467	9.36532	14.0391	1.29218e-31	6.52161e-29	61.177	UP
PCOLCE	1.75464	9.46719	13.9857	1.88941e-31	9.30329e-29	60.802	UP
PDGFRA	1.81903	9.27753	13.9764	2.01805e-31	9.70009e-29	60.737	UP
FSTL1	1.31548	11.3341	13.9044	3.36748e-31	1.58099e-28	60.2317	UP
ITGAV	1.14827	10.7993	13.8815	3.96155e-31	1.81763e-28	60.0714	UP
ERRFI1	1.38939	9.10641	13.878	4.06158e-31	1.82212e-28	60.0467	UP
TNS1	1.16602	10.4836	13.7984	7.14812e-31	3.13709e-28	59.4889	UP
DCN	2.24469	11.5129	13.6365	2.25902e-30	9.70319e-28	58.3533	UP
C1R	1.23422	11.3498	13.509	5.58976e-30	2.35096e-27	57.4591	UP
SULF1	2.40602	9.89451	13.4839	6.67963e-30	2.75201e-27	57.2833	UP
CTHRC1	2.15313	10.8009	13.4492	8.5437e-30	3.44961e-27	57.0403	UP
TIMP2	1.2477	11.2509	13.3975	1.23346e-29	4.73367e-27	56.6779	UP
SNAI2	1.55982	8.54742	13.3967	1.24112e-29	4.73367e-27	56.6718	UP
ADAMTS12	1.87508	7.41415	13.3965	1.24274e-29	4.73367e-27	56.6705	UP
EMP1	1.91283	9.02318	13.3693	1.50737e-29	5.63532e-27	56.48	UP
F3	1.86768	8.23534	13.3546	1.67321e-29	6.14161e-27	56.377	UP
EMILIN1	1.72696	8.60854	13.3079	2.33074e-29	8.40233e-27	56.0498	UP
GPX8	1.37493	7.88076	13.2654	3.15135e-29	1.11613e-26	55.7521	UP
FAT1	0.972891	8.79768	13.2295	4.06624e-29	1.41533e-26	55.5006	NOT
TNFAIP6	2.31558	8.33512	13.2105	4.65092e-29	1.5914e-26	55.368	UP
RAB13	1.28082	11.2814	13.1919	5.30925e-29	1.78639e-26	55.2373	UP
CALD1	1.24145	11.441	13.1427	7.52672e-29	2.49097e-26	54.8928	UP
NID2	1.44916	8.22629	13.1212	8.76573e-29	2.85423e-26	54.7424	UP
FBLIM1	1.27873	9.67293	13.0223	1.76721e-28	5.66291e-26	54.0504	UP
HEPH	1.12002	7.94024	12.9813	2.36419e-28	7.45753e-26	53.7632	UP
SPHK1	1.22963	9.11547	12.9506	2.93722e-28	9.00728e-26	53.549	UP
ITGA5	1.20275	9.12166	12.9503	2.94472e-28	9.00728e-26	53.5465	UP
CDH11	1.42718	9.95059	12.9195	3.66302e-28	1.10372e-25	53.331	UP
FBN1	1.58319	10.3869	12.8569	5.70733e-28	1.6944e-25	52.8933	UP
BGN	1.69971	10.2799	12.7994	8.57355e-28	2.50845e-25	52.4917	UP
RCN3	1.0433	8.89548	12.7799	9.84316e-28	2.83877e-25	52.3554	UP
PLXND1	0.88156	11.3315	12.7718	1.042e-27	2.96281e-25	52.2992	NOT
GPC6	2.7392	6.62911	12.7593	1.13861e-27	3.19254e-25	52.2117	UP
HSPG2	1.36908	10.1387	12.6951	1.79268e-27	4.95763e-25	51.7637	UP
CTSK	1.76533	11.2499	12.6413	2.62279e-27	7.15525e-25	51.3881	UP
PLXDC2	1.6576	8.7131	12.5712	4.30752e-27	1.15947e-24	50.8985	UP
PDPN	1.95937	8.61418	12.5674	4.42414e-27	1.17519e-24	50.8721	UP
FRMD6	1.65514	8.31641	12.5551	4.82358e-27	1.26465e-24	50.7868	UP
FNDC3B	0.870359	10.5856	12.5375	5.46533e-27	1.41454e-24	50.6635	NOT
PRSS23	1.24055	9.45906	12.5118	6.55218e-27	1.67437e-24	50.4845	UP
C1S	1.23153	12.5392	12.4859	7.86763e-27	1.9854e-24	50.304	UP
SH3PXD2B	1.27831	9.32722	12.464	9.18381e-27	2.28892e-24	50.1513	UP
CYP1B1	1.91068	10.3714	12.4617	9.33492e-27	2.29821e-24	50.1352	UP
COL15A1	1.65901	10.3328	12.4272	1.19051e-26	2.89566e-24	49.8952	UP
TPM1	1.39291	10.619	12.4008	1.43448e-26	3.44754e-24	49.7112	UP
GAS2L1	1.29256	8.4953	12.369	1.795e-26	4.26322e-24	49.4899	UP
EGFL6	1.6581	7.98989	12.3505	2.0457e-26	4.80216e-24	49.3609	UP
PDGFRB	1.08326	9.27457	12.3323	2.32639e-26	5.39829e-24	49.234	UP
GFPT2	1.48002	8.93864	12.3278	2.40138e-26	5.50899e-24	49.2027	UP
C15orf48	2.81744	9.59439	12.2623	3.8085e-26	8.63887e-24	48.7475	UP
S100A11	1.18036	12.1792	12.2485	4.19701e-26	9.41436e-24	48.6517	UP
CA12	1.46661	9.39795	12.2461	4.27032e-26	9.47354e-24	48.6346	UP
SMIM3	1.02617	9.40626	12.1121	1.0966e-25	2.40632e-23	47.7038	UP
CD248	1.1113	9.19981	12.09	1.28111e-25	2.78098e-23	47.5504	UP
ITGAM	1.22004	9.9182	11.9766	2.84349e-25	6.10685e-23	46.7636	UP
SPARC	1.21744	13.0914	11.9646	3.09191e-25	6.57046e-23	46.6809	UP
ANTXR1	1.72217	9.7838	11.958	3.23956e-25	6.81252e-23	46.6349	UP
SRPX2	2.00554	6.30183	11.9021	4.79531e-25	9.98018e-23	46.2479	UP
FBLN2	2.4619	7.34983	11.8959	5.0086e-25	1.03177e-22	46.2049	UP
ARHGEF10L	0.937288	9.31451	11.8925	5.12985e-25	1.04607e-22	46.1813	NOT
ACTN1	1.13792	11.3211	11.8568	6.58976e-25	1.33034e-22	45.9342	UP
EMP2	1.32224	8.50165	11.8514	6.84173e-25	1.36219e-22	45.8972	UP
BICC1	1.64488	7.32897	11.8506	6.88247e-25	1.36219e-22	45.8913	UP
FOSL2	1.29792	8.40855	11.8014	9.71775e-25	1.90468e-22	45.5509	UP
KDELR3	1.10459	8.3866	11.7739	1.17757e-24	2.28585e-22	45.3613	UP
LINC01279	2.03158	7.93787	11.7495	1.39751e-24	2.68694e-22	45.1924	UP
PLAU	1.4143	10.6303	11.7269	1.63672e-24	3.11717e-22	45.0365	UP
TDO2	1.46881	8.373	11.699	1.99049e-24	3.75552e-22	44.8434	UP
RNF217	0.767313	7.76045	11.6667	2.49477e-24	4.66336e-22	44.6206	NOT
MFAP2	1.62271	8.36421	11.6636	2.54861e-24	4.72031e-22	44.5995	UP
LAPTM4A	0.559582	12.7454	11.6542	2.72227e-24	4.99611e-22	44.5345	NOT
PROS1	1.06855	8.05103	11.6484	2.83533e-24	5.15673e-22	44.4943	UP
CAV2	0.937397	7.97844	11.6467	2.86874e-24	5.17091e-22	44.4827	NOT
NOX4	1.94938	6.30347	11.6406	2.99389e-24	5.34874e-22	44.4406	UP
COL5A3	1.26211	8.28571	11.6155	3.56842e-24	6.31924e-22	44.2674	UP
ITGB5	1.89939	8.33594	11.5931	4.17205e-24	7.32394e-22	44.1132	UP
SNX7	1.54964	7.82478	11.5699	4.90607e-24	8.53825e-22	43.9533	UP
SEMA3C	2.21785	7.46286	11.536	6.21479e-24	1.07234e-21	43.72	UP
ALDH1A3	1.98571	8.13543	11.5184	7.02867e-24	1.2025e-21	43.5986	UP
ANXA1	1.32027	10.8967	11.511	7.40037e-24	1.25545e-21	43.5477	UP
PPIC	1.1964	9.18924	11.5013	7.91648e-24	1.33182e-21	43.4812	UP
PTTG1IP	0.619257	12.0637	11.4802	9.17251e-24	1.53037e-21	43.3359	NOT
EFEMP2	0.968934	9.24739	11.4538	1.10238e-23	1.82417e-21	43.1545	NOT
TMEM47	1.21983	8.49883	11.4391	1.22156e-23	2.00494e-21	43.0533	UP
MICAL2	1.35318	9.45569	11.4208	1.38814e-23	2.25999e-21	42.9271	UP
NHS	1.56271	6.56619	11.4028	1.57312e-23	2.54066e-21	42.8037	UP
ADGRF5	0.981022	8.71751	11.3763	1.89205e-23	2.99354e-21	42.6216	NOT
FGD5	1.20127	8.14919	11.376	1.89541e-23	2.99354e-21	42.6198	UP
TIMP3	1.7611	10.945	11.3758	1.89802e-23	2.99354e-21	42.6185	UP
OLFML2B	1.18028	9.46542	11.3556	2.18557e-23	3.42033e-21	42.4793	UP
TIMP1	1.29168	13.5946	11.336	2.50482e-23	3.88979e-21	42.3448	UP
HMCN1	3.52603	5.20238	11.3312	2.58908e-23	3.98994e-21	42.3122	UP
FKBP9	0.784019	9.48913	11.3058	3.08878e-23	4.72396e-21	42.1381	NOT
CLEC11A	1.31413	8.67621	11.2819	3.64601e-23	5.53425e-21	41.9744	UP
MMP19	1.41116	8.88206	11.2617	4.19772e-23	6.32415e-21	41.8354	UP
DPYSL3	1.2628	9.37402	11.2436	4.75925e-23	7.11702e-21	41.7116	UP
LRP12	1.76742	6.22716	11.2187	5.65827e-23	8.3992e-21	41.5409	UP
TNFRSF12A	1.43055	7.21746	11.2056	6.19389e-23	9.12717e-21	41.4517	UP
TUSC1	1.05309	8.94213	11.1991	6.47988e-23	9.47941e-21	41.4072	UP
MRC2	0.972243	10.1627	11.1678	8.0522e-23	1.16948e-20	41.1928	NOT
TWIST2	1.08338	7.77499	11.1656	8.1759e-23	1.17896e-20	41.1778	UP
DOCK4	1.19369	9.14966	11.1398	9.77862e-23	1.40008e-20	41.0012	UP
CTGF	2.19117	8.88481	11.1273	1.0663e-22	1.51594e-20	40.9158	UP
FIBIN	1.35124	8.17543	11.1069	1.22777e-22	1.73331e-20	40.7767	UP
PDLIM3	1.60639	8.34376	11.0962	1.32186e-22	1.85318e-20	40.7039	UP
HNMT	1.1211	10.8463	11.0788	1.49108e-22	2.07351e-20	40.5851	UP
PTGFRN	1.45929	7.82034	11.078	1.49957e-22	2.07351e-20	40.5795	UP
CEBPB	1.06432	12.7323	11.0676	1.61209e-22	2.21394e-20	40.5081	UP
FERMT2	1.05678	9.01492	11.057	1.73481e-22	2.36637e-20	40.4357	UP
ANTXR2	1.01927	9.8899	11.0322	2.05907e-22	2.78984e-20	40.2667	UP
SERPINH1	1.94627	8.96069	10.9746	3.06605e-22	4.12649e-20	39.874	UP
IL13RA1	1.14168	11.2151	10.9598	3.39445e-22	4.53822e-20	39.7737	UP
ACTA2	1.11407	11.6328	10.9205	4.45162e-22	5.91245e-20	39.5063	UP
FKBP10	2.02887	6.72441	10.9168	4.5694e-22	6.02921e-20	39.4805	UP
LTBP2	1.35944	9.56677	10.9052	4.94962e-22	6.4885e-20	39.4017	UP
LINC01094	1.41053	7.95744	10.8693	6.33911e-22	8.25639e-20	39.1576	UP
PLAT	1.43627	7.79695	10.8243	8.64037e-22	1.11815e-19	38.8522	UP
CREB3L1	1.81996	7.30988	10.8161	9.14429e-22	1.17583e-19	38.7963	UP
SLC1A3	1.25717	10.2427	10.7648	1.30088e-21	1.66216e-19	38.4487	UP
RARRES1	1.29796	10.5944	10.7165	1.81364e-21	2.30275e-19	38.121	UP
EFEMP1	1.3791	10.1317	10.6522	2.81889e-21	3.55673e-19	37.6861	UP
CD63	0.657484	13.9898	10.6421	3.01981e-21	3.78657e-19	37.6182	NOT
PRR16	1.71851	5.91669	10.6324	3.22741e-21	4.02192e-19	37.5527	UP
ENG	0.902869	9.56281	10.6253	3.38929e-21	4.19773e-19	37.5044	NOT
HEXB	0.83214	11.8404	10.6189	3.54135e-21	4.35932e-19	37.4611	NOT
LOX	1.86217	7.19297	10.5803	4.61043e-21	5.64093e-19	37.201	UP
MARVELD1	0.891368	8.82555	10.5728	4.85548e-21	5.90496e-19	37.1499	NOT
NDRG1	1.10307	11.4541	10.5708	4.92187e-21	5.94986e-19	37.1366	UP
FPR3	1.32706	9.30321	10.5589	5.34003e-21	6.41694e-19	37.0562	UP
MYADM	1.1348	10.94	10.5422	5.98416e-21	7.14841e-19	36.9439	UP
CILP	2.1704	9.71381	10.5316	6.43675e-21	7.64383e-19	36.872	UP
NOTCH3	0.884843	8.71586	10.5075	7.58832e-21	8.95866e-19	36.7097	NOT
SERPINF1	1.01525	12.1109	10.5061	7.65718e-21	8.98739e-19	36.7008	UP
AEBP1	1.61411	9.88031	10.5014	7.91019e-21	9.23069e-19	36.6687	UP
CACNA2D1	1.2023	6.92236	10.456	1.07807e-20	1.24602e-18	36.3635	UP
PLPP3	1.04129	10.5034	10.4554	1.08245e-20	1.24602e-18	36.3595	UP
LAMB2	0.859377	8.62382	10.4549	1.08629e-20	1.24602e-18	36.356	NOT
LEPROT	0.710223	10.9316	10.4526	1.10389e-20	1.25906e-18	36.3402	NOT
C3orf80	2.1665	5.66807	10.3987	1.59296e-20	1.80667e-18	35.9786	UP
NRP1	1.10471	8.18548	10.388	1.71336e-20	1.93236e-18	35.9068	UP
TREM1	2.58266	6.9576	10.3854	1.74479e-20	1.95687e-18	35.8889	UP
FAM129B	1.16267	8.04224	10.3815	1.79201e-20	1.99874e-18	35.8625	UP
SAT1	0.586479	14.1765	10.3057	2.9999e-20	3.32758e-18	35.3546	NOT
CD109	1.137	8.0557	10.2335	4.89696e-20	5.39646e-18	34.8716	UP
TMEM51	1.00476	8.3889	10.2328	4.91851e-20	5.39646e-18	34.8673	UP
FBLN1	1.40481	8.31472	10.2044	5.96498e-20	6.50924e-18	34.6771	UP
TMEM119	1.88997	10.0887	10.202	6.06033e-20	6.57774e-18	34.6615	UP
ST5	0.743481	8.38241	10.1923	6.47245e-20	6.98748e-18	34.5966	NOT
PCDH18	0.789205	8.51634	10.1783	7.11817e-20	7.6437e-18	34.5029	NOT
LMNA	0.902873	9.89436	10.1729	7.38273e-20	7.88585e-18	34.467	NOT
DLC1	0.946569	8.43583	10.1598	8.06604e-20	8.57038e-18	34.3797	NOT
PDZRN3	1.94591	6.71158	10.1448	8.92744e-20	9.43597e-18	34.2797	UP
ADAMTS5	1.48514	7.50674	10.1017	1.19474e-19	1.25622e-17	33.9925	UP
PDGFC	1.0895	8.89788	10.0988	1.21812e-19	1.27416e-17	33.9734	UP
GAS1	1.64431	9.36588	10.0838	1.34766e-19	1.4024e-17	33.8738	UP
CSF3R	0.911596	9.48315	10.0788	1.3945e-19	1.4437e-17	33.8402	NOT
CD276	0.714476	8.75862	10.0574	1.61109e-19	1.65942e-17	33.6979	NOT
CTSL	1.04523	12.0496	10.0438	1.76573e-19	1.80947e-17	33.6076	UP
TGFBI	1.37014	10.9992	10.0427	1.779e-19	1.81386e-17	33.6002	UP
MRAS	0.718703	9.29827	10.041	1.79878e-19	1.8197e-17	33.5893	NOT
ISLR	1.28066	8.62377	10.0407	1.80276e-19	1.8197e-17	33.5871	UP
GLT8D2	1.27138	7.32926	10.0386	1.82853e-19	1.83654e-17	33.5731	UP
CYP26B1	1.40688	8.07101	10.0378	1.83808e-19	1.83698e-17	33.568	UP
NID1	1.08312	8.95459	10.0216	2.05067e-19	2.03936e-17	33.4601	UP
SNED1	1.09895	7.81324	10.0118	2.18994e-19	2.16718e-17	33.3954	UP
GABARAPL1	0.831952	8.44021	10.0071	2.26012e-19	2.22572e-17	33.3643	NOT
LY96	0.7482	11.512	10.0062	2.27512e-19	2.22962e-17	33.3578	NOT
NUPR1	1.5442	10.4816	9.99887	2.38965e-19	2.33054e-17	33.3094	UP
RASAL2	0.903758	7.53613	9.98894	2.55487e-19	2.4797e-17	33.2435	NOT
GSN	0.8619	11.8965	9.98778	2.57481e-19	2.4871e-17	33.2359	NOT
HTRA1	1.03413	10.0415	9.95343	3.24405e-19	3.11861e-17	33.0082	UP
MAFF	1.1139	9.16281	9.947	3.38734e-19	3.24093e-17	32.9656	UP
CAPG	1.16987	12.2364	9.92266	3.98895e-19	3.79854e-17	32.8045	UP
EDNRA	1.15881	8.35307	9.9159	4.17432e-19	3.95639e-17	32.7598	UP
CFH	1.22157	8.65345	9.89462	4.81506e-19	4.54236e-17	32.6191	UP
ARMCX1	0.792628	8.50637	9.893	4.86769e-19	4.57064e-17	32.6084	NOT
LGALS3BP	1.08552	10.9658	9.87616	5.44993e-19	5.09367e-17	32.497	UP
LGALS1	1.07429	13.0472	9.87338	5.55223e-19	5.16536e-17	32.4787	UP
ECM1	0.751969	9.2126	9.86208	5.98951e-19	5.54662e-17	32.404	NOT
HMGN2P46	2.27854	6.55453	9.85843	6.13749e-19	5.6577e-17	32.38	UP
STEAP2	2.28603	6.13371	9.8567	6.20907e-19	5.69767e-17	32.3686	UP
HK3	2.36314	7.93934	9.85297	6.36626e-19	5.81548e-17	32.3439	UP
PI15	2.50352	7.17057	9.8466	6.64407e-19	6.04192e-17	32.3018	UP
SFXN3	0.924791	9.20714	9.83503	7.17926e-19	6.4933e-17	32.2255	NOT
PLS3	1.07872	10.0007	9.8345	7.20477e-19	6.4933e-17	32.222	UP
DAB2	0.81531	10.4491	9.83125	7.36337e-19	6.60674e-17	32.2006	NOT
ACVRL1	1.0971	8.82937	9.8232	7.77089e-19	6.94153e-17	32.1475	UP
MYOF	1.3714	10.3236	9.80015	9.06715e-19	8.06378e-17	31.9955	UP
TSC22D1	1.06133	11.1723	9.79824	9.18326e-19	8.12866e-17	31.983	UP
ADAMTS1	1.62827	7.95799	9.79762	9.22163e-19	8.12866e-17	31.9789	UP
LAMB3	1.92834	6.74507	9.79698	9.2609e-19	8.12866e-17	31.9747	UP
KCTD12	0.788502	11.8683	9.7623	1.16768e-18	1.02048e-16	31.7463	NOT
KLHDC8B	0.830209	10.1984	9.7522	1.2492e-18	1.08702e-16	31.6799	NOT
ADAM12	1.48018	8.5508	9.7505	1.26341e-18	1.09467e-16	31.6687	UP
CLMP	1.11546	7.94062	9.73934	1.36116e-18	1.17432e-16	31.5953	UP
GLIS2	1.0459	8.73376	9.71892	1.55987e-18	1.34003e-16	31.4611	UP
SPRY1	0.675708	8.69021	9.71613	1.58917e-18	1.35941e-16	31.4428	NOT
CAVIN3	0.816097	8.62144	9.71519	1.59919e-18	1.36221e-16	31.4366	NOT
SLAMF8	1.21466	11.3251	9.71262	1.62681e-18	1.37991e-16	31.4197	UP
MFGE8	1.05796	9.36835	9.68609	1.94145e-18	1.63991e-16	31.2455	UP
GXYLT2	1.07762	7.50534	9.6794	2.02996e-18	1.70753e-16	31.2016	UP
NRP2	1.18403	8.13969	9.66967	2.16585e-18	1.81428e-16	31.1378	UP
SELENOM	1.14594	9.83706	9.66664	2.21002e-18	1.84363e-16	31.1179	UP
CTTN	0.81281	10.0612	9.63768	2.67968e-18	2.22623e-16	30.9281	NOT
ANO10	0.907111	8.39464	9.63624	2.70535e-18	2.23835e-16	30.9187	NOT
PMEPA1	1.50666	8.55736	9.63466	2.73404e-18	2.25285e-16	30.9083	UP
SH3PXD2A	0.663173	9.92667	9.62864	2.84562e-18	2.33526e-16	30.8689	NOT
ADAM9	0.821853	9.86817	9.62637	2.88899e-18	2.36125e-16	30.854	NOT
SLC7A7	0.980565	11.2938	9.61778	3.05864e-18	2.48983e-16	30.7978	NOT
PLK2	1.25778	7.84241	9.60498	3.33023e-18	2.70003e-16	30.7141	UP
APOC1	1.15557	12.6046	9.5936	3.5917e-18	2.90037e-16	30.6396	UP
FAM20A	1.3801	8.58552	9.59189	3.63265e-18	2.92175e-16	30.6284	UP
COL12A1	1.61089	9.10888	9.55712	4.57523e-18	3.66526e-16	30.4013	UP
COL16A1	1.4409	8.08756	9.55374	4.67889e-18	3.73349e-16	30.3792	UP
IGFBP4	1.34198	10.715	9.5505	4.78064e-18	3.79967e-16	30.358	UP
FTH1	0.757603	14.6758	9.53187	5.4089e-18	4.28215e-16	30.2364	NOT
CNN1	1.76665	6.33132	9.53	5.47634e-18	4.31861e-16	30.2242	UP
FZD1	1.05475	8.12533	9.52639	5.60867e-18	4.40575e-16	30.2007	UP
EDIL3	1.65032	7.04697	9.52083	5.81931e-18	4.5535e-16	30.1644	UP
WIPI1	0.788123	9.1181	9.51125	6.20013e-18	4.83275e-16	30.102	NOT
ENAH	1.17404	8.24793	9.50392	6.50854e-18	5.05363e-16	30.0542	UP
CREG1	0.763051	12.6798	9.48141	7.55337e-18	5.84243e-16	29.9076	NOT
ANPEP	1.60115	8.06335	9.45469	9.01224e-18	6.94424e-16	29.7337	UP
SPPL2A	0.67405	11.717	9.4375	1.00961e-17	7.7238e-16	29.6219	NOT
NCKAP1	1.16824	8.95809	9.43743	1.01005e-17	7.7238e-16	29.6214	UP
SCARB2	0.88125	11.5253	9.43385	1.03423e-17	7.87885e-16	29.5981	NOT
MMP14	0.689601	10.3336	9.42666	1.08445e-17	8.23043e-16	29.5514	NOT
ITPRIPL2	1.01616	10.6253	9.42002	1.13304e-17	8.55439e-16	29.5083	UP
VASH1	0.948029	8.6732	9.41967	1.13561e-17	8.55439e-16	29.5061	NOT
TBC1D16	1.25235	7.69012	9.41231	1.19211e-17	8.94659e-16	29.4583	UP
STEAP3	1.06374	8.81387	9.40756	1.23005e-17	9.19713e-16	29.4274	UP
MYO10	1.25465	7.74602	9.39764	1.31318e-17	9.7825e-16	29.363	UP
RRAS	0.974987	9.13995	9.39451	1.3406e-17	9.95005e-16	29.3427	NOT
EPAS1	0.84813	10.8854	9.37897	1.48508e-17	1.0982e-15	29.2419	NOT
RBPMS	0.958034	9.06788	9.36812	1.59506e-17	1.17522e-15	29.1716	NOT
LRMDA	0.605491	8.64718	9.35361	1.75498e-17	1.28835e-15	29.0775	NOT
LRRC15	1.68086	8.86797	9.34997	1.79751e-17	1.31479e-15	29.0539	UP
PRKG1	1.00995	7.23789	9.33673	1.96105e-17	1.42435e-15	28.9682	UP
SLC27A1	0.680147	9.24882	9.3367	1.96141e-17	1.42435e-15	28.968	NOT
EHD2	0.841843	8.39698	9.32354	2.13866e-17	1.5475e-15	28.8829	NOT
SDC4	1.05218	10.5517	9.3159	2.2488e-17	1.62138e-15	28.8334	UP
EEF1AKMT3	0.666354	9.14437	9.3141	2.27551e-17	1.6348e-15	28.8218	NOT
PRRX1	1.05274	10.0277	9.2957	2.5678e-17	1.83825e-15	28.7028	UP
HEBP1	0.770371	10.0427	9.2913	2.64298e-17	1.88539e-15	28.6744	NOT
ZCCHC24	0.827865	9.02082	9.26473	3.14624e-17	2.23407e-15	28.5029	NOT
LAMA2	1.5579	7.26144	9.26436	3.15391e-17	2.23407e-15	28.5005	UP
FAM210B	0.777023	10.0471	9.25963	3.25319e-17	2.29634e-15	28.47	NOT
ARHGEF40	0.993742	7.80825	9.24892	3.48985e-17	2.45481e-15	28.4008	NOT
CERCAM	0.984962	8.22028	9.24013	3.69657e-17	2.5912e-15	28.3442	NOT
S100A6	0.850951	11.935	9.21811	4.26997e-17	2.98277e-15	28.2023	NOT
ZFAND5	0.495649	12.4845	9.20708	4.58926e-17	3.19476e-15	28.1313	NOT
AGTRAP	0.668455	9.69854	9.19722	4.8951e-17	3.39596e-15	28.0678	NOT
APOL1	1.16936	10.2236	9.19561	4.94681e-17	3.42008e-15	28.0574	UP
CXCL16	1.09166	9.87292	9.19471	4.97612e-17	3.4286e-15	28.0516	UP
TFEC	1.19747	10.1966	9.19099	5.09858e-17	3.50103e-15	28.0277	UP
GOLM1	1.7263	8.11985	9.18968	5.14226e-17	3.51905e-15	28.0193	UP
JAG1	0.940658	9.66283	9.18721	5.22602e-17	3.56428e-15	28.0034	NOT
STOM	0.984461	11.7356	9.18477	5.30993e-17	3.60932e-15	27.9877	NOT
PXDN	1.25285	9.80457	9.17309	5.73126e-17	3.87381e-15	27.9126	UP
LINC00312	0.644586	8.58368	9.17292	5.73741e-17	3.87381e-15	27.9115	NOT
APOE	1.12003	13.0645	9.16893	5.88892e-17	3.96285e-15	27.8859	UP
PTGR1	0.739823	8.56842	9.15522	6.44053e-17	4.31965e-15	27.7977	NOT
WISP1	1.15238	8.24237	9.14988	6.66897e-17	4.45805e-15	27.7634	UP
ADAMDEC1	1.27994	12.6922	9.13962	7.13053e-17	4.75087e-15	27.6976	UP
TSHZ3	0.930163	7.91566	9.11538	8.35091e-17	5.54566e-15	27.5421	NOT
GJB2	2.46229	6.85146	9.09392	9.6034e-17	6.3565e-15	27.4046	UP
WWTR1	1.06792	8.40142	9.08225	1.03612e-16	6.83571e-15	27.3299	UP
RAB31	0.959997	11.2246	9.0752	1.08481e-16	7.13358e-15	27.2847	NOT
SGMS2	1.30309	6.93699	9.05699	1.22112e-16	8.00387e-15	27.1682	UP
TYMP	0.946986	11.1142	9.05502	1.23689e-16	8.081e-15	27.1556	NOT
CES1	2.39041	7.84795	9.0497	1.28035e-16	8.33796e-15	27.1216	UP
ARHGAP28	1.38834	6.46479	9.04751	1.29867e-16	8.43011e-15	27.1076	UP
PLBD2	0.636648	10.0973	9.011	1.646e-16	1.06505e-14	26.8744	NOT
DSEL	1.62605	5.15418	9.00208	1.74403e-16	1.12487e-14	26.8175	UP
SDC2	1.00114	8.76691	8.99946	1.7739e-16	1.1405e-14	26.8008	UP
JCAD	0.806898	7.37511	8.99741	1.79762e-16	1.15207e-14	26.7877	NOT
LYZ	0.754393	14.2015	8.99631	1.81053e-16	1.15667e-14	26.7807	NOT
NPC2	0.649345	13.035	8.97701	2.05172e-16	1.30663e-14	26.6577	NOT
KLF4	1.29238	8.81982	8.95872	2.30952e-16	1.46618e-14	26.5412	UP
THBS1	1.86528	7.99477	8.93315	2.72495e-16	1.72449e-14	26.3785	UP
WDFY3	0.840619	8.36086	8.91641	3.03604e-16	1.91536e-14	26.2722	NOT
NBL1	1.35937	9.08907	8.908	3.2055e-16	2.01597e-14	26.2187	UP
ASAH1	0.587191	13.2684	8.90021	3.37075e-16	2.11331e-14	26.1693	NOT
NECTIN2	0.668795	8.98141	8.87619	3.93574e-16	2.45551e-14	26.0169	NOT
SLC11A2	0.630412	9.91676	8.87599	3.94089e-16	2.45551e-14	26.0156	NOT
COL13A1	1.46054	6.61004	8.87437	3.98209e-16	2.47355e-14	26.0053	UP
COPZ2	1.3104	7.5486	8.873	4.0174e-16	2.48304e-14	25.9967	UP
ACVR1	0.829238	9.3222	8.87283	4.02197e-16	2.48304e-14	25.9955	NOT
MITF	0.829556	9.14371	8.8669	4.17858e-16	2.57187e-14	25.958	NOT
CLEC7A	1.17391	10.3194	8.8421	4.9023e-16	3.00814e-14	25.8009	UP
RND3	0.906189	9.63605	8.8361	5.09525e-16	3.11706e-14	25.7629	NOT
CD37	-0.757046	13.2253	-8.81646	5.78128e-16	3.52606e-14	25.6387	NOT
PRRG1	0.773005	6.94187	8.81567	5.8105e-16	3.53321e-14	25.6337	NOT
RASSF4	0.997578	12.2542	8.80994	6.02854e-16	3.65478e-14	25.5975	NOT
SOD2	0.909695	11.0119	8.80839	6.0891e-16	3.68044e-14	25.5876	NOT
CTSD	0.966899	12.0037	8.80621	6.17487e-16	3.72114e-14	25.5739	NOT
FBXO32	1.08265	8.13526	8.80393	6.26617e-16	3.76492e-14	25.5594	UP
CTSB	0.706826	14.2349	8.79949	6.44719e-16	3.86219e-14	25.5314	NOT
MYL9	1.46343	9.59397	8.79273	6.73314e-16	4.02156e-14	25.4888	UP
ASAP2	0.742361	8.17116	8.7842	7.11249e-16	4.2356e-14	25.4349	NOT
RAB32	0.596157	9.87174	8.78226	7.20146e-16	4.27597e-14	25.4226	NOT
PALLD	0.938898	10.9383	8.7762	7.487e-16	4.43248e-14	25.3844	NOT
WNT2	1.37288	7.36862	8.77507	7.54129e-16	4.45157e-14	25.3773	UP
KIRREL1	0.868994	7.43207	8.76299	8.14914e-16	4.79635e-14	25.3011	NOT
CCL5	1.35317	11.9854	8.76231	8.18453e-16	4.80318e-14	25.2968	UP
PODN	1.31058	6.64313	8.72982	1.0079e-15	5.89781e-14	25.0921	UP
ITGA11	1.00229	7.18148	8.72625	1.03115e-15	6.01641e-14	25.0696	UP
KREMEN1	0.803875	7.82011	8.70024	1.21787e-15	7.0854e-14	24.906	NOT
DOCK5	0.866395	7.91617	8.69952	1.22344e-15	7.09735e-14	24.9015	NOT
KCNMA1	1.13217	10.5481	8.67809	1.40294e-15	8.11536e-14	24.7669	UP
ZNF521	1.21727	6.56536	8.67439	1.43648e-15	8.2856e-14	24.7437	UP
TNFSF13	0.919272	10.6518	8.67147	1.46357e-15	8.41783e-14	24.7253	NOT
CNOT10	-0.403767	9.61671	-8.66457	1.52943e-15	8.77162e-14	24.682	NOT
TGFB1I1	0.81943	8.84574	8.66076	1.56708e-15	8.96208e-14	24.6581	NOT
AQP9	2.14356	7.84986	8.65693	1.60586e-15	9.15794e-14	24.6341	UP
SDCBP	0.571517	13.4107	8.65304	1.64617e-15	9.3614e-14	24.6097	NOT
TNFRSF1A	0.819071	10.0412	8.64347	1.74976e-15	9.92252e-14	24.5497	NOT
LILRB4	1.08614	9.85244	8.63307	1.86967e-15	1.05728e-13	24.4846	UP
C11orf96	1.37898	10.7155	8.63129	1.89096e-15	1.06633e-13	24.4734	UP
SEPT10	0.931812	8.99344	8.61931	2.04096e-15	1.14771e-13	24.3984	NOT
SH3BP4	0.989952	7.44749	8.61443	2.10531e-15	1.18061e-13	24.3679	NOT
ADGRA2	0.570036	8.93226	8.60696	2.20784e-15	1.23468e-13	24.3211	NOT
PHLDA2	1.12072	8.00423	8.60399	2.24991e-15	1.25473e-13	24.3026	UP
RARRES2	1.40397	10.79	8.59169	2.43305e-15	1.35312e-13	24.2256	UP
PLOD1	0.539888	9.5548	8.59052	2.45114e-15	1.35944e-13	24.2184	NOT
C20orf194	0.782623	9.04524	8.58462	2.54486e-15	1.40755e-13	24.1815	NOT
VAMP3	0.494076	11.5746	8.5841	2.55337e-15	1.4084e-13	24.1782	NOT
FNIP2	0.859233	10.3915	8.5831	2.56964e-15	1.41351e-13	24.1719	NOT
CSTA	1.35045	11.431	8.57016	2.78975e-15	1.53042e-13	24.0912	UP
PDE4DIP	1.95478	7.61556	8.5696	2.79975e-15	1.53175e-13	24.0876	UP
ANOS1	0.883306	8.36396	8.56888	2.81251e-15	1.53457e-13	24.0832	NOT
VPS37C	0.538032	10.8007	8.56617	2.86128e-15	1.55697e-13	24.0663	NOT
EML1	0.837035	7.5525	8.5657	2.86995e-15	1.55749e-13	24.0633	NOT
UNC13B	0.707941	8.19662	8.56444	2.89288e-15	1.56572e-13	24.0555	NOT
GNA11	0.648172	9.03179	8.56114	2.95426e-15	1.59467e-13	24.0348	NOT
SCARA5	1.98576	8.12316	8.55053	3.16006e-15	1.70121e-13	23.9687	UP
C11orf74	0.779806	7.40263	8.54341	3.30604e-15	1.77506e-13	23.9243	NOT
GPNMB	0.966119	14.0653	8.53844	3.41177e-15	1.82697e-13	23.8933	NOT
LXN	0.822688	9.5903	8.52694	3.66972e-15	1.9599e-13	23.8217	NOT
TSKU	1.0597	8.09437	8.51988	3.83762e-15	2.04416e-13	23.7777	UP
STON1	1.04971	7.0228	8.50464	4.22664e-15	2.24546e-13	23.6828	UP
ABI3BP	1.27565	11.047	8.50253	4.28333e-15	2.2638e-13	23.6697	UP
DPYD	1.06706	10.5446	8.50252	4.28359e-15	2.2638e-13	23.6697	UP
DSC2	0.744778	8.94545	8.49453	4.50584e-15	2.37504e-13	23.62	NOT
HTRA3	1.35767	8.11849	8.48576	4.76278e-15	2.50393e-13	23.5655	UP
CAVIN1	0.932885	10.0669	8.48352	4.83077e-15	2.53308e-13	23.5515	NOT
COL18A1	0.784501	9.49156	8.48166	4.88782e-15	2.55635e-13	23.54	NOT
C1RL	0.879462	9.37074	8.48036	4.9282e-15	2.57081e-13	23.5319	NOT
SERPING1	1.2223	11.9168	8.47833	4.9918e-15	2.59728e-13	23.5193	UP
SLC7A11	1.38938	8.28101	8.47762	5.01433e-15	2.6023e-13	23.5149	UP
GNG12	0.59469	8.98437	8.47199	5.19604e-15	2.68969e-13	23.4799	NOT
RCN1	0.716093	10.5921	8.45841	5.66118e-15	2.92296e-13	23.3957	NOT
CSGALNACT1	1.19824	7.81997	8.45696	5.71341e-15	2.93915e-13	23.3866	UP
AVPI1	0.505687	9.05169	8.45673	5.72164e-15	2.93915e-13	23.3852	NOT
MREG	0.937939	10.6714	8.45339	5.84374e-15	2.99425e-13	23.3645	NOT
DMXL2	0.806156	10.8207	8.45073	5.94243e-15	3.03711e-13	23.348	NOT
SULT1C2	1.59403	8.88172	8.44466	6.17461e-15	3.14781e-13	23.3103	UP
MAP1B	0.750597	8.52849	8.43442	6.58655e-15	3.34351e-13	23.2469	NOT
RTN1	1.19314	8.66171	8.4343	6.59163e-15	3.34351e-13	23.2461	UP
UNC5B	0.495304	8.93952	8.43315	6.63954e-15	3.35937e-13	23.239	NOT
GNS	0.778034	12.0494	8.43233	6.6739e-15	3.36832e-13	23.2339	NOT
KCNMB1	0.901645	8.67869	8.43056	6.74888e-15	3.39766e-13	23.223	NOT
PDLIM4	1.40194	7.39229	8.41563	7.41459e-15	3.72353e-13	23.1305	UP
ZNF697	0.576242	7.99527	8.40424	7.9662e-15	3.99061e-13	23.06	NOT
PXDC1	0.756831	9.55679	8.3943	8.48067e-15	4.23782e-13	22.9985	NOT
OLFML1	0.802885	7.96431	8.38996	8.71514e-15	4.34423e-13	22.9717	NOT
ZNF469	0.826463	8.11603	8.38922	8.75583e-15	4.35376e-13	22.9672	NOT
SMAD7	0.902427	8.89527	8.3642	1.02477e-14	5.08305e-13	22.8126	NOT
HLX	0.655738	8.70479	8.36357	1.02884e-14	5.09076e-13	22.8087	NOT
PAPSS2	0.901687	10.1386	8.33812	1.20703e-14	5.95327e-13	22.6518	NOT
CDH13	1.76273	5.26342	8.33786	1.20905e-14	5.95327e-13	22.6501	UP
EPB41L3	0.973224	9.25326	8.33745	1.21215e-14	5.95397e-13	22.6476	NOT
PLXNC1	0.792528	11.1413	8.33323	1.24466e-14	6.09886e-13	22.6216	NOT
PPFIBP1	0.691528	8.50448	8.32657	1.29774e-14	6.34353e-13	22.5806	NOT
CEBPD	0.849942	11.2425	8.32056	1.3476e-14	6.57133e-13	22.5436	NOT
RBMS2	0.605385	7.93291	8.3161	1.3858e-14	6.73834e-13	22.5161	NOT
MAGI2-AS3	0.604986	8.21336	8.31578	1.38852e-14	6.73834e-13	22.5142	NOT
KIF13A	1.00697	8.86945	8.3116	1.42538e-14	6.90061e-13	22.4884	UP
ALDH2	1.02253	11.919	8.30858	1.45265e-14	7.01581e-13	22.4698	UP
STX12	0.447891	10.7134	8.30818	1.45622e-14	7.01626e-13	22.4674	NOT
CSF1	0.745126	9.64448	8.29937	1.53881e-14	7.38603e-13	22.4132	NOT
IL18	0.904855	10.0312	8.29922	1.54028e-14	7.38603e-13	22.4123	NOT
ABHD2	0.600955	9.38239	8.29618	1.56989e-14	7.51018e-13	22.3936	NOT
AOX1	1.06196	7.36671	8.2946	1.58553e-14	7.56704e-13	22.3839	UP
TLR3	0.926815	6.35469	8.29145	1.61709e-14	7.69949e-13	22.3645	NOT
BST1	1.45451	6.47272	8.27826	1.75614e-14	8.33517e-13	22.2835	UP
TK2	0.646757	8.49585	8.27801	1.75886e-14	8.33517e-13	22.2819	NOT
PKD2	0.70693	10.0578	8.26926	1.8578e-14	8.78344e-13	22.2282	NOT
SIRPB2	1.08677	7.54112	8.26172	1.94741e-14	9.16246e-13	22.1819	UP
CCND1	0.951582	8.93612	8.26142	1.95103e-14	9.16246e-13	22.1801	NOT
A2M	0.755858	12.0948	8.26137	1.95158e-14	9.16246e-13	22.1798	NOT
WLS	1.09037	7.68611	8.25656	2.01123e-14	9.42057e-13	22.1503	UP
IFITM3	0.618432	12.9553	8.25256	2.06202e-14	9.63611e-13	22.1258	NOT
DKK3	1.16076	8.19191	8.23102	2.35862e-14	1.09967e-12	21.9938	UP
LINC00900	0.871521	6.37877	8.22782	2.40618e-14	1.11926e-12	21.9742	NOT
ANXA4	0.846837	10.4825	8.22573	2.43775e-14	1.13134e-12	21.9614	NOT
THY1	0.760826	10.2455	8.22173	2.49932e-14	1.15725e-12	21.9369	NOT
COX7A1	1.02036	7.73173	8.21805	2.55727e-14	1.18138e-12	21.9144	UP
CYP27B1	1.28367	10.0821	8.21637	2.58418e-14	1.19108e-12	21.9041	UP
OLR1	1.32765	6.44837	8.21167	2.66106e-14	1.22372e-12	21.8753	UP
B3GNT5	1.21487	7.53056	8.2105	2.68043e-14	1.22983e-12	21.8682	UP
TPST1	0.766099	8.27345	8.19822	2.89348e-14	1.32457e-12	21.7931	NOT
IFITM10	1.23495	6.74913	8.19052	3.03542e-14	1.38641e-12	21.746	UP
RUNX2	1.25493	9.32816	8.18792	3.08499e-14	1.40326e-12	21.7301	UP
IL15RA	0.505762	10.0615	8.18786	3.08624e-14	1.40326e-12	21.7297	NOT
CHST11	0.963047	10.3692	8.18447	3.15186e-14	1.42988e-12	21.7091	NOT
LACTB	0.759693	10.6886	8.18297	3.18151e-14	1.4401e-12	21.6999	NOT
RGS3	0.654808	9.78632	8.18081	3.22444e-14	1.45627e-12	21.6867	NOT
GNAQ	0.661342	9.86844	8.1761	3.32025e-14	1.49619e-12	21.658	NOT
ADGRL4	0.927385	7.79646	8.17227	3.4003e-14	1.52885e-12	21.6346	NOT
GLIPR2	0.814219	9.90279	8.16561	3.54396e-14	1.5899e-12	21.5939	NOT
MYLK	0.868012	10.253	8.16004	3.66883e-14	1.64227e-12	21.5599	NOT
ARSD	1.17888	8.1337	8.15776	3.7212e-14	1.66202e-12	21.546	UP
SMCO4	0.741785	11.1511	8.15401	3.80865e-14	1.69733e-12	21.5232	NOT
GJA1	1.06667	10.2307	8.11907	4.7303e-14	2.10087e-12	21.3104	UP
TANC1	1.19714	8.46337	8.11892	4.73497e-14	2.10087e-12	21.3095	UP
ZFYVE16	0.641694	9.63533	8.11192	4.94454e-14	2.18904e-12	21.267	NOT
DUSP6	0.923566	10.3637	8.10396	5.19445e-14	2.29465e-12	21.2186	NOT
TYROBP	1.02628	11.9067	8.09031	5.6524e-14	2.4915e-12	21.1356	UP
CTBP2	0.547696	10.0338	8.08961	5.67678e-14	2.4968e-12	21.1314	NOT
ALDH1L2	1.57228	5.59353	8.07863	6.0755e-14	2.66635e-12	21.0647	UP
BACE1	0.719989	7.91123	8.07815	6.09385e-14	2.6686e-12	21.0618	NOT
DEPDC7	1.53066	5.4101	8.06716	6.52194e-14	2.84989e-12	20.9951	UP
LAMC1	0.560402	10.6505	8.0613	6.76214e-14	2.94847e-12	20.9596	NOT
SPSB1	0.87909	8.38736	8.05978	6.82616e-14	2.96997e-12	20.9504	NOT
TM4SF1	0.767772	9.34265	8.05797	6.90267e-14	2.9968e-12	20.9395	NOT
CAMK2N1	0.775557	8.48984	8.05747	6.92425e-14	2.99972e-12	20.9364	NOT
DIXDC1	1.36793	7.22566	8.05595	6.98938e-14	3.02145e-12	20.9272	UP
IGFBP6	0.972727	8.01741	8.05368	7.08798e-14	3.05517e-12	20.9134	NOT
CLIC6	1.48863	7.99023	8.05346	7.09766e-14	3.05517e-12	20.9121	UP
ZCCHC3	-0.375574	10.4983	-8.05121	7.19675e-14	3.09123e-12	20.8985	NOT
KCNE3	0.712164	9.437	8.05082	7.214e-14	3.09206e-12	20.8961	NOT
CNTN3	1.87461	5.07203	8.04802	7.33975e-14	3.1393e-12	20.8792	UP
CLEC4A	0.979145	9.06731	8.04308	7.56689e-14	3.2296e-12	20.8493	NOT
OLFML3	1.04442	8.68784	8.04059	7.68406e-14	3.2727e-12	20.8342	UP
DOCK1	0.50293	8.35485	8.03789	7.81334e-14	3.32075e-12	20.8178	NOT
IRAK3	0.978013	8.24714	8.02217	8.60809e-14	3.65084e-12	20.7227	NOT
FAM114A1	0.595052	9.54211	8.01845	8.80738e-14	3.72442e-12	20.7003	NOT
PSAP	0.568273	14.7486	8.01825	8.81847e-14	3.72442e-12	20.699	NOT
TJP1	0.678448	8.93823	8.01554	8.96664e-14	3.77909e-12	20.6827	NOT
PKDCC	1.10354	8.17618	8.0046	9.59181e-14	4.03416e-12	20.6165	UP
NAV1	0.670306	8.90849	7.99918	9.91686e-14	4.1622e-12	20.5838	NOT
SH3D19	1.12142	7.24035	7.99803	9.98702e-14	4.18294e-12	20.5769	UP
FMO1	1.48974	8.08506	7.98683	1.06996e-13	4.47211e-12	20.5093	UP
ACVR1B	0.576642	10.0303	7.9809	1.10963e-13	4.62833e-12	20.4735	NOT
BMP1	0.816382	8.313	7.97948	1.11939e-13	4.65944e-12	20.4649	NOT
RILPL1	0.599868	8.53692	7.97625	1.14179e-13	4.74289e-12	20.4455	NOT
COL8A1	2.26257	6.33581	7.96371	1.23325e-13	5.11227e-12	20.3699	UP
AGAP3	0.575054	9.76325	7.96187	1.24725e-13	5.15973e-12	20.3588	NOT
ATP6AP2	0.507588	12.969	7.95997	1.26181e-13	5.20931e-12	20.3474	NOT
GADD45G	0.822768	8.22366	7.95804	1.27689e-13	5.26077e-12	20.3358	NOT
TMEM176B	0.808202	12.4467	7.95579	1.29461e-13	5.32293e-12	20.3222	NOT
PROCR	1.00747	7.42064	7.95397	1.3092e-13	5.37197e-12	20.3112	UP
TSPAN15	0.822888	7.68299	7.9375	1.44832e-13	5.93076e-12	20.2121	NOT
PTGS1	0.921813	9.10281	7.93477	1.47275e-13	6.0186e-12	20.1957	NOT
TRPA1	1.78995	6.20282	7.9327	1.4915e-13	6.0829e-12	20.1833	UP
LTBR	0.761204	8.15878	7.93122	1.50512e-13	6.1261e-12	20.1744	NOT
HBEGF	1.299	8.44135	7.92286	1.58418e-13	6.43488e-12	20.1242	UP
IFI27	1.416	10.7489	7.92021	1.61009e-13	6.52488e-12	20.1083	UP
DUSP1	1.29829	11.7406	7.91994	1.6128e-13	6.52488e-12	20.1066	UP
CYR61	1.45068	10.5288	7.91501	1.66211e-13	6.71095e-12	20.0771	UP
SAMD4A	0.841991	9.54156	7.91233	1.68967e-13	6.80098e-12	20.0609	NOT
PDLIM5	0.548624	10.9412	7.91218	1.69115e-13	6.80098e-12	20.0601	NOT
KCNJ8	0.695711	7.87381	7.91138	1.69948e-13	6.82091e-12	20.0552	NOT
ACP2	0.582747	11.305	7.90822	1.73267e-13	6.94029e-12	20.0363	NOT
LMCD1	0.869566	9.45467	7.90323	1.78636e-13	7.14121e-12	20.0063	NOT
CD99	0.737532	12.9351	7.90116	1.80913e-13	7.21793e-12	19.9939	NOT
SLC31A2	0.988106	10.1188	7.90045	1.81695e-13	7.23482e-12	19.9897	NOT
COL11A1	1.96146	6.46512	7.88499	1.99701e-13	7.93614e-12	19.897	UP
SGK1	0.924964	12.8169	7.87614	2.10798e-13	8.36069e-12	19.8439	NOT
RELL1	0.653665	10.0154	7.87564	2.11442e-13	8.3698e-12	19.8409	NOT
MICALL2	0.705536	8.66401	7.87267	2.15314e-13	8.50637e-12	19.8231	NOT
CRAT	0.8997	8.00487	7.87086	2.17693e-13	8.58358e-12	19.8123	NOT
TSPAN4	0.660631	10.381	7.86953	2.19471e-13	8.63679e-12	19.8044	NOT
SLC17A5	0.545637	9.31544	7.84582	2.5362e-13	9.96123e-12	19.6625	NOT
NDUFA4L2	0.843791	7.18163	7.84334	2.57471e-13	1.00929e-11	19.6477	NOT
LGALS3	0.756246	12.8851	7.82814	2.82445e-13	1.10504e-11	19.5569	NOT
CADPS2	0.662286	8.0429	7.8267	2.84932e-13	1.11261e-11	19.5483	NOT
CDC42EP5	0.861088	8.02528	7.82065	2.95616e-13	1.1521e-11	19.5122	NOT
FTH1P5	0.447447	14.9875	7.81976	2.97224e-13	1.15614e-11	19.5069	NOT
CLK2	-0.510309	11.7361	-7.81176	3.12042e-13	1.21144e-11	19.4591	NOT
TMEM176A	0.755593	11.7386	7.78867	3.59042e-13	1.39123e-11	19.3215	NOT
GLA	0.668546	11.1799	7.78607	3.64757e-13	1.41067e-11	19.3061	NOT
NR1H3	0.928688	11.7614	7.78098	3.76184e-13	1.45208e-11	19.2758	NOT
CREBL2	0.591684	11.1477	7.77978	3.78931e-13	1.4599e-11	19.2687	NOT
CARMIL2	-0.5574	9.1366	-7.77403	3.92392e-13	1.50888e-11	19.2344	NOT
TMEM144	1.09974	7.51546	7.77146	3.98546e-13	1.52963e-11	19.2192	UP
CSF2RA	1.26244	7.69777	7.76648	4.10782e-13	1.5736e-11	19.1895	UP
APP	0.925581	10.9051	7.75712	4.34745e-13	1.65773e-11	19.1339	NOT
CTTNBP2NL	0.603874	8.61091	7.7571	4.34808e-13	1.65773e-11	19.1338	NOT
CSF1R	0.89335	11.3864	7.75695	4.35208e-13	1.65773e-11	19.1329	NOT
PRNP	0.651289	11.7891	7.74918	4.56161e-13	1.73322e-11	19.0868	NOT
CHSY1	0.530606	10.6908	7.74897	4.56742e-13	1.73322e-11	19.0855	NOT
OSBPL1A	0.653356	8.5596	7.74478	4.68481e-13	1.77443e-11	19.0606	NOT
ASPH	0.765389	8.86015	7.74213	4.76069e-13	1.79979e-11	19.0449	NOT
BHLHE22	0.893629	7.56981	7.7399	4.82531e-13	1.82081e-11	19.0317	NOT
TLR4	0.787596	8.57996	7.73808	4.8787e-13	1.83752e-11	19.0209	NOT
TMEM204	0.606847	8.93143	7.71865	5.48687e-13	2.06273e-11	18.9057	NOT
TUBA1A	0.617774	12.3616	7.71692	5.54479e-13	2.08064e-11	18.8954	NOT
ILF2	-0.419841	12.3372	-7.71202	5.71117e-13	2.13909e-11	18.8664	NOT
FCHO2	0.822013	10.6096	7.70166	6.08019e-13	2.27309e-11	18.805	NOT
CGNL1	1.45994	7.46002	7.6903	6.51144e-13	2.42981e-11	18.7378	UP
PRAM1	1.58379	4.92711	7.68991	6.52688e-13	2.43108e-11	18.7355	UP
SIPA1L2	1.10781	7.74981	7.68741	6.626e-13	2.46346e-11	18.7207	UP
LOC101928716	0.981295	7.22288	7.68557	6.6998e-13	2.48631e-11	18.7099	NOT
LAMP2	0.638999	11.2456	7.68516	6.71657e-13	2.48797e-11	18.7074	NOT
MT2A	1.13596	13.1273	7.67927	6.95931e-13	2.57316e-11	18.6726	UP
GAA	0.693744	10.3935	7.67758	7.03027e-13	2.59464e-11	18.6626	NOT
TEAD1	0.940777	8.88716	7.67498	7.14138e-13	2.63084e-11	18.6473	NOT
ST6GAL1	-0.649715	12.9309	-7.67439	7.16697e-13	2.63546e-11	18.6438	NOT
CHTOP	-0.307697	11.5203	-7.6725	7.24885e-13	2.66072e-11	18.6326	NOT
PTAFR	0.643435	11.4344	7.66704	7.49158e-13	2.74483e-11	18.6003	NOT
RNF130	0.854735	10.6318	7.65926	7.85077e-13	2.87122e-11	18.5544	NOT
PYGL	0.656967	8.3399	7.65382	8.11204e-13	2.96141e-11	18.5223	NOT
CDC42EP1	0.80776	7.56357	7.65217	8.19289e-13	2.98553e-11	18.5126	NOT
ITGB2	0.823519	13.0972	7.64512	8.548e-13	3.10932e-11	18.471	NOT
SREK1	-0.318675	11.5712	-7.64148	8.73684e-13	3.17229e-11	18.4496	NOT
DNM3OS	1.28525	6.5806	7.63248	9.22266e-13	3.34268e-11	18.3966	UP
USP21	-0.449529	9.89745	-7.62947	9.39097e-13	3.39758e-11	18.3788	NOT
LOXL1	0.864666	9.6763	7.6214	9.85746e-13	3.55997e-11	18.3313	NOT
PAM	0.714019	10.6413	7.61553	1.02104e-12	3.67941e-11	18.2968	NOT
CNRIP1	0.87277	8.12084	7.6153	1.02246e-12	3.67941e-11	18.2955	NOT
ADGRE2	0.855436	8.09698	7.60861	1.06438e-12	3.82345e-11	18.2561	NOT
ACP5	0.999914	11.412	7.60284	1.10186e-12	3.95104e-11	18.2222	NOT
DST	0.847139	9.8176	7.60219	1.10613e-12	3.95933e-11	18.2184	NOT
GRB10	0.601076	8.42299	7.60127	1.11224e-12	3.97413e-11	18.213	NOT
SPP1	1.85424	10.0562	7.60068	1.11619e-12	3.98121e-11	18.2095	UP
IL4I1	1.17317	11.1355	7.57414	1.30851e-12	4.65892e-11	18.0537	UP
LAMP1	0.492174	14.0349	7.5736	1.31281e-12	4.66602e-11	18.0505	NOT
CPE	1.11016	8.49898	7.57002	1.34118e-12	4.75847e-11	18.0295	UP
GLUL	0.641638	13.7856	7.56831	1.35496e-12	4.79893e-11	18.0195	NOT
RALGPS2	-1.08141	11.5528	-7.5645	1.38622e-12	4.90104e-11	17.9972	DOWN
GGT5	1.65927	6.16639	7.5563	1.45585e-12	5.13824e-11	17.9491	UP
SPART	1.06038	8.49905	7.54859	1.52455e-12	5.37132e-11	17.904	UP
FLVCR2	0.779546	9.10969	7.54501	1.55753e-12	5.47794e-11	17.883	NOT
CRTAP	0.540465	12.1855	7.53695	1.63429e-12	5.73791e-11	17.8358	NOT
SIRPA	0.825866	10.3481	7.53381	1.66514e-12	5.8361e-11	17.8175	NOT
ZNF544	-0.536054	9.81178	-7.53071	1.69628e-12	5.93492e-11	17.7994	NOT
SFRP2	2.12794	7.68449	7.52438	1.76154e-12	6.15259e-11	17.7624	UP
P4HA2	1.11294	8.86036	7.51874	1.82176e-12	6.35194e-11	17.7294	UP
GUCY1B1	0.69836	9.16847	7.51253	1.89051e-12	6.58028e-11	17.6931	NOT
TBX3	1.09513	7.06532	7.50826	1.93922e-12	6.73821e-11	17.6682	UP
ANXA2	0.513961	13.2891	7.4911	2.14782e-12	7.45019e-11	17.5681	NOT
KCND3	0.568115	7.20355	7.4858	2.2166e-12	7.67559e-11	17.5372	NOT
RUVBL1	-0.726992	10.5275	-7.4835	2.24717e-12	7.76814e-11	17.5238	NOT
TACC2	1.0901	6.49461	7.48241	2.26178e-12	7.80525e-11	17.5175	UP
MT1E	1.34797	11.4777	7.47739	2.33031e-12	8.02804e-11	17.4882	UP
P2RX7	1.0453	9.67687	7.47635	2.34471e-12	8.06389e-11	17.4822	UP
CD14	1.12297	11.6647	7.475	2.36363e-12	8.11512e-11	17.4743	UP
GPR153	0.50434	9.68845	7.47426	2.3741e-12	8.13723e-11	17.47	NOT
MFAP5	1.28745	8.87023	7.47315	2.38973e-12	8.17692e-11	17.4636	UP
MSC-AS1	0.980745	6.87208	7.47229	2.40194e-12	8.20481e-11	17.4586	NOT
TCF7L2	0.876911	9.89746	7.47085	2.42264e-12	8.26155e-11	17.4502	NOT
ATP6V1A	0.490782	12.6513	7.46257	2.54469e-12	8.66309e-11	17.402	NOT
MEGF6	1.74918	5.99164	7.46084	2.57109e-12	8.73823e-11	17.3919	UP
CDR2L	1.17626	6.06451	7.45845	2.60779e-12	8.84807e-11	17.378	UP
NUP210	-0.54635	11.131	-7.45364	2.68334e-12	9.08915e-11	17.3501	NOT
MMP9	1.24668	14.0108	7.45266	2.69902e-12	9.12695e-11	17.3443	UP
MIR34A	0.841704	8.63001	7.44654	2.79871e-12	9.44823e-11	17.3088	NOT
APMAP	0.412629	11.4589	7.43962	2.91601e-12	9.82778e-11	17.2686	NOT
LAPTM4B	0.930255	9.75094	7.43824	2.93993e-12	9.8919e-11	17.2606	NOT
CLIC2	0.902133	9.52078	7.42995	3.08805e-12	1.0373e-10	17.2125	NOT
KBTBD8	-0.7852	10.5291	-7.42824	3.11936e-12	1.04607e-10	17.2026	NOT
MSX2	1.43311	5.61486	7.42472	3.1851e-12	1.06635e-10	17.1821	UP
PECAM1	0.782622	11.3499	7.41999	3.27549e-12	1.0948e-10	17.1547	NOT
MEDAG	0.766935	8.47073	7.4164	3.346e-12	1.11651e-10	17.1339	NOT
RSPO3	0.769343	8.32386	7.41087	3.4572e-12	1.15171e-10	17.1019	NOT
NES	0.955041	8.07249	7.40561	3.56645e-12	1.18615e-10	17.0714	NOT
ARRB1	0.553306	9.18264	7.40324	3.61677e-12	1.20091e-10	17.0577	NOT
DUSP3	0.568311	9.6609	7.40214	3.64033e-12	1.20675e-10	17.0513	NOT
CRY1	0.961107	8.56084	7.39792	3.7323e-12	1.23521e-10	17.0269	NOT
C11orf80	-0.919799	9.03978	-7.38828	3.95119e-12	1.30551e-10	16.9711	NOT
CPED1	1.34254	8.35644	7.38268	4.08394e-12	1.34717e-10	16.9387	UP
ECM2	1.12159	7.37608	7.3709	4.37795e-12	1.4418e-10	16.8706	UP
MEIS1	0.808381	7.4813	7.3627	4.59486e-12	1.51077e-10	16.8233	NOT
RPL32P3	-0.440152	9.4356	-7.35583	4.78467e-12	1.57062e-10	16.7836	NOT
CLEC2B	0.942611	10.8582	7.35553	4.79331e-12	1.5709e-10	16.7819	NOT
RNF24	0.461214	8.39042	7.35345	4.85233e-12	1.58766e-10	16.7699	NOT
FAM13A	0.610754	8.73852	7.34886	4.98537e-12	1.62856e-10	16.7434	NOT
GPR137B	0.939568	10.9401	7.34337	5.14915e-12	1.67934e-10	16.7117	NOT
FAM213B	0.72258	9.658	7.34076	5.22871e-12	1.70254e-10	16.6967	NOT
FMNL2	0.820246	10.7455	7.33716	5.34063e-12	1.73618e-10	16.676	NOT
GUCY1A1	0.767827	8.5568	7.33182	5.51128e-12	1.78877e-10	16.6452	NOT
SUSD2	0.946168	7.63472	7.33056	5.55232e-12	1.7992e-10	16.6379	NOT
TBC1D2	0.918234	7.59251	7.32882	5.60926e-12	1.81474e-10	16.628	NOT
SYDE1	0.427376	8.81981	7.31806	5.9756e-12	1.93017e-10	16.566	NOT
GPR84	1.41442	7.4513	7.30573	6.42437e-12	2.07181e-10	16.4951	UP
ANKRD50	0.653021	7.52779	7.30169	6.57836e-12	2.11808e-10	16.4719	NOT
RCAN1	0.672467	9.5533	7.29753	6.74104e-12	2.16701e-10	16.448	NOT
ARHGAP18	0.786912	10.0008	7.29709	6.75838e-12	2.16913e-10	16.4455	NOT
SERPINA1	1.14873	11.8114	7.29582	6.80894e-12	2.18189e-10	16.4382	UP
AXL	1.05581	9.00249	7.2952	6.83389e-12	2.18641e-10	16.4346	UP
KLHL14	-1.93911	9.82555	-7.29287	6.9278e-12	2.21295e-10	16.4213	DOWN
TMEM98	1.28799	7.12625	7.29258	6.93963e-12	2.21323e-10	16.4196	UP
PLXDC1	0.7595	8.25778	7.29212	6.9584e-12	2.21571e-10	16.4169	NOT
TSPAN2	0.850698	7.3669	7.28643	7.19464e-12	2.28733e-10	16.3843	NOT
KCTD11	0.703508	7.53159	7.28565	7.22732e-12	2.29411e-10	16.3798	NOT
IL7R	1.32121	10.4182	7.28164	7.39937e-12	2.34503e-10	16.3568	UP
PLEKHG3	1.48867	6.91881	7.27942	7.49637e-12	2.37205e-10	16.3441	UP
TBX2	1.0094	7.20621	7.27756	7.57859e-12	2.39431e-10	16.3334	UP
CYP7B1	0.683784	6.62097	7.2762	7.63917e-12	2.40968e-10	16.3256	NOT
DENND5A	0.696879	10.6729	7.26995	7.92383e-12	2.49557e-10	16.2898	NOT
C1orf54	0.689021	11.223	7.26758	8.03441e-12	2.52646e-10	16.2762	NOT
LINC00963	1.1499	5.71099	7.26408	8.20069e-12	2.57474e-10	16.2562	UP
JUNB	0.529192	10.9223	7.26245	8.27927e-12	2.59537e-10	16.2468	NOT
CMTM4	0.759926	7.79747	7.2589	8.45292e-12	2.6457e-10	16.2265	NOT
IGDCC4	0.801421	7.80209	7.2543	8.68376e-12	2.71374e-10	16.2001	NOT
VDR	0.930634	9.58545	7.23786	9.55927e-12	2.98273e-10	16.1061	NOT
ASPN	1.64527	7.0609	7.23664	9.62755e-12	2.9994e-10	16.0992	UP
BNC2	0.645821	7.74596	7.23372	9.7931e-12	3.04627e-10	16.0825	NOT
SLC38A1	-0.498022	12.5468	-7.23288	9.84126e-12	3.05654e-10	16.0777	NOT
PLN	1.54554	5.75494	7.22594	1.02486e-11	3.17816e-10	16.038	UP
CPNE8	0.802624	8.04785	7.22551	1.02739e-11	3.18114e-10	16.0356	NOT
IGFBP7	0.641122	12.8521	7.22337	1.0403e-11	3.21618e-10	16.0233	NOT
IL15	0.748125	8.92738	7.22295	1.04285e-11	3.21912e-10	16.0209	NOT
GPX7	-0.80297	9.68382	-7.22244	1.04595e-11	3.22375e-10	16.018	NOT
CARD11	-1.00592	10.3664	-7.22155	1.05144e-11	3.23574e-10	16.0129	DOWN
CYP27A1	1.16567	10.5256	7.21978	1.06231e-11	3.26423e-10	16.0029	UP
VSIG10L	0.849818	7.48311	7.21738	1.07732e-11	3.30531e-10	15.9891	NOT
SLC2A3	0.930209	10.1733	7.21248	1.1085e-11	3.3958e-10	15.9612	NOT
MVP	0.73553	10.9678	7.21046	1.12167e-11	3.4263e-10	15.9496	NOT
ITGAX	0.986881	9.84576	7.21043	1.12185e-11	3.4263e-10	15.9495	NOT
PIR	1.05287	6.91764	7.20513	1.15702e-11	3.52838e-10	15.9193	UP
IGFBP2	1.70552	7.66795	7.20419	1.16338e-11	3.54243e-10	15.9139	UP
TNFAIP2	0.909831	11.7113	7.2036	1.1674e-11	3.5493e-10	15.9105	NOT
PRKCB	-0.821563	11.7951	-7.19989	1.1929e-11	3.6214e-10	15.8894	NOT
SLC39A8	1.00734	10.9966	7.19672	1.2151e-11	3.68325e-10	15.8714	UP
ACO1	0.635562	10.4721	7.18404	1.30821e-11	3.95954e-10	15.7991	NOT
NT5E	0.915607	7.37448	7.18348	1.31244e-11	3.96641e-10	15.7959	NOT
AGAP1	0.500633	7.38965	7.17246	1.39932e-11	4.22263e-10	15.7332	NOT
CST4	0.755159	7.91614	7.1689	1.4285e-11	4.30427e-10	15.713	NOT
CDK18	0.934011	7.78498	7.16768	1.43868e-11	4.32847e-10	15.7061	NOT
TMEM127	0.440902	10.0322	7.1625	1.48264e-11	4.45409e-10	15.6766	NOT
SLC31A1	0.85901	8.94766	7.16218	1.48535e-11	4.45562e-10	15.6749	NOT
LOXL3	0.573339	8.50917	7.15782	1.52348e-11	4.56319e-10	15.6501	NOT
SLC51A	1.20783	5.70773	7.1516	1.5795e-11	4.72401e-10	15.6147	UP
LOC100506302	-0.688491	8.05667	-7.1497	1.59699e-11	4.76924e-10	15.604	NOT
MRPS27	-0.438473	11.4454	-7.14573	1.63417e-11	4.87306e-10	15.5814	NOT
NRIP1	0.803226	10.1697	7.13686	1.72037e-11	5.12253e-10	15.5312	NOT
PTK7	0.980593	7.11199	7.13488	1.7403e-11	5.16896e-10	15.5199	NOT
TMEM140	0.720467	9.48724	7.1348	1.74108e-11	5.16896e-10	15.5195	NOT
SRPX	1.12683	8.30388	7.13412	1.74797e-11	5.1818e-10	15.5156	UP
CCR1	0.79673	10.5351	7.13292	1.76015e-11	5.21024e-10	15.5088	NOT
CTSF	0.742285	8.20665	7.12951	1.79528e-11	5.30646e-10	15.4895	NOT
AVPR1A	0.84019	7.31394	7.12921	1.79834e-11	5.30774e-10	15.4878	NOT
GNA15	0.806356	8.81095	7.12713	1.8202e-11	5.36442e-10	15.476	NOT
CTNNA1	0.49022	10.9374	7.11757	1.92375e-11	5.66132e-10	15.4219	NOT
NFIL3	0.84442	10.0697	7.10422	2.07819e-11	6.10693e-10	15.3463	NOT
AFAP1	1.2582	6.2164	7.10388	2.08228e-11	6.11004e-10	15.3444	UP
SLC24A3	0.765713	7.09692	7.10223	2.10225e-11	6.15967e-10	15.3351	NOT
SPRED1	0.657068	9.32222	7.10049	2.12341e-11	6.21266e-10	15.3253	NOT
COL27A1	0.649107	9.52065	7.09983	2.13154e-11	6.22744e-10	15.3215	NOT
ANP32A	-0.593026	12.1156	-7.09624	2.17625e-11	6.34846e-10	15.3012	NOT
VNN1	1.39078	9.39596	7.096	2.17926e-11	6.34846e-10	15.2999	UP
TMEM74B	0.617416	7.70147	7.09315	2.21545e-11	6.44459e-10	15.2838	NOT
HSD11B1	1.20258	10.0123	7.09062	2.24797e-11	6.52978e-10	15.2695	UP
CDCA7L	-0.850124	11.2709	-7.08595	2.30941e-11	6.69862e-10	15.2431	NOT
MAFB	0.761049	11.617	7.07544	2.45382e-11	7.10727e-10	15.1838	NOT
MPDZ	1.1964	7.1818	7.07386	2.47629e-11	7.16209e-10	15.1749	UP
HRH1	0.877009	6.90775	7.06885	2.54892e-11	7.36159e-10	15.1466	NOT
ESAM	0.987843	7.12475	7.06762	2.56702e-11	7.40328e-10	15.1397	NOT
SIPA1L3	-0.593765	9.40933	-7.06272	2.64052e-11	7.60439e-10	15.1121	NOT
MCCC2	-0.409265	11.3997	-7.04836	2.86819e-11	8.2483e-10	15.0312	NOT
ZC3H12C	1.01853	8.50807	7.04579	2.91094e-11	8.35932e-10	15.0168	UP
DPT	1.29475	9.0349	7.04453	2.93211e-11	8.40731e-10	15.0097	UP
EVC	1.60449	7.08446	7.0443	2.93598e-11	8.40731e-10	15.0084	UP
OSCAR	0.786051	7.79533	7.04104	2.99156e-11	8.55433e-10	14.9901	NOT
MCM2	-0.647551	12.2903	-7.03988	3.01159e-11	8.59942e-10	14.9835	NOT
TTYH2	0.912858	8.60388	7.03706	3.06077e-11	8.72751e-10	14.9677	NOT
CD274	0.975826	10.532	7.03618	3.07625e-11	8.75928e-10	14.9628	NOT
UPP1	1.23747	9.0874	7.03577	3.08345e-11	8.76743e-10	14.9605	UP
CST3	0.955213	12.4744	7.03462	3.10407e-11	8.81364e-10	14.954	NOT
CCRL2	0.947484	8.21389	7.03356	3.12292e-11	8.8547e-10	14.948	NOT
SSPN	0.80179	9.1202	7.03249	3.14227e-11	8.89707e-10	14.942	NOT
TNFSF13B	0.905876	11.266	7.03161	3.15821e-11	8.92969e-10	14.937	NOT
FAM46A	0.832221	9.00075	7.02931	3.20015e-11	9.03563e-10	14.9241	NOT
TLR2	0.861099	9.70808	7.02342	3.31032e-11	9.33362e-10	14.8911	NOT
TGOLN2	0.32714	12.7327	7.01318	3.51077e-11	9.885e-10	14.8336	NOT
RNF149	0.680915	11.0739	7.00884	3.59934e-11	1.01203e-09	14.8092	NOT
SLITRK4	0.977385	5.95596	7.00212	3.74068e-11	1.0503e-09	14.7716	NOT
SLC29A3	0.599988	9.74393	6.99975	3.79175e-11	1.06317e-09	14.7583	NOT
TRIM28	-0.448173	12.6953	-6.99677	3.85724e-11	1.08003e-09	14.7416	NOT
SLIT2	0.63789	8.03243	6.99245	3.95383e-11	1.10554e-09	14.7174	NOT
ST3GAL6	1.14644	6.85244	6.98498	4.12671e-11	1.15228e-09	14.6755	UP
FPR1	1.02081	9.58723	6.98352	4.16118e-11	1.1603e-09	14.6674	UP
NPC1	0.560173	10.1284	6.98319	4.16919e-11	1.16093e-09	14.6655	NOT
CAMSAP2	0.616791	8.51587	6.98063	4.23077e-11	1.17646e-09	14.6512	NOT
PCCB	-0.578621	10.5884	-6.9802	4.2412e-11	1.17774e-09	14.6488	NOT
AZIN2	0.534209	7.92052	6.9775	4.30704e-11	1.19437e-09	14.6337	NOT
TCEAL9	0.871704	10.2179	6.9729	4.42199e-11	1.22457e-09	14.608	NOT
GPR157	0.720269	8.95317	6.96689	4.57664e-11	1.26566e-09	14.5744	NOT
FCRL2	-1.46298	11.081	-6.96165	4.71575e-11	1.30235e-09	14.5451	DOWN
LRP11	0.8373	7.69398	6.95827	4.80762e-11	1.3259e-09	14.5263	NOT
CFB	0.790632	8.92059	6.95152	4.99667e-11	1.37616e-09	14.4886	NOT
CDC42BPB	0.812927	8.44757	6.93422	5.51502e-11	1.51686e-09	14.3921	NOT
C5AR1	0.937064	9.69786	6.93129	5.60778e-11	1.54027e-09	14.3758	NOT
MAP1A	0.48307	8.63233	6.92774	5.72255e-11	1.56966e-09	14.356	NOT
SEMA4C	0.683038	9.56725	6.92277	5.88679e-11	1.61252e-09	14.3283	NOT
CD300LF	0.849508	9.7946	6.91363	6.20143e-11	1.6964e-09	14.2775	NOT
RALGDS	0.62952	11.0354	6.90899	6.3673e-11	1.73942e-09	14.2517	NOT
LOC100507507	0.536826	8.88519	6.89822	6.76954e-11	1.8468e-09	14.1918	NOT
PLSCR4	0.72876	8.00403	6.8945	6.914e-11	1.88367e-09	14.1712	NOT
HTRA4	1.22301	8.77705	6.89367	6.94698e-11	1.8901e-09	14.1665	UP
FAM129C	-1.64524	11.7029	-6.88979	7.10178e-11	1.92962e-09	14.145	DOWN
PLA2G7	0.939573	11.6244	6.87928	7.5383e-11	2.04547e-09	14.0867	NOT
SLCO3A1	0.493216	8.5929	6.87658	7.65469e-11	2.07427e-09	14.0717	NOT
ATP6AP1	0.489734	12.0443	6.87563	7.69624e-11	2.08273e-09	14.0664	NOT
BRAF	-0.377125	9.67775	-6.86885	7.99778e-11	2.16144e-09	14.0289	NOT
SLC2A10	1.27724	6.24876	6.86209	8.31048e-11	2.24294e-09	13.9914	UP
CFI	0.831869	8.25826	6.86148	8.33913e-11	2.24767e-09	13.9881	NOT
FCER1G	0.886021	12.1715	6.85357	8.72097e-11	2.34745e-09	13.9443	NOT
NOL4L	0.524343	8.71789	6.85304	8.74751e-11	2.35146e-09	13.9414	NOT
ARSB	0.532482	7.41169	6.85089	8.85452e-11	2.37706e-09	13.9295	NOT
C3AR1	0.975235	9.82686	6.84929	8.93531e-11	2.39556e-09	13.9206	NOT
SLC22A4	0.815058	6.78427	6.8472	9.04141e-11	2.4208e-09	13.9091	NOT
P2RX5	-1.23583	12.3876	-6.84253	9.28345e-11	2.48179e-09	13.8833	DOWN
GAS7	0.55803	10.0647	6.84234	9.29381e-11	2.48179e-09	13.8822	NOT
TNS2	0.576053	8.09737	6.84158	9.33352e-11	2.4891e-09	13.878	NOT
FHL2	1.08567	8.83054	6.83775	9.53793e-11	2.54026e-09	13.8568	UP
STX4	0.372126	10.3703	6.83688	9.58506e-11	2.54945e-09	13.852	NOT
KDELC1	0.939478	7.01037	6.8363	9.61639e-11	2.55442e-09	13.8488	NOT
LPCAT2	0.926865	8.22322	6.83225	9.83917e-11	2.61016e-09	13.8265	NOT
CRIM1	0.75073	8.65997	6.83155	9.87855e-11	2.61717e-09	13.8226	NOT
MPP1	0.516271	10.7703	6.83111	9.90268e-11	2.62012e-09	13.8202	NOT
ANGPTL4	1.45499	6.27951	6.82864	1.00423e-10	2.65358e-09	13.8065	UP
SHTN1	0.8649	9.60615	6.82541	1.02272e-10	2.69892e-09	13.7887	NOT
ITM2B	0.461378	13.288	6.82254	1.0394e-10	2.73934e-09	13.7729	NOT
POLDIP3	-0.257578	11.0839	-6.81595	1.07883e-10	2.83842e-09	13.7365	NOT
CFD	0.928849	9.22805	6.81579	1.0798e-10	2.83842e-09	13.7356	NOT
SERPINE1	1.23361	8.91345	6.81541	1.08215e-10	2.84088e-09	13.7335	UP
LIMA1	0.789667	10.8676	6.81362	1.09309e-10	2.8627e-09	13.7237	NOT
NINJ1	0.662919	10.4593	6.81359	1.09329e-10	2.8627e-09	13.7235	NOT
NTM	1.11243	7.12382	6.81135	1.10723e-10	2.89201e-09	13.7111	UP
SNX21	0.591394	7.59896	6.81133	1.10735e-10	2.89201e-09	13.711	NOT
S100A16	0.614105	10.5563	6.80497	1.14779e-10	2.99373e-09	13.676	NOT
AKIP1	0.406942	9.84141	6.7997	1.18239e-10	3.08002e-09	13.647	NOT
TBXAS1	0.702946	8.06487	6.79764	1.19617e-10	3.11189e-09	13.6357	NOT
RASL12	0.511546	8.02054	6.79501	1.21405e-10	3.15433e-09	13.6212	NOT
RBFOX2	0.59176	9.26392	6.794	1.22097e-10	3.16824e-09	13.6156	NOT
VEGFC	0.48938	8.07933	6.78765	1.26548e-10	3.27953e-09	13.5807	NOT
RGMA	0.589992	7.91149	6.78665	1.27262e-10	3.29381e-09	13.5752	NOT
WBP1L	0.358689	10.9747	6.78306	1.29857e-10	3.35666e-09	13.5555	NOT
TFAP2C	1.09952	6.0504	6.77717	1.34232e-10	3.46533e-09	13.5231	UP
ZNF629	0.477605	8.38441	6.77272	1.37638e-10	3.5487e-09	13.4986	NOT
PHC2	0.33782	10.6332	6.76985	1.39879e-10	3.60188e-09	13.4829	NOT
HFE	0.424852	8.44789	6.76427	1.44335e-10	3.71188e-09	13.4522	NOT
IPO4	-0.491358	9.6141	-6.76265	1.45651e-10	3.74096e-09	13.4434	NOT
RHOBTB1	0.930045	6.72844	6.76045	1.47467e-10	3.7828e-09	13.4313	NOT
MXRA7	0.612503	11.189	6.75844	1.49135e-10	3.82073e-09	13.4203	NOT
QTRT2	-0.435526	9.37432	-6.75529	1.51796e-10	3.88399e-09	13.403	NOT
TANC2	0.938759	7.45751	6.75309	1.53689e-10	3.92744e-09	13.3909	NOT
RPS6KA2	0.692534	9.09006	6.75195	1.54678e-10	3.94771e-09	13.3847	NOT
CNN3	0.90076	9.7954	6.75155	1.55023e-10	3.95153e-09	13.3825	NOT
IRF2BPL	0.543161	11.7807	6.74962	1.56708e-10	3.98943e-09	13.3719	NOT
PLEKHO2	0.390007	11.217	6.74899	1.57267e-10	3.99862e-09	13.3685	NOT
YAP1	0.832019	8.98455	6.74806	1.58085e-10	4.01436e-09	13.3634	NOT
FOS	1.60344	9.55313	6.74317	1.6249e-10	4.12105e-09	13.3366	UP
PRKD1	0.696703	6.66629	6.73627	1.68897e-10	4.27815e-09	13.2988	NOT
GBGT1	0.586121	8.7601	6.73549	1.69633e-10	4.28648e-09	13.2946	NOT
INSR	0.995312	8.51874	6.73548	1.6965e-10	4.28648e-09	13.2945	NOT
TEAD3	0.6607	6.90595	6.73473	1.70359e-10	4.29901e-09	13.2904	NOT
NUAK1	0.771473	8.02112	6.73408	1.70983e-10	4.30938e-09	13.2868	NOT
HAMP	0.777114	9.18706	6.72921	1.75708e-10	4.42294e-09	13.2602	NOT
SLC41A2	0.643712	8.21038	6.72757	1.7733e-10	4.45822e-09	13.2512	NOT
JUN	0.8055	11.0917	6.7268	1.78099e-10	4.47197e-09	13.247	NOT
BRI3	0.511467	11.9928	6.72652	1.78384e-10	4.47356e-09	13.2454	NOT
SPARCL1	0.76677	11.0449	6.72586	1.79045e-10	4.48457e-09	13.2418	NOT
SQSTM1	0.395351	11.9095	6.7247	1.80212e-10	4.5082e-09	13.2355	NOT
TCIM	1.29551	7.16616	6.72096	1.84021e-10	4.5978e-09	13.2151	UP
NAPEPLD	-0.422664	9.52369	-6.71757	1.87548e-10	4.68013e-09	13.1965	NOT
C5orf46	1.32286	5.23131	6.71137	1.94167e-10	4.83931e-09	13.1627	UP
CCDC3	1.40256	7.27659	6.71054	1.95068e-10	4.85577e-09	13.1582	UP
SERPINB6	0.632305	10.7784	6.71006	1.95597e-10	4.86295e-09	13.1555	NOT
PFKFB3	0.818761	11.458	6.70653	1.99498e-10	4.95382e-09	13.1362	NOT
BLVRA	0.475232	11.1974	6.7026	2.03924e-10	5.05751e-09	13.1148	NOT
FGR	0.912889	10.2281	6.70186	2.0477e-10	5.07228e-09	13.1108	NOT
COL8A2	0.591422	8.31433	6.69895	2.08126e-10	5.14909e-09	13.0949	NOT
APTR	-0.525024	8.62693	-6.69467	2.13167e-10	5.26733e-09	13.0716	NOT
CDKN1A	0.782116	10.2683	6.68493	2.25076e-10	5.5548e-09	13.0185	NOT
RAB20	0.596558	10.8146	6.68261	2.28004e-10	5.62021e-09	13.0059	NOT
SSH1	0.367914	9.83457	6.68188	2.28938e-10	5.63634e-09	13.0019	NOT
EXOSC5	-0.438286	10.0552	-6.6795	2.32007e-10	5.70495e-09	12.9889	NOT
FBL	-0.456043	13.2957	-6.6739	2.39359e-10	5.87857e-09	12.9584	NOT
ARRDC4	0.708864	8.95797	6.67332	2.40142e-10	5.89064e-09	12.9553	NOT
GPR68	0.676679	9.0186	6.6718	2.42183e-10	5.93349e-09	12.947	NOT
MEIS3P1	0.59273	7.53613	6.66742	2.48166e-10	6.0727e-09	12.9232	NOT
SHISAL1	0.777231	7.176	6.6661	2.49993e-10	6.10999e-09	12.916	NOT
HSPB1	0.712829	11.8532	6.66516	2.51302e-10	6.13456e-09	12.9109	NOT
RALB	0.495783	10.6234	6.65781	2.61803e-10	6.38319e-09	12.871	NOT
RASD1	0.988543	7.08641	6.65607	2.64354e-10	6.43762e-09	12.8615	NOT
POPDC3	1.31448	5.72777	6.65468	2.66407e-10	6.47978e-09	12.854	UP
PHLDA3	0.357263	8.85077	6.63678	2.94291e-10	7.14346e-09	12.7568	NOT
GPR176	0.489136	8.78744	6.63671	2.944e-10	7.14346e-09	12.7565	NOT
HECW2	0.635274	8.16404	6.63556	2.96294e-10	7.18078e-09	12.7502	NOT
SLC8A1	0.909537	8.9971	6.63314	3.00301e-10	7.26916e-09	12.7371	NOT
ATF3	0.856084	9.36008	6.63114	3.03665e-10	7.34179e-09	12.7262	NOT
EFS	1.02447	6.75161	6.63078	3.0426e-10	7.34736e-09	12.7243	UP
PICALM	0.370016	11.813	6.62748	3.09888e-10	7.47433e-09	12.7064	NOT
KIFC3	0.815586	6.89428	6.62673	3.11192e-10	7.49683e-09	12.7023	NOT
SEC62	-0.470107	11.7626	-6.62298	3.17734e-10	7.64531e-09	12.682	NOT
TGFB3	0.395265	9.04471	6.62123	3.20839e-10	7.71083e-09	12.6726	NOT
RGS1	1.07866	13.0297	6.61858	3.25577e-10	7.81539e-09	12.6582	UP
CPQ	0.554473	8.91639	6.61816	3.26351e-10	7.82467e-09	12.6559	NOT
GAL3ST4	0.690412	8.37853	6.59294	3.753e-10	8.98761e-09	12.5196	NOT
SELENBP1	0.883658	7.52159	6.59265	3.75902e-10	8.99137e-09	12.518	NOT
TUFM	-0.392035	12.7008	-6.59075	3.79856e-10	9.07519e-09	12.5078	NOT
OSTM1	0.587257	9.93796	6.59048	3.80442e-10	9.07844e-09	12.5063	NOT
URI1	-0.34397	10.9101	-6.58998	3.81491e-10	9.09273e-09	12.5036	NOT
HSD3B7	1.11415	7.34706	6.58625	3.89445e-10	9.27137e-09	12.4835	UP
RAI14	0.815817	9.06861	6.58471	3.92768e-10	9.33945e-09	12.4752	NOT
ADGRE5	0.903875	10.0356	6.5844	3.93455e-10	9.3448e-09	12.4735	NOT
KLF9	0.927781	7.75763	6.58389	3.94555e-10	9.35989e-09	12.4708	NOT
NCEH1	0.694745	9.5922	6.58238	3.97877e-10	9.42762e-09	12.4626	NOT
ZNF703	1.12654	6.17228	6.57738	4.09013e-10	9.68013e-09	12.4357	UP
RIPOR3	0.783815	7.13345	6.57682	4.10277e-10	9.69868e-09	12.4327	NOT
DPH5	-0.453234	11.2957	-6.57625	4.11586e-10	9.71825e-09	12.4296	NOT
NGLY1	-0.393074	11.8781	-6.5753	4.13751e-10	9.75794e-09	12.4244	NOT
ROBO1	0.948683	9.56631	6.57078	4.24207e-10	9.99286e-09	12.4001	NOT
CEBPA	0.819262	10.2027	6.5644	4.39412e-10	1.0339e-08	12.3657	NOT
TWIST1	0.853998	7.28593	6.56399	4.40405e-10	1.03503e-08	12.3635	NOT
PTGIS	1.82102	7.2228	6.56266	4.43652e-10	1.04131e-08	12.3564	UP
CBR3	0.894445	8.15337	6.56248	4.44108e-10	1.04131e-08	12.3554	NOT
CPD	0.496755	9.10364	6.55932	4.51902e-10	1.05835e-08	12.3384	NOT
OBSL1	0.757468	7.3621	6.55725	4.57108e-10	1.06931e-08	12.3272	NOT
CYFIP1	0.526236	11.6145	6.55097	4.73215e-10	1.1057e-08	12.2935	NOT
MT1X	0.996306	12.2627	6.54657	4.8484e-10	1.13155e-08	12.2698	NOT
BCL2L2	0.390719	9.35996	6.54404	4.91637e-10	1.14609e-08	12.2562	NOT
PARVA	0.553905	7.61417	6.5423	4.96371e-10	1.1558e-08	12.2469	NOT
GPC1	0.996374	6.59242	6.542	4.97195e-10	1.15638e-08	12.2453	NOT
IER5L	0.530745	7.83273	6.5405	5.01325e-10	1.16377e-08	12.2372	NOT
RASSF8	1.10518	6.80788	6.54042	5.01526e-10	1.16377e-08	12.2368	UP
FLNA	0.635703	11.8043	6.54014	5.02299e-10	1.16423e-08	12.2353	NOT
G0S2	0.945498	9.70143	6.53913	5.05098e-10	1.16814e-08	12.2299	NOT
LAP3	0.480119	13.3336	6.53912	5.05146e-10	1.16814e-08	12.2298	NOT
PINK1	0.312058	9.55341	6.5356	5.15036e-10	1.18965e-08	12.2109	NOT
MRPS12	-0.443876	11.0642	-6.53456	5.17976e-10	1.19507e-08	12.2053	NOT
RXRA	0.612144	9.34256	6.53307	5.22251e-10	1.20356e-08	12.1973	NOT
ZKSCAN8	-0.365667	10.2603	-6.53237	5.24251e-10	1.20679e-08	12.1936	NOT
HAPLN3	0.714215	10.1437	6.52153	5.56479e-10	1.27952e-08	12.1354	NOT
TGM2	0.600658	10.0955	6.51865	5.65366e-10	1.29848e-08	12.12	NOT
GLI3	0.646599	7.99019	6.51175	5.87194e-10	1.34708e-08	12.083	NOT
HSPA2	0.610069	8.05696	6.5096	5.94166e-10	1.36152e-08	12.0715	NOT
JAM3	0.587734	9.23558	6.50915	5.95667e-10	1.36269e-08	12.069	NOT
APOL2	0.630097	9.31859	6.50904	5.96026e-10	1.36269e-08	12.0685	NOT
SCPEP1	0.836409	11.3288	6.50342	6.14676e-10	1.40374e-08	12.0384	NOT
TMEM173	0.653722	10.3416	6.50163	6.20753e-10	1.41602e-08	12.0288	NOT
RTN4	0.37838	13.0799	6.49468	6.44888e-10	1.46941e-08	11.9916	NOT
VWA5A	0.47822	9.38996	6.49416	6.4672e-10	1.47167e-08	11.9889	NOT
TADA1	-0.361692	9.75989	-6.49374	6.48208e-10	1.47167e-08	11.9866	NOT
CLEC4E	1.30744	9.73404	6.49364	6.48562e-10	1.47167e-08	11.9861	UP
LST1	0.609413	10.3073	6.49358	6.48794e-10	1.47167e-08	11.9858	NOT
TCIRG1	0.537769	11.535	6.48704	6.72488e-10	1.5237e-08	11.9508	NOT
SPATS2L	0.58747	11.0759	6.48651	6.74427e-10	1.52638e-08	11.948	NOT
DNMBP	-0.796814	9.35083	-6.48585	6.7686e-10	1.53017e-08	11.9445	NOT
TMEM86A	0.687812	7.88759	6.4854	6.78526e-10	1.53222e-08	11.9421	NOT
ARSK	-0.96031	8.85375	-6.48103	6.94977e-10	1.56762e-08	11.9187	NOT
GJD3	0.436515	8.12717	6.48071	6.96192e-10	1.56861e-08	11.917	NOT
FAS	0.788894	11.3681	6.47857	7.04398e-10	1.58533e-08	11.9056	NOT
TEX14	1.62262	5.5602	6.46838	7.448e-10	1.67439e-08	11.8512	UP
OSBPL10	-1.0307	11.0329	-6.46715	7.49825e-10	1.68381e-08	11.8447	DOWN
IL17RA	0.419154	10.3763	6.46547	7.56758e-10	1.69749e-08	11.8357	NOT
PLD3	0.844696	11.1066	6.46236	7.69735e-10	1.72468e-08	11.8191	NOT
BTBD3	0.65247	7.52771	6.45938	7.82377e-10	1.75107e-08	11.8032	NOT
NKG7	1.10155	11.4754	6.45752	7.90384e-10	1.76703e-08	11.7933	UP
YLPM1	-0.227416	11.1892	-6.45651	7.94758e-10	1.77484e-08	11.7879	NOT
SOX12	-0.514911	7.93412	-6.45621	7.96046e-10	1.77575e-08	11.7864	NOT
ADCY9	0.856679	7.62575	6.45525	8.00237e-10	1.78313e-08	11.7812	NOT
COMP	2.07461	6.7166	6.45489	8.01803e-10	1.78465e-08	11.7793	UP
MRNIP	-0.637148	9.11135	-6.4518	8.15455e-10	1.81304e-08	11.7629	NOT
FBXL7	0.559566	7.9842	6.44924	8.26938e-10	1.83655e-08	11.7492	NOT
PIGT	0.363422	10.5988	6.44813	8.32003e-10	1.84577e-08	11.7433	NOT
APCDD1	1.37362	5.8759	6.44516	8.45591e-10	1.87385e-08	11.7275	UP
CTSA	0.489974	11.708	6.43597	8.89053e-10	1.968e-08	11.6787	NOT
SLC2A6	0.689495	9.79032	6.4314	9.11483e-10	2.01545e-08	11.6544	NOT
OSM	1.20197	6.26587	6.42742	9.31501e-10	2.05746e-08	11.6332	UP
TFB2M	-0.414276	10.6404	-6.42705	9.33355e-10	2.0593e-08	11.6313	NOT
TIPARP	0.443919	10.3486	6.42212	9.58757e-10	2.11303e-08	11.6051	NOT
TLK1	-0.474532	11.0717	-6.41244	1.01069e-09	2.22442e-08	11.5537	NOT
HAX1	-0.306729	11.9403	-6.41229	1.0115e-09	2.22442e-08	11.5529	NOT
OTULINL	0.676889	7.89794	6.40741	1.03872e-09	2.28178e-08	11.527	NOT
NPTN	0.357336	12.3269	6.40684	1.04192e-09	2.28458e-08	11.524	NOT
KLF6	0.479169	12.0582	6.40678	1.04225e-09	2.28458e-08	11.5237	NOT
PTPN21	0.855176	7.04456	6.40465	1.05441e-09	2.30872e-08	11.5124	NOT
LAIR1	0.6842	10.7564	6.40151	1.07259e-09	2.34599e-08	11.4958	NOT
SNX25	-0.628717	9.70232	-6.40078	1.07686e-09	2.35278e-08	11.4919	NOT
NFE2L2	0.416503	11.6742	6.3945	1.11424e-09	2.43182e-08	11.4586	NOT
BLNK	-0.711909	12.9257	-6.39069	1.13748e-09	2.47986e-08	11.4385	NOT
ZNF112	0.662175	6.08282	6.39019	1.14062e-09	2.48401e-08	11.4358	NOT
UBL3	0.336875	10.1653	6.38449	1.17644e-09	2.55927e-08	11.4057	NOT
ANGPTL1	1.56864	4.51839	6.3819	1.19311e-09	2.59273e-08	11.392	UP
SDK1	0.69296	7.69098	6.381	1.19894e-09	2.60259e-08	11.3873	NOT
CD93	0.653823	9.75961	6.37754	1.22165e-09	2.64906e-08	11.369	NOT
ASAP3	1.158	6.5977	6.37711	1.22453e-09	2.65244e-08	11.3667	UP
GEM	0.713352	9.47927	6.37578	1.23338e-09	2.66876e-08	11.3597	NOT
ELFN1	0.474522	7.33445	6.37421	1.24391e-09	2.68865e-08	11.3514	NOT
MAP3K1	-0.491051	11.6305	-6.37349	1.24878e-09	2.6963e-08	11.3476	NOT
AKR1C3	1.42152	6.13668	6.37239	1.25625e-09	2.70859e-08	11.3418	UP
OPTN	0.49367	10.8704	6.37226	1.25715e-09	2.70859e-08	11.3411	NOT
PAXIP1	-0.387997	10.4904	-6.37099	1.26583e-09	2.72437e-08	11.3344	NOT
CPM	0.920648	9.51997	6.37061	1.26844e-09	2.72709e-08	11.3324	NOT
POLD2	-0.527554	10.7584	-6.36794	1.28689e-09	2.76381e-08	11.3183	NOT
MYO1F	0.725192	10.4814	6.3603	1.34127e-09	2.87754e-08	11.278	NOT
PDGFRL	1.58496	4.84005	6.35779	1.35964e-09	2.91384e-08	11.2647	UP
CAV1	0.709376	10.5035	6.35337	1.39253e-09	2.98118e-08	11.2414	NOT
LARP6	0.865577	7.41497	6.35252	1.39896e-09	2.99176e-08	11.237	NOT
GJA5	0.930745	6.37302	6.3483	1.43124e-09	3.05756e-08	11.2147	NOT
SERINC5	0.668079	9.23621	6.34344	1.46939e-09	3.13573e-08	11.1891	NOT
GSTT2	1.13287	4.52445	6.33674	1.52354e-09	3.24785e-08	11.1539	UP
ENPEP	1.02606	6.11162	6.33584	1.53096e-09	3.25809e-08	11.1491	UP
PRCP	0.376988	11.6938	6.33577	1.53157e-09	3.25809e-08	11.1487	NOT
ATP10A	1.03624	7.27879	6.33533	1.53524e-09	3.26247e-08	11.1464	UP
OAT	0.6087	10.999	6.3326	1.55799e-09	3.30733e-08	11.1321	NOT
ZCCHC11	-0.443716	10.5164	-6.33228	1.56072e-09	3.30964e-08	11.1304	NOT
GPX1	0.455628	13.3432	6.33185	1.56433e-09	3.31381e-08	11.1281	NOT
DEGS1	0.506999	11.2525	6.33021	1.57826e-09	3.3366e-08	11.1195	NOT
KCNQ1	1.49062	5.73111	6.33019	1.57839e-09	3.3366e-08	11.1194	UP
BCAT2	-0.461409	9.92727	-6.32491	1.62409e-09	3.42961e-08	11.0916	NOT
LILRB1	0.688536	10.3745	6.32196	1.65013e-09	3.48095e-08	11.0761	NOT
PDIA3	0.377022	12.7932	6.31309	1.73092e-09	3.64759e-08	11.0296	NOT
CHSY3	1.2278	5.18621	6.31118	1.74888e-09	3.68159e-08	11.0195	UP
RARB	0.431603	8.27629	6.30873	1.77212e-09	3.72663e-08	11.0067	NOT
MGAT4A	0.565674	10.1611	6.30377	1.82006e-09	3.82345e-08	10.9807	NOT
BOC	0.647104	7.90329	6.30093	1.84812e-09	3.87837e-08	10.9658	NOT
RC3H1	-0.373403	11.1076	-6.2998	1.85942e-09	3.89802e-08	10.9598	NOT
KDR	0.591058	7.88028	6.29914	1.86595e-09	3.9055e-08	10.9564	NOT
EBF2	1.00036	5.83063	6.29905	1.86686e-09	3.9055e-08	10.956	UP
TMEM243	-0.507825	12.4451	-6.29603	1.89753e-09	3.96556e-08	10.9401	NOT
SNX33	0.389084	8.27441	6.29389	1.91947e-09	4.00726e-08	10.9289	NOT
FUT4	0.610855	8.54725	6.29234	1.93549e-09	4.03654e-08	10.9208	NOT
CLN5	0.42787	9.79383	6.29178	1.94137e-09	4.04463e-08	10.9178	NOT
PFAS	-0.49641	10.188	-6.29082	1.95136e-09	4.06125e-08	10.9128	NOT
DDR2	0.484114	9.53532	6.28762	1.98528e-09	4.12758e-08	10.8961	NOT
IFIT3	1.05183	10.2461	6.28513	2.01204e-09	4.17891e-08	10.883	UP
DHX33	-0.488713	10.455	-6.28239	2.04185e-09	4.2362e-08	10.8687	NOT
CALU	0.411401	10.9969	6.28221	2.04382e-09	4.2362e-08	10.8678	NOT
TMEM30B	0.792274	6.50632	6.27971	2.0715e-09	4.28917e-08	10.8547	NOT
ZNF438	0.431079	8.60498	6.27847	2.08536e-09	4.31275e-08	10.8482	NOT
VASN	0.416035	8.26939	6.27823	2.08799e-09	4.31275e-08	10.847	NOT
CEP170B	0.404263	8.72471	6.27812	2.0893e-09	4.31275e-08	10.8463	NOT
IGFBP5	0.834003	9.89097	6.27756	2.09556e-09	4.32126e-08	10.8434	NOT
PTPRM	0.626478	8.89573	6.27075	2.17356e-09	4.47753e-08	10.8079	NOT
DACT1	1.26231	7.2277	6.26958	2.18722e-09	4.50107e-08	10.8018	UP
GBP1	1.05766	11.8999	6.26887	2.19566e-09	4.51384e-08	10.798	UP
SHB	0.867569	7.01313	6.26769	2.20959e-09	4.53426e-08	10.7918	NOT
GALC	0.509034	10.0055	6.26765	2.21008e-09	4.53426e-08	10.7916	NOT
ARPIN	0.621715	7.66411	6.26468	2.24557e-09	4.6024e-08	10.7761	NOT
STEAP1	1.10892	8.02267	6.26391	2.25477e-09	4.61656e-08	10.7721	UP
NDN	0.544442	9.0752	6.26186	2.27972e-09	4.66291e-08	10.7614	NOT
NCF2	1.04241	10.3493	6.25951	2.3086e-09	4.71721e-08	10.7492	UP
PRICKLE2	0.660288	7.65177	6.25877	2.31778e-09	4.73117e-08	10.7453	NOT
MT1M	2.07689	6.45786	6.25838	2.32271e-09	4.73644e-08	10.7432	UP
TAGLN	0.784251	10.9348	6.25723	2.33702e-09	4.76082e-08	10.7373	NOT
ATXN1	0.837599	9.85569	6.25612	2.35103e-09	4.78454e-08	10.7314	NOT
LSM2	-0.488593	10.58	-6.25463	2.36984e-09	4.81795e-08	10.7237	NOT
ITGB1	0.429607	12.8925	6.25115	2.41437e-09	4.90355e-08	10.7056	NOT
THBS4	0.998911	7.68288	6.25063	2.42121e-09	4.91249e-08	10.7028	NOT
MGST3	0.557975	11.257	6.24673	2.47225e-09	5.01102e-08	10.6825	NOT
KIAA1211L	1.12831	7.33444	6.24512	2.49369e-09	5.0494e-08	10.6741	UP
HTATIP2	0.509503	11.0137	6.24324	2.5188e-09	5.09515e-08	10.6643	NOT
DSE	0.714685	9.91001	6.24243	2.5298e-09	5.11228e-08	10.6601	NOT
HEY1	0.568664	9.16764	6.24136	2.54428e-09	5.13639e-08	10.6545	NOT
ABHD10	-0.391032	11.076	-6.23822	2.58737e-09	5.21817e-08	10.6382	NOT
PHETA2	0.429705	8.59333	6.23297	2.66105e-09	5.36141e-08	10.6109	NOT
WDR18	-0.439534	9.47218	-6.22556	2.76861e-09	5.57255e-08	10.5723	NOT
TSPO	0.723852	11.3471	6.2163	2.90896e-09	5.84921e-08	10.5242	NOT
HSPB2	1.05525	4.97587	6.21182	2.9793e-09	5.9847e-08	10.5009	UP
EMILIN2	0.638571	10.669	6.2092	3.02122e-09	6.06285e-08	10.4873	NOT
LIMD2	-0.515482	10.5486	-6.20749	3.04903e-09	6.11259e-08	10.4784	NOT
HAVCR2	0.809888	10.2988	6.2026	3.12941e-09	6.26751e-08	10.4531	NOT
PDE1A	1.16119	5.33751	6.20024	3.16916e-09	6.34084e-08	10.4408	UP
TTC7B	0.542202	8.46365	6.19973	3.17773e-09	6.35169e-08	10.4382	NOT
POLG2	-0.331409	9.34119	-6.19822	3.20333e-09	6.39652e-08	10.4304	NOT
TMEM50A	0.292128	12.2329	6.19557	3.24892e-09	6.48115e-08	10.4166	NOT
AP3M1	-0.273372	11.0397	-6.19422	3.27229e-09	6.52133e-08	10.4096	NOT
P3H4	1.27975	5.91714	6.19272	3.2986e-09	6.56728e-08	10.4019	UP
CRIP2	0.665491	8.62631	6.19028	3.34167e-09	6.64647e-08	10.3892	NOT
HEXA	0.378814	10.9889	6.18731	3.395e-09	6.74589e-08	10.3738	NOT
FYB1	0.755925	10.7045	6.18257	3.48175e-09	6.91146e-08	10.3493	NOT
TNS3	0.576135	12.2907	6.18187	3.49465e-09	6.93025e-08	10.3457	NOT
NFIC	0.542907	10.0689	6.18103	3.5104e-09	6.95466e-08	10.3413	NOT
SQOR	0.838941	11.8614	6.18084	3.51395e-09	6.95487e-08	10.3403	NOT
TLR5	0.471119	8.33974	6.17931	3.54265e-09	7.0048e-08	10.3324	NOT
CNOT3	-0.419412	9.76759	-6.17909	3.54667e-09	7.00588e-08	10.3313	NOT
CCPG1	0.689504	8.26568	6.17352	3.65333e-09	7.20953e-08	10.3025	NOT
NOTCH2	0.489357	11.6896	6.17121	3.69847e-09	7.28504e-08	10.2905	NOT
CCDC88C	-0.426099	11.308	-6.17119	3.69881e-09	7.28504e-08	10.2904	NOT
QSOX1	0.578389	9.75874	6.16947	3.7327e-09	7.34461e-08	10.2816	NOT
IFNGR1	0.529532	12.2898	6.16697	3.78269e-09	7.43573e-08	10.2686	NOT
SOCS3	0.970076	9.81527	6.16462	3.8302e-09	7.5218e-08	10.2565	NOT
CD151	0.801919	8.61549	6.15927	3.94057e-09	7.73102e-08	10.2288	NOT
RITA1	-0.75153	9.39676	-6.15881	3.95017e-09	7.74233e-08	10.2265	NOT
POLD1	-0.505763	10.2864	-6.15801	3.96697e-09	7.76772e-08	10.2223	NOT
EGLN3	0.589879	7.9861	6.15478	4.03545e-09	7.89415e-08	10.2057	NOT
LCP2	0.932053	10.2523	6.14821	4.17862e-09	8.1663e-08	10.1718	NOT
CCR5	1.00097	10.7976	6.14521	4.24547e-09	8.28893e-08	10.1563	UP
SELENOS	0.423651	11.7638	6.1359	4.46017e-09	8.6997e-08	10.1084	NOT
ZBTB46	0.586325	8.09518	6.13426	4.49903e-09	8.76703e-08	10.0999	NOT
KLF3	0.67106	9.11553	6.13291	4.53133e-09	8.82146e-08	10.093	NOT
AOC3	0.728965	8.31287	6.1307	4.58448e-09	8.91547e-08	10.0816	NOT
KYNU	0.863347	11.1515	6.13039	4.5921e-09	8.91547e-08	10.08	NOT
PCID2	-0.336165	10.7183	-6.13036	4.59287e-09	8.91547e-08	10.0798	NOT
PLIN2	0.679952	11.2285	6.12996	4.60243e-09	8.92544e-08	10.0778	NOT
BHLHE40	0.626497	11.8647	6.12832	4.64266e-09	8.99483e-08	10.0694	NOT
UTRN	0.582099	10.2302	6.12442	4.7394e-09	9.17345e-08	10.0493	NOT
LINC02381	0.941122	8.57301	6.12192	4.80244e-09	9.28656e-08	10.0364	NOT
STMN1	-0.498458	10.8247	-6.12066	4.8346e-09	9.3398e-08	10.03	NOT
BCAP31	0.469742	12.0326	6.11068	5.09612e-09	9.83561e-08	9.97873	NOT
CST2	1.11144	6.10753	6.10956	5.12634e-09	9.88448e-08	9.97298	UP
LIMCH1	0.861199	6.72592	6.10927	5.1344e-09	9.89058e-08	9.97145	NOT
AOAH	0.61229	9.03407	6.10839	5.15809e-09	9.92674e-08	9.96697	NOT
BAZ1B	-0.352657	10.9113	-6.10667	5.20512e-09	1.00077e-07	9.95815	NOT
NSUN5P1	-0.422723	11.2669	-6.10248	5.32152e-09	1.02218e-07	9.93664	NOT
RUSC2	0.793426	5.61724	6.10204	5.33408e-09	1.02362e-07	9.93435	NOT
GSTO1	0.469981	12.7454	6.10142	5.35149e-09	1.02598e-07	9.93118	NOT
CEP44	-0.307218	10.2233	-6.10041	5.37992e-09	1.03045e-07	9.92603	NOT
CPXM2	0.346415	9.35127	6.09819	5.44335e-09	1.04161e-07	9.91463	NOT
SH3RF3	0.699308	7.77304	6.09421	5.55892e-09	1.06272e-07	9.8942	NOT
EHD4	0.535038	10.7917	6.09253	5.60819e-09	1.07113e-07	9.88562	NOT
LHX4-AS1	-0.416622	7.60494	-6.08945	5.70003e-09	1.08764e-07	9.86983	NOT
RTL6	0.515729	9.56043	6.08824	5.73647e-09	1.09356e-07	9.86363	NOT
DNAJC5B	1.04937	10.0695	6.08789	5.74712e-09	1.09456e-07	9.86183	UP
CD84	0.559714	11.7402	6.08581	5.81032e-09	1.10555e-07	9.85119	NOT
ARL6IP5	0.42112	13.1392	6.08464	5.84609e-09	1.11131e-07	9.84523	NOT
F2R	0.859643	8.7095	6.08147	5.94474e-09	1.12847e-07	9.82896	NOT
ANO6	0.422397	10.4052	6.08138	5.94755e-09	1.12847e-07	9.8285	NOT
ARMC6	-0.375407	8.8179	-6.07987	5.99493e-09	1.13639e-07	9.82078	NOT
CD81	0.355738	13.9326	6.07953	6.00558e-09	1.13734e-07	9.81906	NOT
PTGIR	1.09323	8.25095	6.07108	6.27872e-09	1.18795e-07	9.77582	UP
MGST2	0.467688	9.9069	6.06841	6.36745e-09	1.20362e-07	9.76217	NOT
GAB3	0.590317	9.08646	6.06654	6.4301e-09	1.21432e-07	9.75265	NOT
TMTC3	0.426193	8.5832	6.06463	6.49514e-09	1.22546e-07	9.74287	NOT
TBC1D9	0.837081	10.9188	6.0618	6.59229e-09	1.24263e-07	9.72844	NOT
MAOA	1.05944	7.03998	6.06118	6.61395e-09	1.24554e-07	9.72525	UP
METRNL	0.705326	9.64203	6.06037	6.6421e-09	1.24968e-07	9.72112	NOT
BCL11A	-0.910058	11.7309	-6.05778	6.73319e-09	1.26564e-07	9.70788	NOT
RAB30	-0.718556	10.1836	-6.05163	6.95383e-09	1.3059e-07	9.67654	NOT
CCDC9B	0.806266	7.36798	6.04995	7.01545e-09	1.31624e-07	9.66796	NOT
SAMSN1	0.769835	11.6905	6.04449	7.21913e-09	1.3532e-07	9.64014	NOT
NPL	0.444844	11.5254	6.04423	7.229e-09	1.35379e-07	9.63881	NOT
MRPS9	-0.342792	10.1772	-6.04179	7.32229e-09	1.37e-07	9.62635	NOT
BEAN1	0.867826	6.24964	6.03657	7.52508e-09	1.40663e-07	9.5998	NOT
UBTF	-0.322802	10.4348	-6.03406	7.62495e-09	1.42398e-07	9.58699	NOT
CLEC4D	0.727188	6.84095	6.03253	7.68604e-09	1.43406e-07	9.57923	NOT
PON2	0.686279	9.37116	6.03218	7.70012e-09	1.43536e-07	9.57745	NOT
RPA1	-0.417078	12.2322	-6.03201	7.70728e-09	1.43537e-07	9.57655	NOT
BHLHE41	1.24154	9.83292	6.03046	7.76974e-09	1.44567e-07	9.5687	UP
PPOX	-0.368832	9.63303	-6.02989	7.79302e-09	1.44867e-07	9.5658	NOT
ANXA7	0.32329	11.637	6.02902	7.82853e-09	1.45393e-07	9.56138	NOT
TSPAN6	0.473281	7.82775	6.02575	7.96381e-09	1.4777e-07	9.54473	NOT
LHFPL2	0.761495	10.9457	6.0237	8.04993e-09	1.49118e-07	9.53427	NOT
CLMN	0.650022	7.9647	6.02366	8.05123e-09	1.49118e-07	9.53412	NOT
ACSL1	0.6767	11.2989	6.0217	8.13424e-09	1.50517e-07	9.52415	NOT
PPT1	0.351854	12.5673	6.01704	8.3349e-09	1.54089e-07	9.50047	NOT
RNF144A	1.20989	6.93593	6.01559	8.39836e-09	1.5512e-07	9.4931	UP
C5orf15	0.283259	11.6411	6.01537	8.40822e-09	1.55135e-07	9.49196	NOT
CAPN2	0.745894	11.4857	6.01522	8.41452e-09	1.55135e-07	9.49123	NOT
WISP2	1.38394	5.54911	6.01424	8.45771e-09	1.55789e-07	9.48625	UP
STAB1	0.737542	10.0595	6.01263	8.52938e-09	1.56965e-07	9.47805	NOT
NR5A2	0.505341	7.27513	6.00763	8.75503e-09	1.60971e-07	9.45268	NOT
ZNF618	0.504425	7.86087	6.00713	8.77808e-09	1.61248e-07	9.45012	NOT
RHBDF1	0.79492	7.75275	6.00621	8.82041e-09	1.61879e-07	9.44545	NOT
CSF2RB	0.63819	12.2349	6.0052	8.86669e-09	1.6258e-07	9.44036	NOT
CCT3	-0.339228	13.0652	-5.99863	9.17613e-09	1.68101e-07	9.40703	NOT
MT1H	1.11114	11.7934	5.99454	9.37423e-09	1.71575e-07	9.38628	UP
LTBP1	0.759157	9.82732	5.9936	9.42022e-09	1.7226e-07	9.38152	NOT
DAPK1	0.507608	10.434	5.99267	9.46569e-09	1.72935e-07	9.37685	NOT
ODC1	-0.569599	13.0523	-5.99006	9.59579e-09	1.75154e-07	9.36358	NOT
IFITM1	0.706463	13.2553	5.98915	9.64103e-09	1.75691e-07	9.35901	NOT
NUDT5	-0.438301	11.4675	-5.98912	9.64266e-09	1.75691e-07	9.35885	NOT
RBM47	0.584931	10.0432	5.985	9.85177e-09	1.7934e-07	9.338	NOT
NFAM1	0.553003	8.73774	5.98458	9.87356e-09	1.79574e-07	9.33586	NOT
UTP20	-0.331205	9.02243	-5.98428	9.8891e-09	1.79695e-07	9.33433	NOT
GBP3	0.849716	9.90562	5.97992	1.01162e-08	1.83657e-07	9.31227	NOT
TWNK	-0.539189	8.89166	-5.97627	1.03101e-08	1.8692e-07	9.29383	NOT
LOC100505549	-0.727188	10.2383	-5.97619	1.03145e-08	1.8692e-07	9.29341	NOT
ORM1	2.46181	7.45659	5.9739	1.04384e-08	1.88996e-07	9.28181	UP
NUP188	-0.301937	10.4049	-5.97326	1.04729e-08	1.89398e-07	9.27861	NOT
SOWAHC	0.683889	7.91312	5.97314	1.04794e-08	1.89398e-07	9.278	NOT
HASPIN	-0.539518	8.20783	-5.97147	1.05711e-08	1.90885e-07	9.26954	NOT
CYBB	0.770186	10.7018	5.96718	1.08094e-08	1.95013e-07	9.24789	NOT
SMC4	-0.380245	12.2634	-5.96411	1.09835e-08	1.97977e-07	9.23237	NOT
TIMM50	-0.413452	10.4024	-5.96316	1.10375e-08	1.98774e-07	9.2276	NOT
MBTPS2	0.361288	10.1468	5.96143	1.11372e-08	2.00389e-07	9.21887	NOT
ME3	0.621051	7.93679	5.95986	1.12289e-08	2.0186e-07	9.2109	NOT
FNDC1	1.40333	8.074	5.95961	1.12432e-08	2.01937e-07	9.20967	UP
PIAS2	-0.352467	9.29948	-5.95783	1.13477e-08	2.03633e-07	9.20068	NOT
LHFPL6	0.701378	9.21741	5.957	1.1397e-08	2.04336e-07	9.19647	NOT
CLDN7	1.24334	6.51784	5.95349	1.16064e-08	2.07906e-07	9.17878	UP
IGF2BP3	-0.914106	10.7622	-5.95116	1.17478e-08	2.10252e-07	9.16702	NOT
RAB27A	0.607202	11.3152	5.9462	1.20539e-08	2.1554e-07	9.14204	NOT
CSTB	0.493838	13.4129	5.94588	1.2074e-08	2.15709e-07	9.14042	NOT
MYEOV	0.610909	7.95328	5.94569	1.20857e-08	2.15726e-07	9.13948	NOT
DYNLT1	0.406971	12.1764	5.9443	1.21729e-08	2.17091e-07	9.13249	NOT
HDHD2	-0.384132	11.2174	-5.94015	1.24383e-08	2.21628e-07	9.11155	NOT
CDC123	-0.383568	11.8564	-5.93845	1.25478e-08	2.23187e-07	9.10303	NOT
ZNF25	0.585742	7.8591	5.93845	1.25479e-08	2.23187e-07	9.10303	NOT
LIN7A	0.658337	6.95113	5.93816	1.25669e-08	2.23328e-07	9.10156	NOT
SLC12A8	1.26368	7.80504	5.937	1.26428e-08	2.24478e-07	9.09571	UP
P3H1	0.24964	9.51908	5.93645	1.26787e-08	2.24919e-07	9.09296	NOT
TM6SF1	0.582215	8.67912	5.93568	1.27298e-08	2.25627e-07	9.08905	NOT
KIAA0930	0.455642	10.9103	5.93336	1.28832e-08	2.28146e-07	9.07741	NOT
NUCB2	0.622492	9.46646	5.93115	1.30322e-08	2.30581e-07	9.06625	NOT
ARL4C	0.66843	10.8429	5.9265	1.33493e-08	2.35986e-07	9.04291	NOT
DTX2P1-UPK3BP1-PMS2P11	-0.49348	11.1258	-5.92465	1.34778e-08	2.38049e-07	9.0336	NOT
EHF	1.40205	7.041	5.92339	1.35659e-08	2.39347e-07	9.02727	UP
FKBP15	0.3679	11.7976	5.92326	1.3575e-08	2.39347e-07	9.02662	NOT
RNF128	1.49541	3.93407	5.91898	1.3879e-08	2.44494e-07	9.00511	UP
ALPK1	0.81037	9.10379	5.9177	1.39712e-08	2.45902e-07	8.99869	NOT
IFITM2	0.564962	13.0928	5.91693	1.40269e-08	2.46667e-07	8.99483	NOT
SUMF1	0.354085	9.93258	5.9158	1.41096e-08	2.47906e-07	8.98912	NOT
PHLDB2	0.74391	8.74325	5.91411	1.42328e-08	2.49853e-07	8.98068	NOT
BRSK1	0.726594	8.76708	5.91061	1.44927e-08	2.54195e-07	8.96311	NOT
C1QBP	-0.538267	12.3383	-5.90898	1.46153e-08	2.56123e-07	8.95492	NOT
METTL3	-0.264677	11.3494	-5.90372	1.50179e-08	2.6295e-07	8.92854	NOT
KITLG	0.75283	7.73019	5.90285	1.50859e-08	2.63912e-07	8.92415	NOT
RAPH1	0.870665	8.71748	5.90145	1.51947e-08	2.65585e-07	8.91718	NOT
NT5DC2	-1.00774	9.66604	-5.90078	1.52476e-08	2.66278e-07	8.91381	DOWN
LRIG3	0.999212	6.19738	5.89704	1.55445e-08	2.71229e-07	8.89508	NOT
B4GALT5	0.611761	10.4023	5.89118	1.60215e-08	2.79311e-07	8.86574	NOT
SHISA4	0.940397	5.31105	5.891	1.60372e-08	2.79343e-07	8.86479	NOT
PLXNB2	0.673075	11.3822	5.87813	1.71358e-08	2.98223e-07	8.80046	NOT
ACIN1	-0.254789	10.4459	-5.87688	1.72472e-08	2.99901e-07	8.79418	NOT
POGK	-0.391046	10.8179	-5.87659	1.72726e-08	3.00086e-07	8.79274	NOT
MYNN	-0.239826	10.1608	-5.87482	1.74307e-08	3.02572e-07	8.7839	NOT
PALMD	0.792318	7.05626	5.87144	1.77369e-08	3.07622e-07	8.767	NOT
MCM3	-0.46147	12.1247	-5.86921	1.79412e-08	3.10899e-07	8.75588	NOT
GPSM1	0.640583	8.4072	5.86775	1.80765e-08	3.12975e-07	8.74859	NOT
PMS2P5	-0.478578	8.74864	-5.86652	1.81915e-08	3.14697e-07	8.74243	NOT
PLTP	0.861422	10.9	5.86408	1.84205e-08	3.18384e-07	8.73029	NOT
GALNT11	0.613018	8.92377	5.8621	1.86092e-08	3.21152e-07	8.7204	NOT
PQLC3	0.548904	10.0485	5.86207	1.86124e-08	3.21152e-07	8.72023	NOT
NSD1	-0.379975	9.03983	-5.86142	1.86746e-08	3.21949e-07	8.71699	NOT
TNFSF10	0.654762	11.4249	5.86103	1.87121e-08	3.22321e-07	8.71504	NOT
EEFSEC	-0.307904	9.23532	-5.86079	1.87347e-08	3.22435e-07	8.71388	NOT
ACSS2	0.446807	9.21249	5.86046	1.87667e-08	3.22711e-07	8.71222	NOT
FOXO3	0.405899	10.9505	5.8602	1.87916e-08	3.22863e-07	8.71093	NOT
SEPHS1	-0.438648	10.2791	-5.85864	1.89434e-08	3.25196e-07	8.70312	NOT
ZCCHC14	0.715576	8.1032	5.85589	1.92126e-08	3.29536e-07	8.68943	NOT
OMD	1.2204	5.51309	5.85493	1.93079e-08	3.30889e-07	8.68463	UP
PXN	0.37843	9.60102	5.85337	1.94631e-08	3.33266e-07	8.67686	NOT
UBE2M	-0.564351	10.3159	-5.85185	1.96158e-08	3.35596e-07	8.66927	NOT
DFFA	-0.300819	10.6468	-5.85149	1.96518e-08	3.35927e-07	8.66749	NOT
ECSCR	0.413678	8.40607	5.84916	1.98884e-08	3.39684e-07	8.65588	NOT
GALNS	0.365763	9.5324	5.84472	2.03465e-08	3.47215e-07	8.63378	NOT
PWWP2B	0.542518	8.25326	5.84421	2.03992e-08	3.4782e-07	8.63127	NOT
ANAPC16	-0.26479	12.6043	-5.84259	2.057e-08	3.50437e-07	8.62317	NOT
PUM2	-0.236247	12.0076	-5.84115	2.07219e-08	3.52727e-07	8.61603	NOT
TCN2	0.530557	9.86819	5.83869	2.09858e-08	3.56917e-07	8.60376	NOT
TOPBP1	-0.334196	11.3415	-5.8373	2.1135e-08	3.59152e-07	8.59688	NOT
NDP	0.883854	5.99354	5.83609	2.12672e-08	3.61096e-07	8.59083	NOT
ACKR3	0.942382	9.06508	5.83397	2.14992e-08	3.64495e-07	8.5803	NOT
WDR74	-0.384327	10.1993	-5.83393	2.15035e-08	3.64495e-07	8.58011	NOT
ZC3HC1	-0.288823	10.7045	-5.83262	2.16479e-08	3.66634e-07	8.57361	NOT
FCGR2A	0.897664	9.16048	5.83088	2.18422e-08	3.69615e-07	8.56494	NOT
TRIM47	0.702578	9.08651	5.8245	2.25679e-08	3.81575e-07	8.53323	NOT
TREM2	1.4443	6.16049	5.82421	2.26012e-08	3.81818e-07	8.5318	UP
SETDB1	-0.310282	10.5491	-5.82259	2.27888e-08	3.84666e-07	8.52378	NOT
ZHX2	-0.450716	11.1493	-5.82165	2.28993e-08	3.86209e-07	8.51908	NOT
CALHM2	0.495013	9.3453	5.82066	2.30147e-08	3.8783e-07	8.51421	NOT
LRPAP1	0.377586	10.3772	5.82011	2.30804e-08	3.88613e-07	8.51144	NOT
PTPRK	0.731285	8.65846	5.81964	2.31352e-08	3.8921e-07	8.50914	NOT
IER3	0.678289	10.7583	5.81578	2.35965e-08	3.96642e-07	8.48998	NOT
PPP1CA	-0.315275	12.7371	-5.81434	2.37714e-08	3.99249e-07	8.48282	NOT
TNFRSF9	0.727283	10.0573	5.8098	2.43294e-08	4.08281e-07	8.46031	NOT
BAG2	-0.676588	9.26108	-5.80783	2.45754e-08	4.11935e-07	8.45055	NOT
AKT2	-0.329568	10.9229	-5.80773	2.45879e-08	4.11935e-07	8.45005	NOT
BDH1	-0.566751	8.88751	-5.80687	2.46962e-08	4.13405e-07	8.44579	NOT
METAP1D	-0.43048	8.29419	-5.8031	2.51768e-08	4.21102e-07	8.42709	NOT
RBP1	0.643759	7.85856	5.80225	2.52857e-08	4.22572e-07	8.42291	NOT
VIM	0.478225	14.1886	5.80063	2.54957e-08	4.25435e-07	8.41488	NOT
PANX1	0.327902	9.70971	5.8006	2.54991e-08	4.25435e-07	8.41475	NOT
PSME3	-0.289018	11.9475	-5.79792	2.58513e-08	4.30954e-07	8.40145	NOT
TPP1	0.349279	12.7928	5.79766	2.58854e-08	4.31168e-07	8.40017	NOT
ACOX1	0.384303	9.01485	5.79479	2.6267e-08	4.37163e-07	8.38597	NOT
LINC01215	-0.725081	10.6725	-5.79427	2.63361e-08	4.37624e-07	8.38342	NOT
ZSCAN16-AS1	-0.425602	8.00444	-5.79426	2.63381e-08	4.37624e-07	8.38335	NOT
DCLK1	0.739291	8.00458	5.7924	2.65894e-08	4.41274e-07	8.37414	NOT
GK	0.581746	8.57771	5.79218	2.66185e-08	4.41274e-07	8.37308	NOT
BOK	1.07795	6.37936	5.79215	2.66233e-08	4.41274e-07	8.3729	UP
DCSTAMP	1.03368	6.85506	5.79193	2.66532e-08	4.41407e-07	8.37181	UP
CLIP4	0.823237	8.98139	5.791	2.67795e-08	4.43134e-07	8.36723	NOT
RBM4B	-0.320551	9.61966	-5.78745	2.7268e-08	4.50602e-07	8.34969	NOT
SNTB1	0.664863	8.56637	5.7874	2.72754e-08	4.50602e-07	8.34943	NOT
PTGDS	0.898558	14.2053	5.77908	2.8456e-08	4.69722e-07	8.30833	NOT
PATZ1	-0.377267	9.55062	-5.77818	2.8587e-08	4.71498e-07	8.30388	NOT
CALCRL	0.80814	7.02492	5.77632	2.88584e-08	4.75586e-07	8.29471	NOT
EGR2	0.84525	10.286	5.77524	2.90179e-08	4.77825e-07	8.28936	NOT
LACC1	0.548004	9.52029	5.775	2.90536e-08	4.78023e-07	8.28817	NOT
RPRD1A	-0.41505	10.2148	-5.77168	2.95485e-08	4.85769e-07	8.27179	NOT
ECI1	-0.42678	9.52297	-5.77025	2.97648e-08	4.88927e-07	8.26472	NOT
WDR44	0.389014	9.71292	5.76959	2.98649e-08	4.90173e-07	8.26146	NOT
PLSCR1	0.605722	11.3591	5.76825	3.00687e-08	4.93117e-07	8.25487	NOT
MFSD1	0.409842	12.4988	5.76598	3.04173e-08	4.98429e-07	8.24369	NOT
PLA2G4C	0.606209	9.21313	5.7644	3.06632e-08	5.02051e-07	8.23588	NOT
EFNA1	1.12595	6.48535	5.7626	3.09445e-08	5.06246e-07	8.22702	UP
SLC9A9	0.460331	9.5896	5.76193	3.10509e-08	5.07576e-07	8.22369	NOT
E2F5	-0.807054	9.54702	-5.76026	3.13142e-08	5.11466e-07	8.21551	NOT
GEMIN4	-0.460878	9.30403	-5.75957	3.14244e-08	5.1285e-07	8.2121	NOT
DEPP1	0.604316	10.3104	5.75904	3.15097e-08	5.13606e-07	8.20947	NOT
SPOCK1	1.29707	6.47779	5.75896	3.15216e-08	5.13606e-07	8.2091	UP
PTGES	0.478288	8.24802	5.75833	3.16229e-08	5.14841e-07	8.20599	NOT
IPO5	-0.407872	11.2182	-5.75536	3.21041e-08	5.22255e-07	8.19135	NOT
TOMM22	-0.421268	10.9977	-5.7535	3.2408e-08	5.26773e-07	8.18221	NOT
OSBPL5	0.445795	8.35798	5.75264	3.25505e-08	5.28653e-07	8.17796	NOT
CD79A	-0.714432	13.065	-5.75249	3.2576e-08	5.28653e-07	8.1772	NOT
NMRAL2P	0.425489	7.08984	5.75128	3.27763e-08	5.31476e-07	8.17125	NOT
CD33	1.15641	6.37579	5.75066	3.28799e-08	5.3272e-07	8.16819	UP
SYNGR3	1.03247	9.06989	5.7505	3.29063e-08	5.3272e-07	8.16742	UP
ENTHD1	1.14772	4.24794	5.75034	3.29322e-08	5.3272e-07	8.16665	UP
MMACHC	-0.448684	8.06842	-5.75005	3.2981e-08	5.33082e-07	8.16522	NOT
ZBTB9	-0.302487	9.1033	-5.74859	3.32266e-08	5.36622e-07	8.15802	NOT
SLC35F6	0.327054	9.55799	5.74738	3.34318e-08	5.39505e-07	8.15205	NOT
ARF4	0.303105	12.5626	5.74616	3.3639e-08	5.42415e-07	8.14606	NOT
NLE1	-0.495788	9.14697	-5.74274	3.42274e-08	5.51463e-07	8.12925	NOT
DOK5	0.544833	8.27923	5.74162	3.44212e-08	5.54143e-07	8.12377	NOT
NUDT16L1	-0.279012	9.12346	-5.74061	3.45986e-08	5.56368e-07	8.11879	NOT
DAXX	-0.372711	10.1133	-5.74052	3.46145e-08	5.56368e-07	8.11834	NOT
RBBP8	-0.496526	11.3341	-5.7397	3.47583e-08	5.58235e-07	8.11432	NOT
CCR2	0.887443	8.78052	5.73854	3.49638e-08	5.61089e-07	8.10861	NOT
CHRDL1	0.984601	7.87897	5.7362	3.5381e-08	5.67332e-07	8.09711	NOT
TCL1A	-2.01541	11.0316	-5.73506	3.55861e-08	5.70168e-07	8.09151	DOWN
CMKLR1	0.687773	10.0059	5.73171	3.61953e-08	5.7947e-07	8.07505	NOT
BCAT1	0.71404	11.7815	5.72954	3.65943e-08	5.85393e-07	8.06442	NOT
ZNF407	-0.28475	9.36082	-5.72895	3.6704e-08	5.86683e-07	8.06152	NOT
BAG3	0.506919	9.89246	5.72573	3.73071e-08	5.95851e-07	8.04572	NOT
PYCARD	0.502811	10.9152	5.72342	3.77449e-08	6.02367e-07	8.03441	NOT
CWF19L1	-0.367166	9.76162	-5.72205	3.80077e-08	6.06082e-07	8.02768	NOT
ARHGEF17	0.9063	6.75873	5.72095	3.82195e-08	6.08978e-07	8.02229	NOT
HEG1	0.629385	10.0615	5.71471	3.94457e-08	6.28021e-07	7.99168	NOT
MT1G	0.969561	11.5027	5.71345	3.96977e-08	6.31534e-07	7.98551	NOT
AHCY	-0.434076	11.4934	-5.71198	3.99933e-08	6.35736e-07	7.97832	NOT
TMEM59	0.311689	12.1205	5.71033	4.0327e-08	6.40536e-07	7.97026	NOT
PRPF38A	-0.320509	11.2267	-5.70841	4.07205e-08	6.46278e-07	7.96085	NOT
FZD4	0.369286	8.87584	5.70608	4.12022e-08	6.53409e-07	7.94945	NOT
RTN2	0.773469	9.03346	5.70588	4.1244e-08	6.53559e-07	7.94847	NOT
SLC39A11	0.591577	9.91284	5.70571	4.12804e-08	6.53623e-07	7.94761	NOT
CTPS1	-0.437939	10.4669	-5.70155	4.21559e-08	6.66961e-07	7.92727	NOT
SCMH1	-0.43471	9.2958	-5.7012	4.22295e-08	6.67603e-07	7.92558	NOT
DMAC2	-0.24495	10.6376	-5.69838	4.28342e-08	6.76633e-07	7.9118	NOT
LATS2	0.700364	9.92619	5.69688	4.316e-08	6.81246e-07	7.90446	NOT
RAP2B	0.36073	11.7816	5.69581	4.33939e-08	6.84403e-07	7.89922	NOT
DDX60L	0.848595	8.68542	5.69515	4.35378e-08	6.86137e-07	7.89601	NOT
LPL	0.678176	8.59154	5.69218	4.41956e-08	6.9596e-07	7.88148	NOT
ZBED6CL	0.558382	9.84139	5.69097	4.44654e-08	6.99663e-07	7.87558	NOT
PDGFB	0.409348	8.20987	5.69012	4.4656e-08	7.02115e-07	7.87143	NOT
POP5	-0.325775	11.918	-5.68573	4.56545e-08	7.17255e-07	7.85	NOT
SLC2A9	0.292135	8.43537	5.68478	4.58753e-08	7.20164e-07	7.84532	NOT
SNU13	-0.308645	10.7093	-5.68129	4.66883e-08	7.32357e-07	7.8283	NOT
DNAJC19	-0.312557	10.5051	-5.67816	4.7428e-08	7.43383e-07	7.81307	NOT
LENG8	-0.501518	10.9437	-5.67539	4.80951e-08	7.53253e-07	7.79954	NOT
SMYD4	-0.305968	9.45845	-5.67419	4.83846e-08	7.57201e-07	7.79372	NOT
POLR1B	-0.346946	10.3414	-5.67214	4.88868e-08	7.64467e-07	7.78371	NOT
ARL4A	0.865237	8.08403	5.66796	4.99247e-08	7.80092e-07	7.76336	NOT
MVB12B	0.643344	8.93422	5.66431	5.08497e-08	7.93932e-07	7.74557	NOT
JAG2	0.322492	8.77146	5.6606	5.18071e-08	8.08255e-07	7.7275	NOT
STARD13	0.704601	7.19931	5.66031	5.18825e-08	8.08806e-07	7.72609	NOT
SELE	1.07457	6.77886	5.65946	5.21043e-08	8.11637e-07	7.72195	UP
CD9	1.07535	9.55562	5.6581	5.24603e-08	8.16553e-07	7.71536	UP
EPS8	0.889161	8.79859	5.65727	5.26802e-08	8.19343e-07	7.7113	NOT
TEDC2	-0.827871	7.32884	-5.65615	5.29762e-08	8.23313e-07	7.70588	NOT
ZC3H4	-0.214016	11.4128	-5.65599	5.30204e-08	8.23366e-07	7.70507	NOT
CLIP2	1.53811	8.11112	5.65329	5.37421e-08	8.33933e-07	7.69197	UP
ELP2	-0.308416	10.5709	-5.65248	5.39625e-08	8.3671e-07	7.688	NOT
GMPR	0.932491	7.13258	5.65114	5.43261e-08	8.41404e-07	7.6815	NOT
GM2A	0.548853	13.2011	5.65105	5.43487e-08	8.41404e-07	7.6811	NOT
EMCN	0.818364	7.50228	5.64982	5.46856e-08	8.45971e-07	7.67511	NOT
EMP3	0.657132	10.7277	5.64961	5.47438e-08	8.46224e-07	7.67408	NOT
SMC6	-0.488683	11.1642	-5.64806	5.51719e-08	8.52189e-07	7.66653	NOT
NUP205	-0.311547	10.7714	-5.64535	5.59255e-08	8.63169e-07	7.65339	NOT
RRBP1	0.483573	11.1506	5.64406	5.62895e-08	8.68123e-07	7.6471	NOT
DNM1	0.800276	8.00889	5.64106	5.71406e-08	8.80575e-07	7.63257	NOT
CHI3L1	1.42827	11.6776	5.63987	5.74832e-08	8.8518e-07	7.62677	UP
GPX3	1.05747	10.6609	5.63901	5.77315e-08	8.88326e-07	7.6226	UP
CARD19	0.399089	8.44685	5.63663	5.84226e-08	8.98275e-07	7.61107	NOT
KCNT2	0.647805	6.33015	5.63547	5.87631e-08	9.02823e-07	7.60544	NOT
ATP7A	0.376695	8.23897	5.63455	5.90351e-08	9.06312e-07	7.60097	NOT
MIR100HG	0.703065	7.8556	5.63337	5.93839e-08	9.10975e-07	7.59526	NOT
GPD1L	-0.467129	9.79339	-5.63296	5.95062e-08	9.12158e-07	7.59327	NOT
MED20	-0.337176	9.82446	-5.63236	5.96859e-08	9.14218e-07	7.59035	NOT
NPTX2	1.23939	5.15179	5.63125	6.00181e-08	9.18609e-07	7.58497	UP
CFAP97	-0.387151	11.6965	-5.63047	6.02517e-08	9.21486e-07	7.58121	NOT
POLR2I	-0.376377	11.3867	-5.62961	6.05114e-08	9.24757e-07	7.57705	NOT
MYCL	0.668065	8.31966	5.62907	6.06761e-08	9.26572e-07	7.57441	NOT
MTA1	-0.403281	11.5971	-5.62832	6.09043e-08	9.29355e-07	7.57078	NOT
A2M-AS1	0.412534	7.25915	5.62793	6.10241e-08	9.3048e-07	7.56887	NOT
STK25	-0.277917	9.86533	-5.62523	6.18526e-08	9.424e-07	7.55581	NOT
SYNC	0.645174	6.39241	5.62465	6.20334e-08	9.44442e-07	7.55299	NOT
TAF8	-0.366025	8.66795	-5.62234	6.27541e-08	9.54695e-07	7.5418	NOT
APLNR	1.00886	7.73969	5.62196	6.28738e-08	9.55795e-07	7.53995	UP
TRAF4	-0.482873	10.1765	-5.61999	6.34943e-08	9.64502e-07	7.53044	NOT
DCBLD1	0.62919	8.25103	5.61969	6.35896e-08	9.65223e-07	7.52899	NOT
SLC6A6	0.474329	10.3453	5.61712	6.44132e-08	9.7699e-07	7.51652	NOT
TM7SF2	-0.587989	8.55014	-5.61555	6.49206e-08	9.83946e-07	7.50893	NOT
CYP2S1	0.506227	7.28526	5.61339	6.56245e-08	9.9387e-07	7.49848	NOT
CHAMP1	-0.380027	11.1323	-5.61305	6.57352e-08	9.94799e-07	7.49685	NOT
GEN1	-0.660889	10.2849	-5.6118	6.61477e-08	1.00029e-06	7.49079	NOT
ZNF300P1	0.639807	6.21568	5.60982	6.68022e-08	1.00943e-06	7.48126	NOT
ARHGEF11	0.402361	9.26832	5.6074	6.76164e-08	1.02069e-06	7.46952	NOT
HIF1A	0.32278	13.6344	5.6073	6.76485e-08	1.02069e-06	7.46906	NOT
AHNAK2	0.874232	6.25335	5.60678	6.78245e-08	1.02258e-06	7.46655	NOT
SMOC2	0.954567	7.65146	5.60585	6.81384e-08	1.02655e-06	7.46208	NOT
MSR1	1.48413	6.86859	5.60555	6.82436e-08	1.02737e-06	7.46058	UP
POGZ	-0.318771	10.5333	-5.6039	6.88048e-08	1.03505e-06	7.45265	NOT
KANK2	0.496755	9.28796	5.6022	6.93935e-08	1.04312e-06	7.4444	NOT
RBM14	-0.309396	10.8764	-5.60183	6.95214e-08	1.04427e-06	7.44262	NOT
RNF11	0.51214	10.2414	5.60121	6.97366e-08	1.04672e-06	7.43963	NOT
NUDT17	-0.451696	8.64562	-5.59988	7.01977e-08	1.05286e-06	7.43324	NOT
EXT1	0.488957	9.38982	5.59887	7.05554e-08	1.05744e-06	7.42832	NOT
TPST2	0.393068	10.6168	5.59788	7.09044e-08	1.06188e-06	7.42354	NOT
LOC101928762	0.427414	7.7139	5.59592	7.15981e-08	1.07148e-06	7.41412	NOT
ARHGAP21	0.482504	9.53534	5.59261	7.27898e-08	1.0885e-06	7.39813	NOT
DCAF17	-0.425778	9.48057	-5.59128	7.32743e-08	1.09494e-06	7.39171	NOT
SELENON	0.561934	8.89208	5.58977	7.38272e-08	1.10238e-06	7.38443	NOT
DRAM1	0.618453	11.0916	5.58813	7.44298e-08	1.11056e-06	7.37656	NOT
MACF1	0.47611	11.689	5.58622	7.51442e-08	1.12039e-06	7.36731	NOT
F11R	0.478143	11.1436	5.58498	7.56061e-08	1.12645e-06	7.36138	NOT
ZYX	0.507181	11.1358	5.57978	7.7588e-08	1.15512e-06	7.33632	NOT
YES1	0.649834	8.86876	5.57433	7.97211e-08	1.18601e-06	7.31007	NOT
FAM174A	0.380595	8.93862	5.56955	8.16346e-08	1.21358e-06	7.28711	NOT
SPOCD1	0.83961	4.64921	5.56939	8.17026e-08	1.2137e-06	7.2863	NOT
LPAR1	0.686138	9.14527	5.56507	8.34749e-08	1.23911e-06	7.26553	NOT
SRGN	0.395809	13.9564	5.56351	8.41218e-08	1.2478e-06	7.25805	NOT
MN1	0.92194	6.12687	5.56128	8.5059e-08	1.26077e-06	7.24733	NOT
LDAH	-0.325908	9.24856	-5.56013	8.55453e-08	1.26672e-06	7.24181	NOT
EIF4B	-0.305131	12.8891	-5.56003	8.55858e-08	1.26672e-06	7.24135	NOT
GLRX	0.600253	12.8445	5.55938	8.58654e-08	1.26993e-06	7.23819	NOT
ECSIT	-0.357448	9.42927	-5.55573	8.74329e-08	1.29216e-06	7.22068	NOT
OSGEP	-0.305101	9.5653	-5.55449	8.7974e-08	1.29921e-06	7.21471	NOT
EWSR1	-0.19133	12.5359	-5.5541	8.81408e-08	1.30072e-06	7.21288	NOT
PLEKHB2	0.299479	11.9312	5.55239	8.88938e-08	1.31088e-06	7.20464	NOT
LRCH2	0.806011	5.54011	5.54924	9.02923e-08	1.33053e-06	7.18954	NOT
FIGNL1	-0.425815	10.3836	-5.54705	9.12764e-08	1.34399e-06	7.17904	NOT
CRYAB	0.716569	8.21955	5.54691	9.13394e-08	1.34399e-06	7.17838	NOT
ATP6V0E1	0.327576	13.6657	5.5459	9.17969e-08	1.34974e-06	7.17354	NOT
ARSJ	1.06544	4.91316	5.5452	9.21172e-08	1.35347e-06	7.17017	UP
NLRP3	1.04875	6.08663	5.54228	9.34578e-08	1.37216e-06	7.15619	UP
S100A8	1.52277	11.4642	5.54067	9.42048e-08	1.38213e-06	7.14848	UP
TMEM131L	-0.432433	11.8689	-5.53928	9.48559e-08	1.39067e-06	7.14182	NOT
TBL1XR1	-0.450639	13.1782	-5.53785	9.5528e-08	1.39951e-06	7.13498	NOT
USP13	-0.445682	9.78958	-5.53331	9.77005e-08	1.4303e-06	7.11322	NOT
FUZ	-0.426641	8.37219	-5.53264	9.80256e-08	1.43324e-06	7.11001	NOT
MYO1B	0.511908	8.7376	5.5326	9.80438e-08	1.43324e-06	7.10983	NOT
SPIRE1	0.402263	9.10886	5.53066	9.89881e-08	1.446e-06	7.10055	NOT
EPS15L1	-0.369647	9.33426	-5.52975	9.94359e-08	1.45149e-06	7.09618	NOT
C2	0.723569	10.0983	5.52944	9.95872e-08	1.45265e-06	7.09471	NOT
INAFM2	0.381934	8.42045	5.52925	9.96813e-08	1.45297e-06	7.0938	NOT
PPM1H	0.878813	7.32713	5.52728	1.00655e-07	1.46611e-06	7.08439	NOT
ATP6V1H	0.286398	11.0649	5.5271	1.00744e-07	1.46634e-06	7.08354	NOT
ARNTL2	0.562759	8.18897	5.52565	1.01468e-07	1.47582e-06	7.07661	NOT
DAPK2	0.542676	7.21768	5.52521	1.0169e-07	1.47771e-06	7.07449	NOT
ABCA1	0.579743	10.7535	5.5251	1.01744e-07	1.47771e-06	7.07398	NOT
DTD2	-0.360923	9.95084	-5.52474	1.01927e-07	1.4793e-06	7.07224	NOT
TPR	-0.216158	11.6325	-5.52157	1.03536e-07	1.50157e-06	7.05708	NOT
TRMT112	-0.26285	13.2042	-5.51779	1.05487e-07	1.52877e-06	7.03902	NOT
ROBO4	0.583393	8.16942	5.51413	1.07408e-07	1.55549e-06	7.02156	NOT
TFE3	0.372168	10.4049	5.51341	1.0779e-07	1.5599e-06	7.01813	NOT
AGRN	0.384326	9.19792	5.51302	1.08e-07	1.56183e-06	7.01624	NOT
RCAN2	0.77135	7.94044	5.5128	1.08114e-07	1.56236e-06	7.01522	NOT
RASSF8-AS1	0.758396	6.00842	5.51047	1.09368e-07	1.57914e-06	7.00406	NOT
LINC00665	-0.696088	8.20143	-5.51035	1.09432e-07	1.57914e-06	7.0035	NOT
OMA1	-0.32568	10.2859	-5.50781	1.10811e-07	1.5979e-06	6.99138	NOT
LZTS1	0.823299	6.37015	5.50612	1.11737e-07	1.6101e-06	6.98333	NOT
TYSND1	-0.396262	8.97907	-5.50547	1.12094e-07	1.61409e-06	6.98025	NOT
DIRC2	0.416787	8.27469	5.50303	1.13453e-07	1.6325e-06	6.96858	NOT
STX11	0.670506	9.18778	5.50221	1.13912e-07	1.63793e-06	6.96468	NOT
FAM124B	0.855089	5.40158	5.50203	1.14011e-07	1.63819e-06	6.96384	NOT
STX17-AS1	0.695851	10.8036	5.49987	1.15232e-07	1.65455e-06	6.95353	NOT
ZMIZ1-AS1	0.519516	7.19408	5.49863	1.15935e-07	1.66346e-06	6.94765	NOT
C3	1.05006	12.0614	5.49768	1.1648e-07	1.66969e-06	6.94311	UP
KMT5B	-0.345984	10.2516	-5.49759	1.16535e-07	1.66969e-06	6.94266	NOT
IGF1R	0.542475	8.49678	5.4962	1.17332e-07	1.67992e-06	6.93607	NOT
SNRPD2	-0.342975	13.9173	-5.49508	1.17979e-07	1.688e-06	6.93074	NOT
NSUN5	-0.324418	11.7659	-5.49426	1.18459e-07	1.69366e-06	6.92682	NOT
ALOX15B	0.754245	8.53044	5.4934	1.18958e-07	1.69959e-06	6.92275	NOT
BTG2	-0.518824	12.2463	-5.49114	1.20288e-07	1.71738e-06	6.91199	NOT
TYW1	-0.283746	10.1515	-5.4909	1.20435e-07	1.71826e-06	6.91081	NOT
PFKFB4	0.785647	8.25763	5.49043	1.20713e-07	1.72101e-06	6.90859	NOT
AKR1A1	0.291378	12.4533	5.48929	1.21389e-07	1.72942e-06	6.90318	NOT
SELENOW	0.412165	12.4408	5.48799	1.22167e-07	1.73928e-06	6.897	NOT
CYBRD1	0.704806	9.90958	5.48665	1.22976e-07	1.74957e-06	6.89062	NOT
AATF	-0.298551	11.0453	-5.48417	1.24487e-07	1.76981e-06	6.87881	NOT
MGP	0.961691	9.79244	5.48149	1.26137e-07	1.79201e-06	6.86607	NOT
NPAS2	0.781234	7.421	5.47885	1.2778e-07	1.81409e-06	6.85355	NOT
ACAD9	-0.267227	10.7628	-5.47824	1.28167e-07	1.81829e-06	6.85063	NOT
APOBEC3B	1.17874	9.35021	5.47616	1.29485e-07	1.8357e-06	6.84074	UP
KHDC4	-0.278905	12.2386	-5.47507	1.30178e-07	1.84423e-06	6.83557	NOT
SLC46A2	0.926644	4.45064	5.47445	1.30575e-07	1.84856e-06	6.83263	NOT
TMEM267	-0.371972	9.49344	-5.47301	1.31498e-07	1.85954e-06	6.82581	NOT
RAB1A	0.306351	13.7555	5.47296	1.31535e-07	1.85954e-06	6.82554	NOT
FILIP1L	0.543979	10.0276	5.47126	1.32632e-07	1.87374e-06	6.81751	NOT
IFI44	0.904942	9.40877	5.47074	1.32972e-07	1.87722e-06	6.81504	NOT
DNASE2	0.33982	10.9523	5.47009	1.334e-07	1.88196e-06	6.81192	NOT
XAF1	0.843095	11.2111	5.46962	1.33706e-07	1.88436e-06	6.80971	NOT
LYRM7	-0.336264	10.9811	-5.46954	1.33757e-07	1.88436e-06	6.80934	NOT
C22orf39	-0.344628	9.23445	-5.46933	1.33895e-07	1.88499e-06	6.80834	NOT
IKZF1	-0.329645	12.7374	-5.4678	1.34904e-07	1.89787e-06	6.80108	NOT
NOA1	-0.303726	11.1692	-5.46708	1.3538e-07	1.90324e-06	6.79767	NOT
SPON1	0.584902	8.60711	5.46448	1.37121e-07	1.9257e-06	6.78532	NOT
LCNL1	0.900454	5.86083	5.46441	1.37168e-07	1.9257e-06	6.78499	NOT
P4HA3	0.883727	5.93132	5.46421	1.37301e-07	1.92623e-06	6.78405	NOT
COL10A1	1.02141	6.43404	5.46127	1.39298e-07	1.95287e-06	6.77009	UP
PLPP1	0.44453	10.1559	5.46018	1.40039e-07	1.9619e-06	6.76496	NOT
BLK	-1.04766	10.3589	-5.45903	1.40831e-07	1.97164e-06	6.7595	DOWN
UCKL1	-0.256109	10.2081	-5.45795	1.41579e-07	1.98073e-06	6.75438	NOT
CPNE2	0.562542	9.9477	5.45621	1.42794e-07	1.99635e-06	6.74612	NOT
SENP2	-0.333526	9.47656	-5.45472	1.43839e-07	2.00843e-06	6.73907	NOT
PLEKHA3	0.284555	10.0248	5.45469	1.43857e-07	2.00843e-06	6.73894	NOT
AGTR1	0.441274	6.88745	5.44991	1.47266e-07	2.0546e-06	6.7163	NOT
VCL	0.541338	10.9688	5.44884	1.48035e-07	2.0639e-06	6.71126	NOT
AGPAT4	1.04622	6.05627	5.44778	1.48812e-07	2.07307e-06	6.7062	UP
CTCF	-0.194894	11.1344	-5.44766	1.48898e-07	2.07307e-06	6.70565	NOT
UBE2F	0.372323	10.6409	5.44431	1.51359e-07	2.10588e-06	6.6898	NOT
SGIP1	1.14783	4.7019	5.44265	1.5259e-07	2.12155e-06	6.68196	UP
MADD	0.371536	10.5276	5.44018	1.54443e-07	2.14583e-06	6.67029	NOT
STAT1	0.560511	13.5542	5.43835	1.55834e-07	2.16367e-06	6.66162	NOT
BCL9L	0.405719	8.79456	5.43813	1.56003e-07	2.16452e-06	6.66058	NOT
RNMT	-0.269335	10.6169	-5.43426	1.58977e-07	2.20428e-06	6.64231	NOT
CENPH	-0.529287	9.43199	-5.43371	1.59406e-07	2.20871e-06	6.63971	NOT
SELPLG	0.573446	10.6061	5.43297	1.59979e-07	2.21512e-06	6.63625	NOT
SMPDL3A	0.648744	10.154	5.43277	1.60138e-07	2.21581e-06	6.63528	NOT
PRELP	0.499758	8.40599	5.43229	1.60514e-07	2.21949e-06	6.63302	NOT
TPPP3	0.83215	3.92463	5.42989	1.62408e-07	2.24415e-06	6.62167	NOT
DDX50	-0.312077	11.3255	-5.42941	1.62787e-07	2.24784e-06	6.61942	NOT
BMP8A	0.868673	6.14265	5.42454	1.66699e-07	2.30029e-06	6.59646	NOT
KIAA0040	-0.60462	10.5002	-5.42239	1.68458e-07	2.32297e-06	6.58632	NOT
KLF7	0.623601	8.8218	5.42197	1.68804e-07	2.32496e-06	6.58433	NOT
FLNC	0.538897	7.48716	5.42189	1.68871e-07	2.32496e-06	6.58395	NOT
CMTM3	0.537962	10.4485	5.4218	1.68947e-07	2.32496e-06	6.58352	NOT
TMOD1	0.770148	7.95267	5.42153	1.69172e-07	2.32646e-06	6.58223	NOT
ALDH1A1	1.06131	9.18171	5.42136	1.69305e-07	2.32671e-06	6.58147	UP
U2AF2	-0.321684	12.3342	-5.42019	1.70275e-07	2.33844e-06	6.57595	NOT
TBC1D2B	0.441077	10.8418	5.41932	1.71e-07	2.3468e-06	6.57184	NOT
ARSI	1.04367	4.66239	5.41772	1.72344e-07	2.36364e-06	6.56428	UP
SMYD5	-0.424186	8.47922	-5.41756	1.72477e-07	2.36385e-06	6.56353	NOT
APOL6	0.517912	9.4446	5.41592	1.73858e-07	2.38118e-06	6.55582	NOT
MT1HL1	0.957819	11.7782	5.4143	1.75238e-07	2.39845e-06	6.54818	NOT
PDCD1LG2	1.3479	5.02513	5.41108	1.78008e-07	2.4347e-06	6.53302	UP
CDH5	0.59514	8.45353	5.4098	1.79125e-07	2.44832e-06	6.52698	NOT
ANXA2P2	0.335861	11.6148	5.40622	1.82275e-07	2.4897e-06	6.51013	NOT
RFWD3	-0.369512	9.37561	-5.40603	1.82443e-07	2.4903e-06	6.50924	NOT
ASAP1	0.472619	11.5301	5.40584	1.82607e-07	2.49086e-06	6.50837	NOT
KNTC1	-0.467176	10.1353	-5.40476	1.83569e-07	2.50229e-06	6.50329	NOT
MSH3	-0.321511	9.01434	-5.40037	1.87538e-07	2.55416e-06	6.48262	NOT
PRRC2A	-0.35707	10.4542	-5.40027	1.87627e-07	2.55416e-06	6.48216	NOT
HPS4	-0.273222	8.95418	-5.39763	1.90052e-07	2.58543e-06	6.46975	NOT
MXD1	0.460248	8.68424	5.39648	1.91117e-07	2.59816e-06	6.46435	NOT
NFKBIA	0.464388	13.1718	5.39443	1.93027e-07	2.62236e-06	6.45474	NOT
THBS3	0.443705	8.45364	5.39248	1.94863e-07	2.64553e-06	6.44559	NOT
FBXO45	-0.378611	9.58957	-5.38983	1.97396e-07	2.67812e-06	6.43311	NOT
RRAGD	0.815511	9.58521	5.38626	2.00847e-07	2.72311e-06	6.41636	NOT
CEP112	0.577803	6.5446	5.38562	2.0147e-07	2.72972e-06	6.41337	NOT
NQO2	0.539454	9.45034	5.3848	2.02276e-07	2.7388e-06	6.40951	NOT
SPRY4	0.420466	8.35728	5.38412	2.02946e-07	2.74602e-06	6.40632	NOT
DENND5B	-0.878905	9.18083	-5.38358	2.03478e-07	2.75138e-06	6.40379	NOT
KLF11	0.465317	8.50975	5.38298	2.04068e-07	2.75751e-06	6.40099	NOT
C1orf198	0.322616	9.78725	5.3828	2.04242e-07	2.75802e-06	6.40017	NOT
CLIP1	0.538824	10.5254	5.38077	2.06267e-07	2.7835e-06	6.39063	NOT
COL7A1	0.699242	7.51158	5.37776	2.09297e-07	2.8225e-06	6.37654	NOT
CYYR1	0.471953	8.20847	5.37693	2.10145e-07	2.83205e-06	6.37264	NOT
GLO1	-0.365278	12.3781	-5.37643	2.1066e-07	2.83709e-06	6.37027	NOT
SURF4	0.289525	11.9616	5.3732	2.13982e-07	2.87992e-06	6.35515	NOT
FAM171B	1.18743	7.21952	5.37018	2.17136e-07	2.92042e-06	6.34102	UP
CCDC102B	0.834802	6.72913	5.36931	2.18053e-07	2.93059e-06	6.33695	NOT
SRGAP1	0.741478	6.99921	5.36919	2.18183e-07	2.93059e-06	6.33637	NOT
BEND6	1.07718	4.76055	5.36409	2.23638e-07	3.00187e-06	6.31251	UP
GRINA	0.501667	11.2472	5.3631	2.24714e-07	3.0143e-06	6.30788	NOT
PRC1	-0.464853	11.3511	-5.36211	2.25793e-07	3.02677e-06	6.30325	NOT
DCBLD2	0.552173	8.11004	5.36055	2.27498e-07	3.0476e-06	6.29598	NOT
CDCP1	0.630535	7.06076	5.36024	2.27846e-07	3.05023e-06	6.29451	NOT
FAM171A1	0.492611	9.22627	5.35969	2.2845e-07	3.05503e-06	6.29195	NOT
PMS2P3	-0.37678	11.1854	-5.35964	2.28507e-07	3.05503e-06	6.29171	NOT
CD3EAP	-0.413386	9.33019	-5.35758	2.30791e-07	3.08353e-06	6.2821	NOT
PCSK1	1.3628	3.84471	5.3544	2.34371e-07	3.12929e-06	6.26723	UP
ODF3B	0.384134	9.4342	5.35026	2.39109e-07	3.19043e-06	6.2479	NOT
CCDC69	-0.530083	10.6819	-5.34754	2.42267e-07	3.23044e-06	6.23523	NOT
LOXL4	0.431158	7.88259	5.3457	2.4444e-07	3.25727e-06	6.2266	NOT
CDA	0.990271	4.26676	5.34141	2.49554e-07	3.32321e-06	6.20661	NOT
H2AFY2	0.736327	8.16375	5.33803	2.53655e-07	3.3756e-06	6.19086	NOT
SGSH	0.40574	10.4272	5.33511	2.57256e-07	3.42127e-06	6.17725	NOT
FAM13C	0.788132	6.3631	5.33154	2.61728e-07	3.47844e-06	6.16061	NOT
SESN2	0.487811	8.47508	5.33033	2.63247e-07	3.49633e-06	6.15502	NOT
ASPM	-0.505982	10.8445	-5.32426	2.71062e-07	3.59776e-06	6.12677	NOT
IFIH1	0.695741	9.91265	5.32394	2.71489e-07	3.60107e-06	6.12525	NOT
PTPRB	0.580119	7.22941	5.32157	2.74597e-07	3.63981e-06	6.11426	NOT
GNAI1	0.689948	6.68503	5.32144	2.7477e-07	3.63981e-06	6.11365	NOT
CD59	0.464076	11.4524	5.32093	2.75442e-07	3.64631e-06	6.11129	NOT
CLCN7	0.350105	10.7759	5.31992	2.7679e-07	3.66107e-06	6.10657	NOT
SEH1L	-0.38497	11.1371	-5.31982	2.76919e-07	3.66107e-06	6.10612	NOT
SCO2	0.438226	10.9813	5.31907	2.77931e-07	3.67204e-06	6.1026	NOT
TLCD1	-0.825631	7.63107	-5.31747	2.80071e-07	3.69789e-06	6.0952	NOT
TRPV2	0.371552	10.3605	5.31528	2.83043e-07	3.73469e-06	6.085	NOT
ILF3	-0.279478	12.2066	-5.31252	2.86831e-07	3.78163e-06	6.07217	NOT
ATP6V1B2	0.429481	12.1619	5.31238	2.87021e-07	3.78163e-06	6.07153	NOT
NFYA	-0.279401	9.45694	-5.31227	2.87163e-07	3.78163e-06	6.07105	NOT
FRY	0.876269	8.12297	5.30934	2.91238e-07	3.8328e-06	6.05745	NOT
DYNC1LI2	0.36566	12.2325	5.3079	2.93268e-07	3.8555e-06	6.05074	NOT
SPOUT1	-0.278839	9.73607	-5.30784	2.93345e-07	3.8555e-06	6.05049	NOT
TMEM177	-0.406185	8.58014	-5.30681	2.94807e-07	3.8722e-06	6.04569	NOT
ARHGEF7	-0.407997	11.54	-5.30161	3.02268e-07	3.96761e-06	6.02156	NOT
BRI3BP	-0.63029	11.7579	-5.29877	3.06407e-07	4.01933e-06	6.00843	NOT
SMURF2	0.263384	10.2171	5.29849	3.06825e-07	4.0222e-06	6.00711	NOT
LUZP1	0.296774	8.69928	5.29677	3.09373e-07	4.05297e-06	5.99913	NOT
SLC1A1	1.26244	9.05627	5.29615	3.10292e-07	4.06237e-06	5.99627	UP
HNRNPU	-0.187973	13.4932	-5.295	3.12015e-07	4.08228e-06	5.99092	NOT
PMS2P2	-0.668678	7.78142	-5.29294	3.15113e-07	4.12014e-06	5.98138	NOT
CKS1B	-0.444143	11.6509	-5.2923	3.16072e-07	4.13001e-06	5.97845	NOT
AGGF1	-0.204397	10.6004	-5.29026	3.19188e-07	4.16803e-06	5.96898	NOT
GRN	0.41287	12.9136	5.28882	3.21397e-07	4.19415e-06	5.96233	NOT
S100A10	0.510767	12.5415	5.28796	3.22723e-07	4.20874e-06	5.95835	NOT
STRN4	-0.322003	9.73278	-5.28644	3.25091e-07	4.23688e-06	5.95129	NOT
TRUB2	-0.315649	9.42542	-5.28601	3.25749e-07	4.24273e-06	5.94934	NOT
NQO1	0.471356	8.58625	5.28415	3.2867e-07	4.27801e-06	5.94072	NOT
AIFM3	0.657183	6.81233	5.28342	3.29824e-07	4.29026e-06	5.93734	NOT
PPIL1	-0.393798	10.5213	-5.2803	3.34785e-07	4.35198e-06	5.92293	NOT
GOLT1B	0.252032	10.8925	5.27887	3.37093e-07	4.37904e-06	5.9163	NOT
C5orf30	-0.497683	8.51976	-5.27874	3.373e-07	4.37904e-06	5.91571	NOT
PHB	-0.347207	11.6431	-5.27785	3.38743e-07	4.39495e-06	5.91159	NOT
FBP1	1.05934	10.0832	5.27771	3.38966e-07	4.39502e-06	5.91095	UP
SAE1	-0.362831	12.0804	-5.27733	3.39582e-07	4.40018e-06	5.9092	NOT
FUCA2	0.36675	9.93009	5.27627	3.41316e-07	4.41981e-06	5.90429	NOT
HOXD8	0.33987	8.20523	5.2756	3.42403e-07	4.43104e-06	5.90122	NOT
GPR132	0.753959	7.87584	5.27506	3.43289e-07	4.43924e-06	5.89872	NOT
SLC37A2	0.5537	7.33522	5.27495	3.43476e-07	4.43924e-06	5.8982	NOT
ID4	0.771574	7.42424	5.27446	3.44276e-07	4.44674e-06	5.89595	NOT
OXCT1	-0.487848	10.901	-5.27414	3.44804e-07	4.45071e-06	5.89447	NOT
SKA3	-0.388403	9.41821	-5.273	3.46691e-07	4.4722e-06	5.88921	NOT
UMPS	-0.390426	10.4653	-5.2716	3.49032e-07	4.49717e-06	5.88271	NOT
TRIM8	0.36952	10.664	5.27148	3.49225e-07	4.49717e-06	5.88218	NOT
C5orf51	-0.249713	10.2586	-5.27144	3.49295e-07	4.49717e-06	5.88199	NOT
PMF1	-0.317463	10.597	-5.27123	3.49634e-07	4.49867e-06	5.88105	NOT
TEK	0.622283	7.1814	5.27087	3.50239e-07	4.50358e-06	5.87938	NOT
PLAC1	-0.783114	6.20548	-5.2702	3.51361e-07	4.51368e-06	5.87629	NOT
LIN52	-0.271356	9.24339	-5.27014	3.51472e-07	4.51368e-06	5.87599	NOT
ZNF793-AS1	-1.05459	6.33313	-5.26721	3.56426e-07	4.5744e-06	5.86248	DOWN
GK3P	0.545431	7.99088	5.26613	3.58274e-07	4.59519e-06	5.85749	NOT
BVES	0.448719	7.24592	5.26563	3.59131e-07	4.60326e-06	5.85519	NOT
CAMKK2	0.590587	11.4185	5.26424	3.61527e-07	4.63103e-06	5.84877	NOT
WNT5A	0.883876	8.10541	5.26353	3.62751e-07	4.64376e-06	5.84551	NOT
ESM1	0.605014	6.67265	5.26286	3.6392e-07	4.65578e-06	5.8424	NOT
COLEC12	0.654143	8.92284	5.2621	3.65247e-07	4.66979e-06	5.83889	NOT
POLR3C	-0.249167	9.83099	-5.26076	3.67582e-07	4.69667e-06	5.83274	NOT
CRYZL2P	0.547003	6.65321	5.25821	3.72092e-07	4.75129e-06	5.82097	NOT
ME1	0.759544	7.98664	5.25799	3.72481e-07	4.75326e-06	5.81997	NOT
IRS2	0.647357	9.31182	5.25726	3.73779e-07	4.76681e-06	5.81661	NOT
ALDH6A1	-0.275474	9.34576	-5.25564	3.76693e-07	4.80093e-06	5.80912	NOT
IFI6	0.766169	8.62102	5.25435	3.79011e-07	4.82743e-06	5.8032	NOT
FRMD4B	0.628169	8.9847	5.2529	3.81642e-07	4.85787e-06	5.79652	NOT
GFOD2	-0.665495	7.90959	-5.252	3.83278e-07	4.87562e-06	5.7924	NOT
ATOX1	0.436749	12.2349	5.25002	3.86924e-07	4.91891e-06	5.78326	NOT
MOXD1	0.552629	8.28221	5.24753	3.91546e-07	4.97453e-06	5.7718	NOT
MFN1	-0.372033	10.3056	-5.24585	3.94687e-07	5.01128e-06	5.7641	NOT
SHISA3	-1.27644	6.40481	-5.24539	3.95558e-07	5.01919e-06	5.76197	DOWN
GRAMD1A	0.368613	9.98504	5.24216	4.01693e-07	5.09384e-06	5.74712	NOT
RCSD1	-0.584728	12.0784	-5.2397	4.06435e-07	5.1501e-06	5.7358	NOT
COX15	-0.224901	10.556	-5.23959	4.06641e-07	5.1501e-06	5.73531	NOT
CTSO	0.404153	9.3025	5.23913	4.07538e-07	5.15823e-06	5.73318	NOT
NCBP2	-0.304457	11.3078	-5.23592	4.13809e-07	5.23432e-06	5.71845	NOT
ATP2A3	-0.565229	11.9942	-5.23248	4.20653e-07	5.31756e-06	5.70263	NOT
ZNF511	-0.450547	10.2053	-5.23221	4.21191e-07	5.32103e-06	5.7014	NOT
ABHD12	0.389	10.1978	5.23184	4.21939e-07	5.32714e-06	5.69968	NOT
NDUFA10	-0.259934	11.8507	-5.2301	4.25437e-07	5.36796e-06	5.69172	NOT
PDCD2L	-0.385539	9.74775	-5.22861	4.28469e-07	5.40283e-06	5.68487	NOT
P3H3	1.05293	4.93423	5.22779	4.30135e-07	5.42046e-06	5.68113	UP
NRIP3	0.650109	7.46136	5.22627	4.33259e-07	5.45388e-06	5.67415	NOT
NUPL2	-0.273237	9.83632	-5.22624	4.33328e-07	5.45388e-06	5.67399	NOT
ZMYND15	0.942491	6.22685	5.22582	4.34188e-07	5.4613e-06	5.67208	NOT
SMAD1	0.82634	9.54467	5.22544	4.34966e-07	5.46734e-06	5.67035	NOT
FZD7	0.577946	7.85428	5.22532	4.3521e-07	5.46734e-06	5.66981	NOT
LDB2	0.752199	7.57834	5.22354	4.38909e-07	5.51039e-06	5.66165	NOT
CLIC3	1.0006	6.63919	5.22167	4.42843e-07	5.55632e-06	5.65304	UP
UNK	-0.384464	10.2887	-5.21997	4.46434e-07	5.5979e-06	5.64525	NOT
SLC49A3	0.964341	4.95814	5.21831	4.4997e-07	5.63873e-06	5.63764	NOT
FBXO46	-0.282916	10.446	-5.21807	4.50466e-07	5.64144e-06	5.63658	NOT
ATP5F1D	-0.369232	11.6999	-5.2158	4.55363e-07	5.69923e-06	5.62615	NOT
TNFAIP3	0.464204	12.6411	5.21504	4.57004e-07	5.71623e-06	5.62269	NOT
IL1RN	1.00314	8.35415	5.21464	4.5788e-07	5.72347e-06	5.62084	UP
SDF4	0.310263	11.9452	5.21451	4.5815e-07	5.72347e-06	5.62027	NOT
TMEM79	-0.407046	7.9812	-5.21396	4.59353e-07	5.73495e-06	5.61774	NOT
CHRNA1	0.88391	7.3312	5.21232	4.62932e-07	5.77607e-06	5.61025	NOT
AFF3	-1.1394	9.68871	-5.21124	4.65315e-07	5.80222e-06	5.6053	DOWN
METTL18	-0.303871	9.74368	-5.20274	4.84462e-07	6.03454e-06	5.56642	NOT
PMS2P1	-0.264305	11.3626	-5.2027	4.84545e-07	6.03454e-06	5.56625	NOT
ICAM1	0.478862	11.2221	5.20253	4.84952e-07	6.03589e-06	5.56544	NOT
CASQ1	0.733989	7.20579	5.1975	4.96654e-07	6.17772e-06	5.54245	NOT
HERC1	0.27484	10.913	5.19653	4.9892e-07	6.20209e-06	5.53806	NOT
DHTKD1	-0.413616	11.0025	-5.1958	5.00663e-07	6.21993e-06	5.5347	NOT
ERAL1	-0.252714	10.2598	-5.19322	5.06807e-07	6.29238e-06	5.52294	NOT
GDE1	0.322484	10.2284	5.1923	5.09017e-07	6.31594e-06	5.51874	NOT
UNG	-0.381126	10.7205	-5.1895	5.15814e-07	6.39635e-06	5.50595	NOT
LAMP3	1.00307	9.40632	5.18852	5.18214e-07	6.42217e-06	5.50148	UP
PPARD	0.381283	10.3537	5.1878	5.19978e-07	6.44007e-06	5.4982	NOT
FMOD	0.451522	9.71515	5.18472	5.27598e-07	6.53044e-06	5.48417	NOT
EPYC	1.29963	4.87682	5.18297	5.31986e-07	6.58072e-06	5.47619	UP
TRIQK	0.424724	8.23508	5.18093	5.37137e-07	6.63674e-06	5.4669	NOT
CDC7	-0.351902	10.1692	-5.18085	5.37349e-07	6.63674e-06	5.46652	NOT
PSEN1	0.256576	10.5279	5.18079	5.37501e-07	6.63674e-06	5.46625	NOT
EPSTI1	0.629285	11.2855	5.18008	5.39297e-07	6.64762e-06	5.46303	NOT
TBC1D12	0.489767	8.31105	5.18007	5.3933e-07	6.64762e-06	5.46297	NOT
SUPT16H	-0.25016	11.9036	-5.18006	5.3937e-07	6.64762e-06	5.4629	NOT
CYB5A	0.461651	11.2985	5.17747	5.45991e-07	6.72512e-06	5.45114	NOT
SLC22A15	0.55014	8.15764	5.17713	5.46886e-07	6.73204e-06	5.44956	NOT
PBDC1	0.374362	10.7852	5.17612	5.49492e-07	6.75999e-06	5.44498	NOT
ZNF671	-0.283242	8.16623	-5.17508	5.52202e-07	6.78919e-06	5.44023	NOT
H6PD	0.367017	9.58545	5.17385	5.55409e-07	6.82447e-06	5.43465	NOT
LOC100287497	-0.553405	9.09303	-5.17342	5.56532e-07	6.83055e-06	5.4327	NOT
SRPK1	-0.301185	11.4583	-5.17341	5.56581e-07	6.83055e-06	5.43262	NOT
HIC1	0.53769	8.11069	5.16889	5.68561e-07	6.97334e-06	5.41209	NOT
FDX1L	-0.296509	8.83804	-5.16771	5.71754e-07	7.00824e-06	5.40669	NOT
TMTC1	0.793194	7.26127	5.16489	5.79413e-07	7.09781e-06	5.39387	NOT
RTL8C	0.383254	10.7442	5.1643	5.81025e-07	7.11325e-06	5.39119	NOT
UBE2QL1	1.22212	5.49787	5.16295	5.84715e-07	7.15408e-06	5.38509	UP
PRPF31	-0.262717	11.4333	-5.16255	5.85834e-07	7.15954e-06	5.38325	NOT
FAM8A1	0.359523	10.2674	5.16253	5.85871e-07	7.15954e-06	5.38318	NOT
ADNP	-0.272793	11.4543	-5.16197	5.87436e-07	7.17433e-06	5.38061	NOT
SCARF2	0.852334	6.16573	5.16129	5.89312e-07	7.19289e-06	5.37754	NOT
DENND4B	-0.263756	11.7861	-5.16045	5.91647e-07	7.21414e-06	5.37373	NOT
CACNB3	0.516877	7.45597	5.16041	5.91768e-07	7.21414e-06	5.37353	NOT
SLC16A9	-1.12772	6.44061	-5.15957	5.94103e-07	7.23522e-06	5.36974	DOWN
TMEM97	-0.57873	10.4754	-5.15953	5.94214e-07	7.23522e-06	5.36956	NOT
IL16	-0.604957	11.8797	-5.15887	5.96083e-07	7.2536e-06	5.36653	NOT
LSM7	-0.329538	12.0465	-5.15632	6.0327e-07	7.33664e-06	5.35498	NOT
YDJC	-0.289661	9.58489	-5.15601	6.04172e-07	7.34319e-06	5.35354	NOT
ANKRD27	-0.235028	10.9838	-5.15347	6.11424e-07	7.42686e-06	5.34204	NOT
SDSL	1.00032	5.54903	5.15198	6.15728e-07	7.47463e-06	5.33528	UP
PEA15	0.368318	12.7724	5.15026	6.20757e-07	7.53115e-06	5.32744	NOT
PTCD3	-0.239905	10.8989	-5.1478	6.2797e-07	7.61408e-06	5.31631	NOT
HSPA12B	0.742265	7.72993	5.14483	6.36817e-07	7.71672e-06	5.30283	NOT
SLC25A36	-0.24315	11.5199	-5.14403	6.39191e-07	7.73852e-06	5.29924	NOT
MSL2	-0.365807	9.61677	-5.14397	6.39382e-07	7.73852e-06	5.29895	NOT
RAP1B	0.225488	13.1582	5.14154	6.4673e-07	7.81822e-06	5.28794	NOT
AMOTL2	0.537375	8.35236	5.14154	6.46742e-07	7.81822e-06	5.28792	NOT
DNAJC3	0.346666	11.0068	5.14117	6.47864e-07	7.8271e-06	5.28625	NOT
HOXB2	0.670094	8.9976	5.14098	6.48443e-07	7.8294e-06	5.28539	NOT
WARS	0.69166	12.8432	5.13731	6.59703e-07	7.95982e-06	5.2688	NOT
ALAS1	0.385293	11.2814	5.13721	6.60032e-07	7.95982e-06	5.26832	NOT
MERTK	0.504907	8.84339	5.13162	6.77582e-07	8.16633e-06	5.24304	NOT
MSI2	-0.55661	9.99707	-5.1315	6.77965e-07	8.16633e-06	5.24249	NOT
LGI2	0.762095	5.58773	5.12888	6.8637e-07	8.26263e-06	5.23062	NOT
RBM12	-0.244073	11.5166	-5.12816	6.88671e-07	8.28539e-06	5.2274	NOT
MTF2	-0.296525	10.6833	-5.12786	6.89631e-07	8.292e-06	5.22606	NOT
DANCR	-0.641425	11.5685	-5.12747	6.90907e-07	8.30144e-06	5.22427	NOT
GCLM	0.350914	9.02984	5.12737	6.91238e-07	8.30144e-06	5.22381	NOT
AGPAT2	0.315894	9.71207	5.12513	6.98526e-07	8.38397e-06	5.21371	NOT
MYBBP1A	-0.291649	9.96384	-5.12402	7.02181e-07	8.42283e-06	5.20868	NOT
ZNF449	0.250408	8.46135	5.12359	7.03608e-07	8.43494e-06	5.20673	NOT
ABCF2	-0.26633	10.6355	-5.12053	7.1376e-07	8.55157e-06	5.19292	NOT
NOD2	0.900187	8.22788	5.12016	7.15011e-07	8.56148e-06	5.19124	NOT
NNT-AS1	-0.299893	9.05014	-5.119	7.18912e-07	8.60308e-06	5.186	NOT
TEX11	0.734002	6.24758	5.11865	7.20073e-07	8.61187e-06	5.18444	NOT
MTMR11	0.483	7.34584	5.11786	7.22742e-07	8.63867e-06	5.18088	NOT
CHIT1	1.79126	9.52194	5.11639	7.27761e-07	8.69351e-06	5.17421	UP
NBR1	0.259056	10.9685	5.11532	7.31399e-07	8.7318e-06	5.16941	NOT
ARHGAP19	-0.328201	10.1149	-5.11367	7.37094e-07	8.79371e-06	5.16194	NOT
VSIR	0.462322	9.86956	5.11356	7.37456e-07	8.79371e-06	5.16146	NOT
BABAM1	-0.23357	11.1383	-5.10865	7.54592e-07	8.99274e-06	5.13934	NOT
RFX2	0.842746	7.24669	5.10489	7.67994e-07	9.14706e-06	5.12238	NOT
KIAA0513	0.876911	7.76622	5.10397	7.71293e-07	9.18094e-06	5.11825	NOT
TRPS1	0.504018	9.43275	5.10338	7.73445e-07	9.20113e-06	5.11557	NOT
ZNF22	-0.283082	11.2983	-5.10132	7.80927e-07	9.28466e-06	5.1063	NOT
ERG	0.415452	7.35108	5.09921	7.88677e-07	9.37128e-06	5.09679	NOT
ADAM10	0.237991	11.8617	5.09892	7.89738e-07	9.37837e-06	5.09549	NOT
RDX	0.553244	10.8172	5.09846	7.91451e-07	9.39318e-06	5.0934	NOT
MTG2	-0.264409	8.7125	-5.09705	7.96661e-07	9.44946e-06	5.08708	NOT
TTI1	-0.276118	10.7884	-5.09422	8.07278e-07	9.56088e-06	5.07433	NOT
WDR89	-0.277843	9.87168	-5.09417	8.07448e-07	9.56088e-06	5.07413	NOT
ZNF574	-0.421439	8.34693	-5.09417	8.07475e-07	9.56088e-06	5.0741	NOT
LYPD1	1.17129	5.15415	5.09269	8.1307e-07	9.62047e-06	5.06745	UP
PDE4D	0.668893	8.47498	5.09258	8.1346e-07	9.62047e-06	5.06699	NOT
TAP1	0.505342	12.4174	5.09178	8.16525e-07	9.65081e-06	5.06337	NOT
SFPQ	-0.260012	12.8211	-5.09166	8.16982e-07	9.65081e-06	5.06283	NOT
ZNF101	-0.465102	11.2654	-5.08949	8.2528e-07	9.74313e-06	5.0531	NOT
ATG7	0.275272	9.72595	5.0859	8.39228e-07	9.90201e-06	5.03696	NOT
DLEU1	-0.559653	9.42766	-5.08302	8.50582e-07	1.00301e-05	5.02402	NOT
PODXL	0.435669	8.9436	5.08121	8.57808e-07	1.01094e-05	5.01587	NOT
APOM	-0.313575	8.86365	-5.08021	8.61804e-07	1.01506e-05	5.0114	NOT
MARCO	1.60486	7.44524	5.07958	8.64321e-07	1.01743e-05	5.00859	UP
RELL2	-0.37097	9.5784	-5.07808	8.70379e-07	1.02389e-05	5.00186	NOT
SVIL	0.506799	9.30061	5.07798	8.70822e-07	1.02389e-05	5.00137	NOT
ANKRD16	-0.301305	9.01923	-5.07659	8.76443e-07	1.0299e-05	4.99518	NOT
ASGR1	0.949854	5.77041	5.0758	8.79712e-07	1.03314e-05	4.99159	NOT
TTC39B	0.91358	6.68274	5.07534	8.81575e-07	1.03472e-05	4.98956	NOT
UPF2	-0.256217	10.749	-5.07473	8.84104e-07	1.03709e-05	4.9868	NOT
TMEM132A	0.799771	7.38687	5.07459	8.84682e-07	1.03716e-05	4.98617	NOT
RFC4	-0.427644	11.8829	-5.07306	8.9101e-07	1.04348e-05	4.97931	NOT
ZNF358	0.765505	7.18514	5.07303	8.91103e-07	1.04348e-05	4.97921	NOT
TTC5	-0.404805	8.7493	-5.07279	8.92121e-07	1.04407e-05	4.97811	NOT
C1orf220	-0.841611	5.67255	-5.07102	8.99492e-07	1.05208e-05	4.97019	NOT
SNX24	0.509654	8.20583	5.07007	9.03477e-07	1.05613e-05	4.96593	NOT
PDGFA	0.561177	8.09329	5.06948	9.05971e-07	1.05843e-05	4.96328	NOT
SMIM25	0.947102	4.49307	5.06761	9.13883e-07	1.06706e-05	4.9549	NOT
PLPPR2	0.417233	7.9445	5.06624	9.19736e-07	1.07327e-05	4.94876	NOT
AMPD3	0.462651	10.7089	5.06302	9.33617e-07	1.08884e-05	4.93434	NOT
SH3GL1	0.273812	10.0095	5.06174	9.39163e-07	1.09468e-05	4.92864	NOT
TRIM41	-0.251016	10.1173	-5.05825	9.54553e-07	1.11196e-05	4.91299	NOT
CD79B	-0.714717	12.3072	-5.05813	9.55091e-07	1.11196e-05	4.91245	NOT
IFFO2	0.777879	7.9939	5.05688	9.6064e-07	1.11778e-05	4.90687	NOT
SAMD1	-0.450075	9.44943	-5.05453	9.7118e-07	1.12938e-05	4.89637	NOT
POLE2	-0.486458	9.81539	-5.05441	9.71732e-07	1.12938e-05	4.89582	NOT
EVA1A	0.412198	7.54954	5.05244	9.80636e-07	1.13907e-05	4.88704	NOT
MED28	-0.30654	11.3921	-5.04955	9.93876e-07	1.15379e-05	4.87413	NOT
PLD1	0.301451	8.27912	5.04712	1.00519e-06	1.16598e-05	4.86324	NOT
DNAJC1	0.517121	11.157	5.04704	1.00553e-06	1.16598e-05	4.86291	NOT
SLC7A6OS	-0.293365	9.09501	-5.04673	1.00697e-06	1.16648e-05	4.86153	NOT
LTA4H	0.400538	12.9536	5.0467	1.00712e-06	1.16648e-05	4.86139	NOT
HSD17B8	-0.486656	9.59556	-5.04608	1.01002e-06	1.16917e-05	4.85862	NOT
TXN	0.484956	13.1641	5.04585	1.0111e-06	1.16975e-05	4.85759	NOT
HOPX	1.32159	9.51028	5.04371	1.02121e-06	1.18077e-05	4.84802	UP
CEMIP	1.10899	8.26042	5.04326	1.02333e-06	1.18207e-05	4.84602	UP
ARHGAP17	-0.558701	11.9708	-5.04322	1.02351e-06	1.18207e-05	4.84586	NOT
SLC44A2	-0.40394	9.76667	-5.04286	1.02524e-06	1.18339e-05	4.84423	NOT
SERPINA3	1.17782	7.17655	5.04253	1.02679e-06	1.18451e-05	4.84277	UP
ICAM3	-0.496788	11.8339	-5.04216	1.02854e-06	1.18585e-05	4.84113	NOT
MAML2	0.592419	9.16423	5.0365	1.05592e-06	1.21672e-05	4.81585	NOT
DGKA	-0.503618	11.0317	-5.03482	1.06417e-06	1.22484e-05	4.80836	NOT
DHRS11	-0.606938	8.00705	-5.03481	1.06419e-06	1.22484e-05	4.80835	NOT
FAM117B	-0.433695	9.26903	-5.03402	1.0681e-06	1.22865e-05	4.80481	NOT
CHD1L	-0.334536	11.8372	-5.03354	1.07047e-06	1.23067e-05	4.80268	NOT
RUSC1-AS1	-0.387992	8.65528	-5.0331	1.07264e-06	1.23247e-05	4.80074	NOT
PPP1R14A	1.52278	4.40154	5.03087	1.08377e-06	1.24454e-05	4.7908	UP
DUSP4	0.994703	8.39352	5.03033	1.0865e-06	1.24698e-05	4.78838	NOT
SMG7	-0.311684	10.9721	-5.02992	1.08858e-06	1.24865e-05	4.78654	NOT
OXA1L	-0.253693	11.9192	-5.02913	1.09254e-06	1.25248e-05	4.78305	NOT
SEMA3F	0.368027	9.37529	5.02865	1.09499e-06	1.25457e-05	4.78089	NOT
POLE3	-0.308217	11.7418	-5.02767	1.09997e-06	1.25957e-05	4.77652	NOT
ARHGAP10	0.529542	8.17996	5.02432	1.11712e-06	1.27848e-05	4.76164	NOT
FOXP1	-0.674077	12.727	-5.018	1.15027e-06	1.31567e-05	4.7335	NOT
HSPA12A	0.802387	6.13942	5.01739	1.1535e-06	1.31835e-05	4.7308	NOT
PGAP2	-0.305899	10.102	-5.01731	1.15392e-06	1.31835e-05	4.73045	NOT
TWISTNB	-0.302126	9.32776	-5.01532	1.16458e-06	1.32946e-05	4.72161	NOT
DHRS7B	0.408444	8.69073	5.01525	1.16495e-06	1.32946e-05	4.7213	NOT
TNIP2	0.34076	11.3577	5.01406	1.17137e-06	1.33603e-05	4.71601	NOT
ZNF227	-0.343911	9.13228	-5.01262	1.1792e-06	1.34419e-05	4.7096	NOT
RUVBL2	-0.398549	11.8767	-5.01019	1.19252e-06	1.35861e-05	4.6988	NOT
NCAPG2	-0.422302	10.0233	-5.00974	1.19499e-06	1.36066e-05	4.69681	NOT
TTLL12	-0.377419	10.5193	-5.00935	1.19715e-06	1.36234e-05	4.69507	NOT
VRK3	-0.266444	10.374	-5.00815	1.2038e-06	1.36914e-05	4.68974	NOT
HOXB6	0.776702	6.21579	5.00463	1.22352e-06	1.39079e-05	4.67411	NOT
SNRPA	-0.296803	12.5082	-5.00444	1.22455e-06	1.39117e-05	4.6733	NOT
CREB3	0.296615	9.65442	5.00346	1.23014e-06	1.39628e-05	4.66892	NOT
TCAF1	0.614355	8.52538	5.0034	1.23043e-06	1.39628e-05	4.66869	NOT
DLG5	0.725918	8.0676	5.00309	1.23219e-06	1.39733e-05	4.66732	NOT
RHOB	0.517924	9.83695	5.003	1.23273e-06	1.39733e-05	4.66689	NOT
EXT2	0.287494	9.85063	5.00267	1.23463e-06	1.39869e-05	4.66542	NOT
DYRK2	0.41656	9.0283	5.00229	1.23676e-06	1.40032e-05	4.66376	NOT
ZEB2	0.558325	9.90458	5.0018	1.23955e-06	1.40269e-05	4.66159	NOT
SLC6A8	0.551549	7.51788	5.00158	1.2408e-06	1.40332e-05	4.66062	NOT
RRP9	-0.499739	9.69673	-4.99797	1.26164e-06	1.4261e-05	4.6446	NOT
MECR	-0.382026	8.73711	-4.99765	1.26349e-06	1.42738e-05	4.64319	NOT
PGRMC1	0.26864	11.2604	4.99746	1.26459e-06	1.42783e-05	4.64235	NOT
ZNF134	-0.589137	7.96776	-4.99703	1.2671e-06	1.42986e-05	4.64045	NOT
LRP10	0.259808	11.6491	4.99625	1.27167e-06	1.43421e-05	4.63698	NOT
EXO1	-0.503496	9.28533	-4.99604	1.27291e-06	1.43481e-05	4.63604	NOT
SAMD3	0.812151	8.05957	4.99457	1.28153e-06	1.44372e-05	4.62955	NOT
SERTAD1	0.35364	10.1173	4.99394	1.28526e-06	1.447e-05	4.62676	NOT
LOC101927752	0.735364	7.6804	4.99384	1.28587e-06	1.447e-05	4.6263	NOT
CYTH3	0.697065	7.81747	4.99278	1.29216e-06	1.45326e-05	4.62161	NOT
CITED2	0.486928	9.97345	4.99204	1.29655e-06	1.45739e-05	4.61835	NOT
THOP1	-0.383367	9.54472	-4.99146	1.30006e-06	1.46053e-05	4.61574	NOT
ATP13A1	-0.240087	10.9543	-4.99045	1.30609e-06	1.46648e-05	4.6113	NOT
MRPL11	-0.297345	10.6614	-4.99027	1.3072e-06	1.46692e-05	4.61047	NOT
RPIA	-0.347734	11.5717	-4.99	1.30879e-06	1.46788e-05	4.60931	NOT
SPACA6	0.634938	6.53163	4.98796	1.32114e-06	1.48091e-05	4.60028	NOT
TM9SF3	0.233447	11.2267	4.98767	1.32291e-06	1.48207e-05	4.59899	NOT
ANP32E	-0.305198	12.8098	-4.9863	1.33126e-06	1.49059e-05	4.59294	NOT
TALDO1	0.288567	12.8619	4.98458	1.34184e-06	1.50161e-05	4.58533	NOT
XRCC3	-0.568498	8.00735	-4.98433	1.34338e-06	1.50251e-05	4.58422	NOT
TTC23	0.45623	7.50362	4.98358	1.34801e-06	1.50685e-05	4.58091	NOT
ZNF607	-0.544931	6.95856	-4.98192	1.35835e-06	1.51756e-05	4.57357	NOT
TLR1	0.493489	8.79327	4.98128	1.36235e-06	1.52119e-05	4.57073	NOT
ASAP1-IT2	0.506951	7.32578	4.98037	1.36808e-06	1.52674e-05	4.5667	NOT
ACER3	0.342043	9.83679	4.97997	1.37059e-06	1.5287e-05	4.56494	NOT
FIZ1	-0.323163	9.98005	-4.97965	1.37259e-06	1.53009e-05	4.56353	NOT
SPR	0.448367	8.49878	4.97945	1.37385e-06	1.53064e-05	4.56265	NOT
RAB2A	0.243654	10.9543	4.9764	1.39329e-06	1.55144e-05	4.54914	NOT
MTREX	-0.281616	10.7313	-4.97446	1.40574e-06	1.56444e-05	4.54059	NOT
TLR10	-0.696865	10.466	-4.96866	1.44366e-06	1.60576e-05	4.515	NOT
SUSD6	0.260896	11.6617	4.96418	1.47366e-06	1.63719e-05	4.49522	NOT
CNIH4	0.349141	11.4633	4.96417	1.47368e-06	1.63719e-05	4.4952	NOT
ETF1	-0.252156	11.7295	-4.96407	1.47435e-06	1.63719e-05	4.49477	NOT
FGF11	0.497591	8.49901	4.96269	1.48376e-06	1.64674e-05	4.48865	NOT
TRMT10C	-0.304289	10.5946	-4.96174	1.4902e-06	1.65267e-05	4.48449	NOT
SAMHD1	0.433897	11.9461	4.96166	1.49074e-06	1.65267e-05	4.48414	NOT
CXCL8	1.04463	7.54807	4.96121	1.49384e-06	1.6552e-05	4.48214	UP
PHF19	-0.452506	10.3977	-4.96084	1.49639e-06	1.65603e-05	4.4805	NOT
TMX4	0.461632	10.4033	4.96077	1.49684e-06	1.65603e-05	4.48022	NOT
SHANK3	0.745927	8.26486	4.96074	1.49706e-06	1.65603e-05	4.48008	NOT
GZMA	0.908703	11.066	4.95843	1.51301e-06	1.67276e-05	4.46988	NOT
ISG20L2	-0.266399	10.8171	-4.95799	1.51601e-06	1.67431e-05	4.46798	NOT
KIT	0.866669	6.67318	4.95798	1.51607e-06	1.67431e-05	4.46794	NOT
SEMA6B	0.342446	7.86189	4.95769	1.51813e-06	1.67567e-05	4.46664	NOT
INPP5A	0.484526	8.85158	4.95718	1.52168e-06	1.67867e-05	4.46439	NOT
NUB1	0.324227	11.3398	4.95538	1.53426e-06	1.69162e-05	4.45648	NOT
UHRF1	-0.482271	11.2058	-4.95479	1.53841e-06	1.69528e-05	4.45388	NOT
MMP7	1.16649	8.28464	4.95457	1.54e-06	1.6961e-05	4.45289	UP
PYM1	-0.414033	10.133	-4.95389	1.54475e-06	1.70035e-05	4.44993	NOT
CCDC117	-0.385263	10.9647	-4.95378	1.54554e-06	1.70035e-05	4.44943	NOT
AAK1	0.445633	10.0722	4.95261	1.55382e-06	1.70853e-05	4.4443	NOT
RNF207	0.377714	8.85498	4.95185	1.5593e-06	1.71358e-05	4.44092	NOT
HMGA1	-0.403101	13.2151	-4.95173	1.56012e-06	1.71358e-05	4.44041	NOT
IL32	0.855611	11.4168	4.9505	1.56895e-06	1.72235e-05	4.43498	NOT
DDX55	-0.275565	9.7296	-4.94881	1.58111e-06	1.73475e-05	4.42756	NOT
COL14A1	0.878413	7.27261	4.94683	1.59547e-06	1.74956e-05	4.41887	NOT
STRA6	0.41543	8.61736	4.94618	1.60026e-06	1.75385e-05	4.41599	NOT
SLC30A1	0.518405	9.66995	4.94492	1.60949e-06	1.76263e-05	4.41046	NOT
GATAD2B	-0.306186	10.2505	-4.94485	1.61001e-06	1.76263e-05	4.41015	NOT
TUSC3	0.590137	7.80672	4.94461	1.61176e-06	1.76267e-05	4.40911	NOT
VEGFA	0.645186	10.3479	4.94461	1.61179e-06	1.76267e-05	4.40909	NOT
SRM	-0.433411	11.5129	-4.94139	1.63567e-06	1.78781e-05	4.39496	NOT
C9orf3	0.594098	7.63353	4.94077	1.64031e-06	1.79191e-05	4.39223	NOT
IDH1	0.39311	11.5758	4.93932	1.65125e-06	1.80289e-05	4.38584	NOT
LITAF	0.4818	13.002	4.93892	1.65422e-06	1.80435e-05	4.38412	NOT
MBOAT2	0.412359	8.33747	4.93889	1.65446e-06	1.80435e-05	4.38398	NOT
UBA5	-0.257851	10.0243	-4.93879	1.65527e-06	1.80435e-05	4.38351	NOT
RBFA	-0.39084	9.50875	-4.93833	1.6587e-06	1.80711e-05	4.38152	NOT
SPIB	-0.698323	12.7333	-4.938	1.66124e-06	1.80891e-05	4.38004	NOT
COL6A6	1.2605	5.16977	4.93748	1.6652e-06	1.81201e-05	4.37776	UP
LOC339260	-0.999033	6.9184	-4.93739	1.66589e-06	1.81201e-05	4.37736	NOT
RNF126	-0.43367	10.0655	-4.93714	1.66774e-06	1.81305e-05	4.37629	NOT
BNIP3L	0.387437	11.4601	4.93698	1.66897e-06	1.81341e-05	4.37559	NOT
COPE	-0.292834	11.9037	-4.93155	1.71087e-06	1.85794e-05	4.35175	NOT
ADGRL1	0.499013	7.76679	4.92995	1.72344e-06	1.87058e-05	4.34472	NOT
TSPAN18	0.681705	7.80899	4.92874	1.73295e-06	1.87989e-05	4.33943	NOT
PDLIM7	0.40443	9.03665	4.92852	1.73471e-06	1.88079e-05	4.33846	NOT
CLEC4M	-0.793435	6.80011	-4.92623	1.75287e-06	1.89946e-05	4.32845	NOT
MLF1	0.675063	7.02845	4.92587	1.7558e-06	1.90099e-05	4.32684	NOT
SHC1	0.293936	11.617	4.92582	1.75617e-06	1.90099e-05	4.32664	NOT
DIAPH2	0.329352	8.72671	4.92528	1.76055e-06	1.90453e-05	4.32425	NOT
GADD45GIP1	-0.29114	9.50065	-4.92518	1.76132e-06	1.90453e-05	4.32383	NOT
SFRP4	1.19968	7.79903	4.92214	1.78588e-06	1.93006e-05	4.31052	UP
TRAK2	0.259135	9.88388	4.92097	1.79545e-06	1.93921e-05	4.30538	NOT
APEX1	-0.296233	12.8368	-4.92087	1.79628e-06	1.93921e-05	4.30494	NOT
HMG20A	-0.272901	10.5601	-4.9202	1.80173e-06	1.94405e-05	4.30203	NOT
SSBP3	0.570148	9.41119	4.91962	1.80656e-06	1.94823e-05	4.29946	NOT
RORA	0.654719	8.91594	4.91807	1.81934e-06	1.96096e-05	4.29268	NOT
EPB41L2	0.525196	10.3317	4.91667	1.83099e-06	1.97247e-05	4.28655	NOT
RAD51B	-0.33899	7.66949	-4.91342	1.85823e-06	2.00074e-05	4.27236	NOT
GBP2	0.606355	11.1758	4.9113	1.87628e-06	2.0191e-05	4.26307	NOT
APBA2	0.875629	7.51352	4.91039	1.88403e-06	2.02538e-05	4.25912	NOT
THUMPD3-AS1	-0.335514	10.3299	-4.91038	1.88412e-06	2.02538e-05	4.25907	NOT
LMNB2	-0.358624	10.0501	-4.90868	1.89874e-06	2.04001e-05	4.25164	NOT
ETHE1	0.410267	10.3835	4.90852	1.90011e-06	2.0404e-05	4.25095	NOT
RSL1D1	-0.342949	11.7411	-4.90791	1.90545e-06	2.04403e-05	4.24826	NOT
ITGA6	0.654202	7.99553	4.9079	1.90552e-06	2.04403e-05	4.24822	NOT
ZNF10	-0.408545	7.75663	-4.90572	1.92449e-06	2.06329e-05	4.2387	NOT
DNA2	-0.402821	9.62496	-4.90436	1.93646e-06	2.07501e-05	4.23275	NOT
FCRLA	-0.897229	11.7093	-4.90118	1.9646e-06	2.10405e-05	4.21889	NOT
C1orf21	0.481026	9.43737	4.90022	1.9732e-06	2.11214e-05	4.21469	NOT
POLQ	-0.417239	10.1957	-4.90004	1.97486e-06	2.1128e-05	4.21388	NOT
BCL2L12	-0.404242	9.91137	-4.89897	1.98448e-06	2.12197e-05	4.20921	NOT
H1F0	0.698548	9.44918	4.89832	1.99033e-06	2.1271e-05	4.20639	NOT
TRRAP	-0.291515	11.1547	-4.89787	1.99436e-06	2.12976e-05	4.20444	NOT
BACH1	0.370159	9.9467	4.89779	1.99513e-06	2.12976e-05	4.20407	NOT
SNRPC	-0.256144	11.3594	-4.89769	1.99599e-06	2.12976e-05	4.20366	NOT
ZNF526	-0.303593	8.60619	-4.89635	2.00822e-06	2.14167e-05	4.19779	NOT
ANO3	1.31556	4.9819	4.8956	2.01509e-06	2.14787e-05	4.19451	UP
PLCG2	-0.37311	12.8399	-4.89271	2.04164e-06	2.17502e-05	4.18194	NOT
KIF20B	-0.379431	9.72398	-4.89227	2.04578e-06	2.17829e-05	4.17999	NOT
MCCC1	-0.339442	10.2995	-4.89176	2.05051e-06	2.18216e-05	4.17778	NOT
ZSCAN9	-0.460507	8.76497	-4.89103	2.05727e-06	2.1882e-05	4.17462	NOT
MCAT	-0.349184	8.92298	-4.89072	2.06016e-06	2.19012e-05	4.17327	NOT
IFRD2	-0.396039	10.3838	-4.89007	2.06624e-06	2.19544e-05	4.17044	NOT
ZC3H18	-0.237508	10.2118	-4.88919	2.07455e-06	2.20289e-05	4.16658	NOT
ZNF577	-0.57134	7.16133	-4.88909	2.07544e-06	2.20289e-05	4.16617	NOT
NUDT3	-0.343556	10.9619	-4.88896	2.07667e-06	2.20303e-05	4.1656	NOT
CTSH	0.387795	14.2678	4.88852	2.08084e-06	2.2063e-05	4.16367	NOT
MAGI2	0.460753	6.82474	4.88714	2.09391e-06	2.219e-05	4.15766	NOT
CKAP2	-0.363621	10.5872	-4.88548	2.10975e-06	2.23461e-05	4.15042	NOT
ACOT9	0.353897	10.4156	4.88452	2.11893e-06	2.24316e-05	4.14625	NOT
MEGF9	0.463371	8.96369	4.88271	2.13639e-06	2.26045e-05	4.13837	NOT
HLA-F	0.387702	14.3479	4.88215	2.1418e-06	2.26499e-05	4.13594	NOT
PHLDA1	0.499653	8.70757	4.88146	2.14853e-06	2.27092e-05	4.13293	NOT
DNAJA3	-0.263956	11.4818	-4.88123	2.15074e-06	2.27206e-05	4.13194	NOT
ARHGAP6	0.728366	6.37969	4.88101	2.15292e-06	2.27318e-05	4.13097	NOT
EDC4	-0.249859	10.0067	-4.87916	2.17106e-06	2.29054e-05	4.12291	NOT
CCDC77	-0.295455	8.21347	-4.8791	2.17163e-06	2.29054e-05	4.12266	NOT
PML	0.454838	9.76779	4.87712	2.19116e-06	2.30993e-05	4.11406	NOT
PDRG1	-0.242952	10.3184	-4.8767	2.19538e-06	2.31317e-05	4.11221	NOT
TDP1	-0.255813	10.6854	-4.87639	2.19838e-06	2.31512e-05	4.1109	NOT
DNAJC9	-0.313748	12.0806	-4.87623	2.20006e-06	2.31569e-05	4.11017	NOT
FOXJ2	0.325649	9.58721	4.8739	2.22333e-06	2.33896e-05	4.10006	NOT
ING5	-0.388361	9.23872	-4.87315	2.23093e-06	2.34573e-05	4.09679	NOT
SH2D3C	-0.580716	10.5047	-4.8725	2.23746e-06	2.35137e-05	4.09398	NOT
VPS72	-0.226087	10.8887	-4.87131	2.24959e-06	2.36289e-05	4.08879	NOT
DCP2	-0.254963	12.0138	-4.87087	2.25401e-06	2.3663e-05	4.08691	NOT
MAN2B1	0.35803	12.3863	4.86951	2.26795e-06	2.3797e-05	4.08098	NOT
MPLKIP	-0.299372	10.8944	-4.86916	2.27149e-06	2.38217e-05	4.07949	NOT
SIL1	0.471901	9.23308	4.86809	2.28256e-06	2.39254e-05	4.07482	NOT
THEMIS2	0.560196	10.7123	4.86767	2.28692e-06	2.39587e-05	4.07299	NOT
ARID1A	-0.29362	12.2218	-4.86713	2.29243e-06	2.40039e-05	4.07068	NOT
IRAK2	0.584586	8.69235	4.86653	2.29866e-06	2.40567e-05	4.06807	NOT
BST2	0.491837	11.5783	4.86524	2.31211e-06	2.41829e-05	4.06247	NOT
PCDH12	0.667497	7.37133	4.86515	2.31311e-06	2.41829e-05	4.06205	NOT
VSIG4	1.35445	9.87046	4.86445	2.32043e-06	2.42468e-05	4.05902	UP
NABP1	0.514784	10.7639	4.86412	2.3239e-06	2.42705e-05	4.05759	NOT
IDS	0.378344	12.0266	4.86329	2.33265e-06	2.43493e-05	4.05398	NOT
ZNF232	-0.38847	9.77563	-4.86312	2.33445e-06	2.43555e-05	4.05324	NOT
MAP3K6	0.571645	8.11904	4.86259	2.34005e-06	2.44013e-05	4.05094	NOT
MIAT	0.823002	10.5307	4.86194	2.34688e-06	2.44599e-05	4.04814	NOT
CHN1	0.560927	9.13323	4.86158	2.35068e-06	2.44869e-05	4.04658	NOT
TGFBRAP1	-0.22045	9.45266	-4.86109	2.35593e-06	2.45289e-05	4.04444	NOT
CLASP2	-0.247658	10.4986	-4.86054	2.36175e-06	2.45768e-05	4.04208	NOT
FXYD6	0.498932	9.49415	4.8598	2.3697e-06	2.46468e-05	4.03885	NOT
PPP2R1A	-0.265799	11.1826	-4.85959	2.37188e-06	2.46568e-05	4.03797	NOT
INPP1	0.483782	9.99118	4.85894	2.37892e-06	2.47173e-05	4.03512	NOT
WDR3	-0.341104	10.2787	-4.85773	2.39193e-06	2.48397e-05	4.02988	NOT
IFFO1	0.256988	11.0298	4.85741	2.39541e-06	2.4863e-05	4.02849	NOT
MAN1C1	0.321347	8.71566	4.85725	2.39708e-06	2.48675e-05	4.02782	NOT
SLC22A18	0.492304	8.91099	4.85651	2.40513e-06	2.49382e-05	4.0246	NOT
PHF23	-0.275586	10.9002	-4.85452	2.42683e-06	2.51504e-05	4.01598	NOT
POLR3K	-0.386037	11.1767	-4.85432	2.42904e-06	2.51603e-05	4.01511	NOT
TP53I3	0.34974	9.5844	4.85287	2.44494e-06	2.5312e-05	4.00884	NOT
LYRM4	-0.367746	11.1078	-4.85249	2.44918e-06	2.53429e-05	4.00718	NOT
DOCK7	0.386352	9.13055	4.85125	2.46296e-06	2.54707e-05	4.00179	NOT
SOX4	0.672851	10.4516	4.85115	2.46405e-06	2.54707e-05	4.00137	NOT
ZFAT	-0.559542	9.74307	-4.84791	2.50033e-06	2.58325e-05	3.98734	NOT
MYC	-0.575505	11.294	-4.84642	2.51719e-06	2.59934e-05	3.98089	NOT
HSPB8	0.538597	8.58469	4.84544	2.52827e-06	2.60944e-05	3.97667	NOT
WDCP	-0.336392	8.53595	-4.84304	2.55574e-06	2.63645e-05	3.9663	NOT
MSC	0.635752	7.72312	4.8423	2.56425e-06	2.64388e-05	3.96311	NOT
CEP250	-0.251796	10.0205	-4.84025	2.58814e-06	2.66714e-05	3.95421	NOT
PABPC1L	-0.497569	10.7742	-4.83818	2.61234e-06	2.69071e-05	3.94528	NOT
TPD52L1	0.778386	7.49364	4.83766	2.61847e-06	2.69565e-05	3.94302	NOT
LINC01137	0.706551	7.20375	4.83707	2.62536e-06	2.70136e-05	3.9405	NOT
CLEC14A	0.782291	6.55478	4.83666	2.63031e-06	2.70506e-05	3.93869	NOT
PIP4K2C	0.22418	9.93596	4.83654	2.63163e-06	2.70506e-05	3.93821	NOT
MRPS2	-0.327362	10.3605	-4.83428	2.65855e-06	2.72956e-05	3.92845	NOT
LPAR6	0.603496	9.17547	4.83424	2.65905e-06	2.72956e-05	3.92826	NOT
RBM33	-0.361657	10.1557	-4.8342	2.65952e-06	2.72956e-05	3.9281	NOT
TLR9	-0.563831	9.42223	-4.83369	2.66567e-06	2.73328e-05	3.92588	NOT
NELFCD	-0.31554	11.6286	-4.83367	2.66586e-06	2.73328e-05	3.92581	NOT
FAM83D	-0.408854	10.0957	-4.83077	2.70089e-06	2.76779e-05	3.91328	NOT
TMEM9B	0.238766	11.1045	4.82989	2.71164e-06	2.7774e-05	3.90947	NOT
DARS2	-0.342631	8.97315	-4.82915	2.72058e-06	2.78514e-05	3.90631	NOT
FAM53C	-0.208693	10.61	-4.82896	2.72292e-06	2.78613e-05	3.90549	NOT
DVL2	-0.23545	10.0919	-4.82835	2.73049e-06	2.79246e-05	3.90282	NOT
ODF2	-0.298048	10.1156	-4.82652	2.75305e-06	2.8141e-05	3.89493	NOT
EFNB1	0.395083	7.38819	4.82574	2.76263e-06	2.82246e-05	3.89159	NOT
EIF3D	-0.214634	13.31	-4.8252	2.76936e-06	2.82792e-05	3.88926	NOT
CD34	0.268539	8.9014	4.82373	2.78777e-06	2.84527e-05	3.8829	NOT
TMEM42	-0.281888	10.0319	-4.82073	2.82548e-06	2.8823e-05	3.87001	NOT
MRPL38	-0.31463	10.3716	-4.81907	2.84663e-06	2.90241e-05	3.86285	NOT
NCOA5	-0.260177	10.3931	-4.81893	2.84844e-06	2.90279e-05	3.86224	NOT
POLR3G	-0.576479	8.28106	-4.81831	2.85633e-06	2.90937e-05	3.85959	NOT
CLEC5A	0.905675	5.81714	4.81814	2.85861e-06	2.91022e-05	3.85882	NOT
TRMT13	-0.278558	10.0065	-4.81652	2.87938e-06	2.92989e-05	3.85188	NOT
SCML1	0.769753	8.09557	4.81579	2.88891e-06	2.9381e-05	3.84871	NOT
RBBP4	-0.33154	12.2611	-4.81498	2.89933e-06	2.94722e-05	3.84525	NOT
YPEL4	0.822284	5.96416	4.81319	2.92282e-06	2.96959e-05	3.83751	NOT
SF3B3	-0.248618	11.6178	-4.81242	2.93285e-06	2.97829e-05	3.83422	NOT
EPOP	0.672399	8.88761	4.81082	2.95399e-06	2.99824e-05	3.82733	NOT
UBE2D1	0.420936	10.8929	4.81004	2.96428e-06	3.00718e-05	3.824	NOT
SUV39H2	-0.38307	9.49228	-4.80504	3.0315e-06	3.07238e-05	3.80248	NOT
RPL7L1	-0.285298	12.3261	-4.80503	3.03159e-06	3.07238e-05	3.80246	NOT
ARHGAP24	-0.723709	9.41374	-4.80362	3.05087e-06	3.09036e-05	3.79638	NOT
BLMH	-0.297029	10.3024	-4.80183	3.07536e-06	3.11361e-05	3.78871	NOT
JPT2	-0.373184	10.945	-4.80159	3.07878e-06	3.11551e-05	3.78764	NOT
SOX13	0.422824	6.92712	4.80123	3.08364e-06	3.11887e-05	3.78613	NOT
ACSF2	0.361163	8.82918	4.79899	3.11476e-06	3.14877e-05	3.77649	NOT
CXorf65	0.410641	8.1628	4.79823	3.12531e-06	3.15785e-05	3.77325	NOT
RAVER1	-0.251386	10.1382	-4.79683	3.14505e-06	3.1762e-05	3.76721	NOT
[truncated: 18,189 more rows]

## Sheet: Supplementary Table3
	ONTOLOGY	ID	Description	GeneRatio	BgRatio	pvalue	p.adjust	qvalue	geneID	Count
GO:0043062	BP	GO:0043062	extracellular structure organization	64/488	302/18723	8.6e-40	3.55e-36	2.69e-36	COL3A1/COL5A2/COL1A2/LUM/MMP2/COL5A1/POSTN/FAP/CRISPLD2/COL1A1/CCDC80/LAMB1/ADAMTS2/COL4A1/COL4A2/LRP1/PDGFRA/SULF1/ADAMTS12/EMILIN1/NID2/CTSK/PDPN/SH3PXD2B/CYP1B1/COL15A1/EGFL6/ANTXR1/FBLN2/COL5A3/OLFML2B/MMP19/SERPINH1/FKBP10/CREB3L1/LOX/AEBP1/FBLN1/ADAMTS5/TGFBI/NID1/ADAMTS1/LAMB3/COL12A1/COL16A1/PXDN/COL13A1/COL8A1/COL11A1/SFRP2/MMP9/ECM2/SLC39A8/DPT/SLC2A10/TEX14/COMP/P3H4/COL10A1/MMP7/COL6A…	64
GO:0030198	BP	GO:0030198	extracellular matrix organization	63/488	301/18723	7.91e-39	1.63e-35	1.24e-35	COL3A1/COL5A2/COL1A2/LUM/MMP2/COL5A1/POSTN/FAP/CRISPLD2/COL1A1/CCDC80/LAMB1/ADAMTS2/COL4A1/COL4A2/LRP1/PDGFRA/SULF1/ADAMTS12/EMILIN1/NID2/CTSK/PDPN/SH3PXD2B/CYP1B1/COL15A1/EGFL6/ANTXR1/FBLN2/COL5A3/OLFML2B/MMP19/SERPINH1/FKBP10/CREB3L1/LOX/AEBP1/FBLN1/ADAMTS5/TGFBI/NID1/ADAMTS1/LAMB3/COL12A1/COL16A1/PXDN/COL13A1/COL8A1/COL11A1/SFRP2/MMP9/ECM2/SLC39A8/DPT/SLC2A10/COMP/P3H4/COL10A1/MMP7/COL6A6/MMP1…	63
GO:0045229	BP	GO:0045229	external encapsulating structure organization	63/488	304/18723	1.49e-38	2.04e-35	1.55e-35	COL3A1/COL5A2/COL1A2/LUM/MMP2/COL5A1/POSTN/FAP/CRISPLD2/COL1A1/CCDC80/LAMB1/ADAMTS2/COL4A1/COL4A2/LRP1/PDGFRA/SULF1/ADAMTS12/EMILIN1/NID2/CTSK/PDPN/SH3PXD2B/CYP1B1/COL15A1/EGFL6/ANTXR1/FBLN2/COL5A3/OLFML2B/MMP19/SERPINH1/FKBP10/CREB3L1/LOX/AEBP1/FBLN1/ADAMTS5/TGFBI/NID1/ADAMTS1/LAMB3/COL12A1/COL16A1/PXDN/COL13A1/COL8A1/COL11A1/SFRP2/MMP9/ECM2/SLC39A8/DPT/SLC2A10/COMP/P3H4/COL10A1/MMP7/COL6A6/MMP1…	63
GO:0031589	BP	GO:0031589	cell-substrate adhesion	49/488	363/18723	2.03e-21	2.1e-18	1.59e-18	COL3A1/FN1/POSTN/COL1A1/CCDC80/RIN2/LAMB1/LRP1/ITGAV/ADAMTS12/EMILIN1/NID2/ITGA5/PDPN/EGFL6/ANTXR1/FBLN2/ACTN1/EMP2/PLAU/COL5A3/ITGB5/FERMT2/MYADM/NRP1/FBLN1/NID1/SNED1/LGALS1/ACVRL1/LAMB3/COL16A1/EDIL3/SDC4/THBS1/COL13A1/ITGA11/CDH13/BST1/COL8A1/ECM2/AXL/SERPINE1/GBP1/EFNA1/SPOCK1/SMAD6/NTN4/CCL21	49
GO:0030199	BP	GO:0030199	collagen fibril organization	22/488	61/18723	7.69e-20	6.35e-17	4.82e-17	COL3A1/COL5A2/COL1A2/LUM/COL5A1/COL1A1/ADAMTS2/EMILIN1/CYP1B1/COL5A3/SERPINH1/FKBP10/LOX/AEBP1/COL12A1/PXDN/COL13A1/COL11A1/SFRP2/DPT/COMP/P3H4	22
GO:0042060	BP	GO:0042060	wound healing	50/488	422/18723	2.41e-19	1.66e-16	1.26e-16	COL3A1/FN1/COL5A1/POSTN/FAP/COL1A1/PLAUR/PDGFRA/DCN/F3/ITGA5/PDPN/TPM1/PDGFRB/SPARC/PLAU/PROS1/ANXA1/TIMP1/TNFRSF12A/FERMT2/FKBP10/PLAT/LOX/PLPP3/CD109/FBLN1/ACVRL1/MYOF/PRKG1/SDC4/APOE/THBS1/CLEC7A/MYL9/TSKU/SERPING1/SLC7A11/GJA1/PROCR/HBEGF/SERPINA1/AXL/SERPINE1/COMP/CD9/S100A8/BLK/F2RL2/TFPI2	50
GO:0035987	BP	GO:0035987	endodermal cell differentiation	16/488	45/18723	1.15e-14	6.77e-12	5.13e-12	FN1/COL5A2/MMP2/COL5A1/COL6A1/INHBA/LAMB1/COL4A2/ITGAV/ITGA5/ITGB5/LAMB3/COL12A1/COL8A1/COL11A1/MMP9	16
GO:0001706	BP	GO:0001706	endoderm formation	17/488	54/18723	1.74e-14	8.98e-12	6.81e-12	FN1/COL5A2/MMP2/COL5A1/COL6A1/INHBA/LAMB1/COL4A2/ITGAV/ITGA5/ITGB5/LAMB3/COL12A1/COL8A1/DUSP1/COL11A1/MMP9	17
GO:0010810	BP	GO:0010810	regulation of cell-substrate adhesion	31/488	221/18723	2.02e-14	9.25e-12	7.02e-12	FN1/POSTN/COL1A1/CCDC80/RIN2/LRP1/EMILIN1/PDPN/EGFL6/FBLN2/EMP2/PLAU/FERMT2/MYADM/NRP1/FBLN1/NID1/LGALS1/ACVRL1/COL16A1/EDIL3/SDC4/THBS1/CDH13/BST1/COL8A1/ECM2/SERPINE1/GBP1/SPOCK1/CCL21	31
GO:0061448	BP	GO:0061448	connective tissue development	32/488	252/18723	1.29e-13	5.33e-11	4.05e-11	LUM/COL5A1/COL1A1/SULF1/SNAI2/ADAMTS12/BGN/CTSK/SH3PXD2B/PDGFRB/TIMP1/SERPINH1/ACTA2/EFEMP1/LOX/TGFBI/ACVRL1/SELENOM/PRRX1/TSKU/RUNX2/PKDCC/COL11A1/SPART/SFRP2/EVC/COMP/EBF2/CHI3L1/EPYC/MATN3/TRPM4	32
GO:0032963	BP	GO:0032963	collagen metabolic process	20/488	104/18723	2.4e-12	9.01e-10	6.84e-10	COL1A2/MMP2/COL5A1/FAP/COL1A1/ADAMTS2/ERRFI1/EMILIN1/RCN3/CTSK/PDGFRB/MMP19/SERPINH1/CREB3L1/CTSL/MMP9/P3H4/P3H3/MMP7/MMP1	20
GO:0007160	BP	GO:0007160	cell-matrix adhesion	29/488	233/18723	3.09e-12	1.06e-09	8.08e-10	COL3A1/FN1/POSTN/RIN2/LRP1/ITGAV/ADAMTS12/EMILIN1/NID2/ACTN1/EMP2/PLAU/COL5A3/ITGB5/FERMT2/NRP1/NID1/SNED1/ACVRL1/COL16A1/SDC4/THBS1/COL13A1/ITGA11/CDH13/BST1/ECM2/SERPINE1/CCL21	29
GO:0001704	BP	GO:0001704	formation of primary germ layer	21/488	121/18723	5.43e-12	1.72e-09	1.31e-09	FN1/COL5A2/MMP2/COL5A1/COL6A1/INHBA/LAMB1/COL4A2/ITGAV/ITGA5/ITGB5/LAMB3/COL12A1/KLF4/WLS/GJA1/COL8A1/DUSP1/COL11A1/SFRP2/MMP9	21
GO:0007492	BP	GO:0007492	endoderm development	17/488	77/18723	1.04e-11	3.07e-09	2.33e-09	FN1/COL5A2/MMP2/COL5A1/COL6A1/INHBA/LAMB1/COL4A2/ITGAV/ITGA5/ITGB5/LAMB3/COL12A1/COL8A1/DUSP1/COL11A1/MMP9	17
GO:0001503	BP	GO:0001503	ossification	38/488	408/18723	1.14e-11	3.15e-09	2.39e-09	COL5A2/COL1A2/MMP2/COL1A1/COL6A1/VCAN/CTHRC1/SNAI2/CDH11/CTSK/SPARC/CLEC11A/TWIST2/CEBPB/FERMT2/CREB3L1/LOX/TMEM119/FZD1/WWTR1/SGMS2/COL13A1/ITGA11/CYP27B1/RUNX2/PKDCC/COL11A1/SPP1/SFRP2/P2RX7/MMP9/MSX2/ASPN/FHL2/COMP/OMD/SMAD6/TRPM4	38
GO:1903034	BP	GO:1903034	regulation of response to wounding	23/488	167/18723	7.21e-11	1.86e-08	1.41e-08	FAP/LRP1/PDGFRA/F3/PLAU/PROS1/ANXA1/TNFRSF12A/FERMT2/PLAT/PLPP3/CD109/PRKG1/APOE/KLF4/THBS1/CLEC7A/SERPING1/GJA1/HBEGF/SPP1/SERPINE1/CD9	23
GO:0007596	BP	GO:0007596	blood coagulation	26/488	217/18723	9.88e-11	2.28e-08	1.73e-08	COL3A1/FN1/FAP/PLAUR/PDGFRA/F3/PDPN/PLAU/PROS1/PLAT/FBLN1/PRKG1/APOE/THBS1/MYL9/SERPING1/SLC7A11/PROCR/SERPINA1/AXL/SERPINE1/COMP/CD9/BLK/F2RL2/TFPI2	26
GO:0007369	BP	GO:0007369	gastrulation	24/488	185/18723	9.93e-11	2.28e-08	1.73e-08	FN1/COL5A2/MMP2/COL5A1/COL6A1/INHBA/LAMB1/COL4A2/ITGAV/ITGA5/ITGB5/MYADM/LAMB3/COL12A1/KLF4/WLS/GJA1/COL8A1/DUSP1/COL11A1/SFRP2/MMP9/APLNR/IL1RN	24
GO:0052547	BP	GO:0052547	regulation of peptidase activity	39/488	461/18723	1.11e-10	2.41e-08	1.83e-08	COL6A3/FN1/PLAUR/LRP1/PCOLCE/TIMP2/F3/RCN3/ANTXR1/PROS1/TIMP3/TIMP1/SERPINH1/RARRES1/SERPINF1/CD109/FBLN1/PI15/KLF4/THBS1/CLEC7A/CSTA/SERPING1/SFRP2/MMP9/SERPINA1/SERPINE1/CST2/BOK/EFNA1/SPOCK1/NLRP3/S100A8/C3/SLC1A1/LAMP3/SERPINA3/S100A9/TFPI2	39
GO:0071559	BP	GO:0071559	response to transforming growth factor beta	28/488	256/18723	1.62e-10	3.08e-08	2.34e-08	COL3A1/MXRA5/COL1A2/POSTN/COL1A1/COL4A2/EMILIN1/FBN1/NOX4/ITGB5/FERMT2/LTBP2/LOX/CILP/CD109/HTRA1/ACVRL1/PMEPA1/THBS1/WNT2/HTRA3/DKK3/ASPN/HTRA4/SLC2A10/FOS/ZNF703/SMAD6	28
GO:0007599	BP	GO:0007599	hemostasis	26/488	222/18723	1.64e-10	3.08e-08	2.34e-08	COL3A1/FN1/FAP/PLAUR/PDGFRA/F3/PDPN/PLAU/PROS1/PLAT/FBLN1/PRKG1/APOE/THBS1/MYL9/SERPING1/SLC7A11/PROCR/SERPINA1/AXL/SERPINE1/COMP/CD9/BLK/F2RL2/TFPI2	26
GO:0050817	BP	GO:0050817	coagulation	26/488	222/18723	1.64e-10	3.08e-08	2.34e-08	COL3A1/FN1/FAP/PLAUR/PDGFRA/F3/PDPN/PLAU/PROS1/PLAT/FBLN1/PRKG1/APOE/THBS1/MYL9/SERPING1/SLC7A11/PROCR/SERPINA1/AXL/SERPINE1/COMP/CD9/BLK/F2RL2/TFPI2	26
GO:0007178	BP	GO:0007178	transmembrane receptor protein serine/threonine kinase signaling pathway	33/488	355/18723	2.85e-10	5.06e-08	3.84e-08	COL3A1/COL1A2/INHBA/LRP1/FSTL1/SULF1/EMILIN1/FBN1/ITGB5/FERMT2/LTBP2/LOX/CILP/CD109/HTRA1/ACVRL1/PMEPA1/WWTR1/THBS1/NBL1/HTRA3/DKK3/RUNX2/SPART/SFRP2/ASPN/HTRA4/SLC2A10/FOS/ZNF703/COMP/SFRP4/SMAD6	33
GO:0061041	BP	GO:0061041	regulation of wound healing	20/488	134/18723	2.94e-10	5.06e-08	3.84e-08	FAP/PDGFRA/F3/PLAU/PROS1/ANXA1/TNFRSF12A/FERMT2/PLAT/PLPP3/CD109/PRKG1/APOE/THBS1/CLEC7A/SERPING1/GJA1/HBEGF/SERPINE1/CD9	20
GO:0045785	BP	GO:0045785	positive regulation of cell adhesion	37/488	437/18723	3.32e-10	5.48e-08	4.16e-08	FN1/CCDC80/RIN2/PLAUR/ITGAV/EMILIN1/PDPN/TPM1/EGFL6/FBLN2/EMP2/ANXA1/FERMT2/MYADM/PLPP3/NRP1/NID1/LGALS1/COL16A1/EDIL3/MYO10/SDC4/CCL5/LILRB4/CDH13/COL8A1/IL4I1/SFRP2/ECM2/IL7R/CARD11/IGFBP2/VNN1/SELE/NLRP3/PDCD1LG2/CCL21	37
GO:0007162	BP	GO:0007162	negative regulation of cell adhesion	30/488	303/18723	4.14e-10	6.35e-08	4.82e-08	POSTN/COL1A1/LRP1/SNAI2/CYP1B1/ANXA1/CEBPB/MYADM/FBLN1/TGFBI/LGALS1/ACVRL1/PRKG1/SDC4/ADAMDEC1/KLF4/THBS1/LILRB4/CDH13/DUSP1/IL4I1/SERPINE1/ZNF703/GBP1/SPOCK1/CD9/PDCD1LG2/IL1RN/VSIG4/CCL21	30
GO:0033627	BP	GO:0033627	cell adhesion mediated by integrin	15/488	72/18723	4.15e-10	6.35e-08	4.82e-08	ITGAV/SNAI2/ITGA5/FBN1/CYP1B1/PLAU/ITGB5/PLPP3/COL16A1/CCL5/ITGA11/SFRP2/SERPINE1/EFNA1/CCL21	15
GO:0071560	BP	GO:0071560	cellular response to transforming growth factor beta stimulus	27/488	250/18723	4.61e-10	6.79e-08	5.15e-08	COL3A1/COL1A2/POSTN/COL1A1/COL4A2/EMILIN1/FBN1/NOX4/ITGB5/FERMT2/LTBP2/LOX/CILP/CD109/HTRA1/ACVRL1/PMEPA1/THBS1/WNT2/HTRA3/DKK3/ASPN/HTRA4/SLC2A10/FOS/ZNF703/SMAD6	27
GO:0051216	BP	GO:0051216	cartilage development	23/488	190/18723	9.83e-10	1.4e-07	1.06e-07	LUM/COL1A1/SULF1/SNAI2/ADAMTS12/BGN/CTSK/TIMP1/SERPINH1/EFEMP1/TGFBI/ACVRL1/PRRX1/TSKU/RUNX2/PKDCC/COL11A1/SFRP2/EVC/COMP/CHI3L1/EPYC/MATN3	23
GO:0007229	BP	GO:0007229	integrin-mediated signaling pathway	17/488	107/18723	2.4e-09	3.3e-07	2.5e-07	COL3A1/FN1/ITGAV/ITGA5/ITGAM/EMP2/ITGB5/TIMP1/FERMT2/PLPP3/NRP1/ADAMTS1/COL16A1/ITGA11/BST1/PRAM1/SLC2A10	17
GO:0010811	BP	GO:0010811	positive regulation of cell-substrate adhesion	18/488	123/18723	3.17e-09	4.22e-07	3.21e-07	FN1/CCDC80/RIN2/EMILIN1/EGFL6/FBLN2/EMP2/FERMT2/MYADM/NRP1/NID1/COL16A1/EDIL3/SDC4/CDH13/COL8A1/ECM2/CCL21	18
GO:1900047	BP	GO:1900047	negative regulation of hemostasis	12/488	50/18723	4.24e-09	5.47e-07	4.15e-07	FAP/PDGFRA/PLAU/PROS1/PLAT/PRKG1/APOE/THBS1/SERPING1/SERPINE1/COMP/CD9	12
GO:0010466	BP	GO:0010466	negative regulation of peptidase activity	26/488	262/18723	5.91e-09	7.39e-07	5.61e-07	COL6A3/PLAUR/LRP1/TIMP2/PROS1/TIMP3/TIMP1/SERPINH1/RARRES1/SERPINF1/CD109/PI15/KLF4/THBS1/CSTA/SERPING1/SFRP2/MMP9/SERPINA1/SERPINE1/CST2/SPOCK1/C3/LAMP3/SERPINA3/TFPI2	26
GO:0045765	BP	GO:0045765	regulation of angiogenesis	30/488	342/18723	7.27e-09	8.83e-07	6.7e-07	THBS2/COL4A2/DCN/SULF1/F3/EMILIN1/SPHK1/ITGA5/HSPG2/CYP1B1/SPARC/EMP2/CREB3L1/SERPINF1/NRP1/ACVRL1/ADAMTS1/ADAM12/PLK2/KLF4/THBS1/SFRP2/ANGPTL4/SERPINE1/PTGIS/EFNA1/CHI3L1/APLNR/C3/CXCL8	30
GO:0050819	BP	GO:0050819	negative regulation of coagulation	12/488	53/18723	8.68e-09	1.02e-06	7.77e-07	FAP/PDGFRA/PLAU/PROS1/PLAT/PRKG1/APOE/THBS1/SERPING1/PROCR/SERPINE1/CD9	12
GO:1901342	BP	GO:1901342	regulation of vasculature development	30/488	348/18723	1.09e-08	1.24e-06	9.45e-07	THBS2/COL4A2/DCN/SULF1/F3/EMILIN1/SPHK1/ITGA5/HSPG2/CYP1B1/SPARC/EMP2/CREB3L1/SERPINF1/NRP1/ACVRL1/ADAMTS1/ADAM12/PLK2/KLF4/THBS1/SFRP2/ANGPTL4/SERPINE1/PTGIS/EFNA1/CHI3L1/APLNR/C3/CXCL8	30
GO:0045861	BP	GO:0045861	negative regulation of proteolysis	30/488	351/18723	1.32e-08	1.47e-06	1.12e-06	COL6A3/PLAUR/LRP1/TIMP2/PROS1/TIMP3/TIMP1/SERPINH1/PLAT/RARRES1/SERPINF1/CD109/GAS1/PI15/KLF4/THBS1/CSTA/SERPING1/SFRP2/MMP9/SERPINA1/TMEM98/SERPINE1/CST2/EFNA1/SPOCK1/C3/LAMP3/SERPINA3/TFPI2	30
GO:1900046	BP	GO:1900046	regulation of hemostasis	13/488	68/18723	1.85e-08	2.01e-06	1.53e-06	FAP/PDGFRA/F3/PLAU/PROS1/PLAT/PRKG1/APOE/THBS1/SERPING1/SERPINE1/COMP/CD9	13
GO:0050818	BP	GO:0050818	regulation of coagulation	13/488	71/18723	3.2e-08	3.39e-06	2.57e-06	FAP/PDGFRA/F3/PLAU/PROS1/PLAT/PRKG1/APOE/THBS1/SERPING1/PROCR/SERPINE1/CD9	13
GO:0030195	BP	GO:0030195	negative regulation of blood coagulation	11/488	49/18723	4.01e-08	4.14e-06	3.14e-06	FAP/PDGFRA/PLAU/PROS1/PLAT/PRKG1/APOE/THBS1/SERPING1/SERPINE1/CD9	11
GO:0010951	BP	GO:0010951	negative regulation of endopeptidase activity	24/488	252/18723	5.04e-08	5.08e-06	3.85e-06	COL6A3/PLAUR/TIMP2/PROS1/TIMP3/TIMP1/SERPINH1/RARRES1/SERPINF1/CD109/KLF4/THBS1/CSTA/SERPING1/SFRP2/MMP9/SERPINA1/SERPINE1/CST2/SPOCK1/C3/LAMP3/SERPINA3/TFPI2	24
GO:0007179	BP	GO:0007179	transforming growth factor beta receptor signaling pathway	21/488	198/18723	5.54e-08	5.44e-06	4.13e-06	COL3A1/COL1A2/EMILIN1/FBN1/ITGB5/FERMT2/LTBP2/LOX/CD109/HTRA1/ACVRL1/PMEPA1/THBS1/HTRA3/DKK3/ASPN/HTRA4/SLC2A10/FOS/ZNF703/SMAD6	21
GO:0090092	BP	GO:0090092	regulation of transmembrane receptor protein serine/threonine kinase signaling pathway	24/488	256/18723	6.8e-08	6.53e-06	4.96e-06	INHBA/LRP1/FSTL1/SULF1/EMILIN1/FBN1/LOX/CILP/CD109/HTRA1/ACVRL1/PMEPA1/THBS1/NBL1/HTRA3/DKK3/SPART/SFRP2/ASPN/HTRA4/SLC2A10/ZNF703/SFRP4/SMAD6	24
GO:0050878	BP	GO:0050878	regulation of body fluid levels	30/488	379/18723	7.4e-08	6.79e-06	5.15e-06	COL3A1/FN1/FAP/PLAUR/PDGFRA/F3/PDPN/EMP2/PLAU/PROS1/PLAT/FBLN1/CYP26B1/PRKG1/APOE/THBS1/MYL9/SERPING1/SLC7A11/GJA1/PROCR/SERPINA1/AXL/SERPINE1/COMP/CD9/APLNR/BLK/F2RL2/TFPI2	30
GO:0051346	BP	GO:0051346	negative regulation of hydrolase activity	30/488	379/18723	7.4e-08	6.79e-06	5.15e-06	COL6A3/PLAUR/LRP1/TIMP2/PROS1/ANXA1/TIMP3/TIMP1/SERPINH1/RARRES1/SERPINF1/CD109/PI15/APOC1/KLF4/THBS1/CSTA/SERPING1/SFRP2/MMP9/SERPINA1/PLN/ANGPTL4/SERPINE1/CST2/SPOCK1/C3/LAMP3/SERPINA3/TFPI2	30
GO:0034109	BP	GO:0034109	homotypic cell-cell adhesion	14/488	90/18723	8.19e-08	7.35e-06	5.58e-06	FN1/PLAUR/PDGFRA/PDPN/PLPP3/LGALS1/PRKG1/MYL9/CCL5/SLC7A11/ZNF703/COMP/CD9/BLK	14
GO:0060348	BP	GO:0060348	bone development	21/488	205/18723	1.01e-07	8.84e-06	6.71e-06	COL1A1/SULF1/FBN1/BGN/SH3PXD2B/SERPINH1/LOX/TMEM119/PDGFC/CYP26B1/PLS3/COL13A1/TSKU/RUNX2/GJA1/TYROBP/SFRP2/MSX2/COMP/EPYC/SFRP4	21
GO:0061045	BP	GO:0061045	negative regulation of wound healing	13/488	78/18723	1.03e-07	8.84e-06	6.71e-06	FAP/PDGFRA/PLAU/PROS1/PLAT/CD109/PRKG1/APOE/THBS1/SERPING1/GJA1/SERPINE1/CD9	13
GO:0030193	BP	GO:0030193	regulation of blood coagulation	12/488	66/18723	1.18e-07	9.93e-06	7.53e-06	FAP/PDGFRA/F3/PLAU/PROS1/PLAT/PRKG1/APOE/THBS1/SERPING1/SERPINE1/CD9	12
GO:0090287	BP	GO:0090287	regulation of cellular response to growth factor stimulus	26/488	304/18723	1.23e-07	1.01e-05	7.7e-06	FSTL1/DCN/SULF1/ADAMTS12/EMILIN1/ITGA5/FBN1/CREB3L1/LOX/CD109/HTRA1/ACVRL1/PMEPA1/THBS1/NBL1/HTRA3/DKK3/RUNX2/SPART/SFRP2/ASPN/HTRA4/SLC2A10/ZNF703/SFRP4/SMAD6	26
GO:0052548	BP	GO:0052548	regulation of endopeptidase activity	32/488	432/18723	1.25e-07	1.02e-05	7.7e-06	COL6A3/PLAUR/TIMP2/F3/PROS1/TIMP3/TIMP1/SERPINH1/RARRES1/SERPINF1/CD109/KLF4/THBS1/CLEC7A/CSTA/SERPING1/SFRP2/MMP9/SERPINA1/SERPINE1/CST2/BOK/EFNA1/SPOCK1/NLRP3/S100A8/C3/SLC1A1/LAMP3/SERPINA3/S100A9/TFPI2	32
GO:0034446	BP	GO:0034446	substrate adhesion-dependent cell spreading	15/488	108/18723	1.33e-07	1.06e-05	8.03e-06	FN1/POSTN/LAMB1/ITGAV/PDPN/ANTXR1/FERMT2/MYADM/NRP1/FBLN1/LAMB3/AXL/GBP1/EFNA1/NTN4	15
GO:1903035	BP	GO:1903035	negative regulation of response to wounding	14/488	94/18723	1.44e-07	1.12e-05	8.49e-06	FAP/PDGFRA/PLAU/PROS1/PLAT/CD109/PRKG1/APOE/THBS1/SERPING1/GJA1/SPP1/SERPINE1/CD9	14
GO:0014812	BP	GO:0014812	muscle cell migration	15/488	110/18723	1.71e-07	1.3e-05	9.89e-06	POSTN/LRP1/TPM1/PDGFRB/S100A11/PLAU/NOX4/ANXA1/DOCK4/PLAT/NRP1/ADAMTS1/PRKG1/CCL5/SERPINE1	15
GO:0060326	BP	GO:0060326	cell chemotaxis	26/488	310/18723	1.81e-07	1.36e-05	1.03e-05	TPBG/PDGFRA/RAB13/PDGFRB/ANXA1/DOCK4/LOX/NRP1/TREM1/SLAMF8/CXCL16/THBS1/NBL1/CCL5/RARRES2/BST1/HBEGF/DUSP1/SERPINE1/HSD3B7/CCR5/S100A8/CXCL8/S100A9/CCL21/TRPM4	26
GO:0014909	BP	GO:0014909	smooth muscle cell migration	14/488	97/18723	2.14e-07	1.58e-05	1.2e-05	POSTN/LRP1/TPM1/PDGFRB/S100A11/PLAU/NOX4/DOCK4/PLAT/NRP1/ADAMTS1/PRKG1/CCL5/SERPINE1	14
GO:0014910	BP	GO:0014910	regulation of smooth muscle cell migration	13/488	89/18723	5.05e-07	3.66e-05	2.78e-05	POSTN/LRP1/TPM1/PDGFRB/S100A11/PLAU/NOX4/DOCK4/NRP1/ADAMTS1/PRKG1/CCL5/SERPINE1	13
GO:0022617	BP	GO:0022617	extracellular matrix disassembly	11/488	63/18723	6.1e-07	4.35e-05	3.3e-05	MMP2/FAP/LRP1/CTSK/PDPN/SH3PXD2B/MMP19/ADAMTS5/MMP9/MMP7/MMP1	11
GO:0032964	BP	GO:0032964	collagen biosynthetic process	10/488	51/18723	6.47e-07	4.47e-05	3.39e-05	COL5A1/COL1A1/ERRFI1/EMILIN1/RCN3/PDGFRB/SERPINH1/CREB3L1/P3H4/P3H3	10
GO:0001649	BP	GO:0001649	osteoblast differentiation	21/488	229/18723	6.49e-07	4.47e-05	3.39e-05	COL1A1/COL6A1/VCAN/CTHRC1/SNAI2/TWIST2/CEBPB/FERMT2/CREB3L1/LOX/TMEM119/FZD1/WWTR1/ITGA11/RUNX2/SPP1/SFRP2/MSX2/FHL2/SMAD6/TRPM4	21
GO:0043277	BP	GO:0043277	apoptotic cell clearance	10/488	52/18723	7.82e-07	5.29e-05	4.02e-05	LRP1/ITGAV/ANXA1/MFGE8/THBS1/TYROBP/AXL/TREM2/C3/MARCO	10
GO:0030574	BP	GO:0030574	collagen catabolic process	9/488	42/18723	1.07e-06	7.12e-05	5.41e-05	MMP2/FAP/ADAMTS2/CTSK/MMP19/CTSL/MMP9/MMP7/MMP1	9
GO:0001952	BP	GO:0001952	regulation of cell-matrix adhesion	15/488	128/18723	1.25e-06	8.18e-05	6.21e-05	POSTN/RIN2/LRP1/EMP2/PLAU/FERMT2/NRP1/ACVRL1/COL16A1/SDC4/THBS1/CDH13/BST1/SERPINE1/CCL21	15
GO:0002526	BP	GO:0002526	acute inflammatory response	14/488	112/18723	1.29e-06	8.32e-05	6.31e-05	FN1/F3/CEBPB/TREM1/NUPR1/SERPINA1/VNN1/OSM/ORM1/NLRP3/S100A8/C3/SERPINA3/CD163	14
GO:0000768	BP	GO:0000768	syncytium formation by plasma membrane fusion	10/488	55/18723	1.35e-06	8.43e-05	6.4e-05	PTGFRN/CD109/ADAMTS5/MYOF/ADAM12/TANC1/TYROBP/TREM2/DCSTAMP/CD9	10
GO:0140253	BP	GO:0140253	cell-cell fusion	10/488	55/18723	1.35e-06	8.43e-05	6.4e-05	PTGFRN/CD109/ADAMTS5/MYOF/ADAM12/TANC1/TYROBP/TREM2/DCSTAMP/CD9	10
GO:0034110	BP	GO:0034110	regulation of homotypic cell-cell adhesion	8/488	33/18723	1.57e-06	9.69e-05	7.36e-05	PLAUR/PDPN/LGALS1/PRKG1/CCL5/ZNF703/CD9/BLK	8
GO:0048008	BP	GO:0048008	platelet-derived growth factor receptor signaling pathway	10/488	56/18723	1.6e-06	9.73e-05	7.39e-05	LRP1/PDGFRA/F3/PDGFRB/PLAT/LOX/NRP1/PDGFC/PDGFRL/PTGIR	10
GO:0090101	BP	GO:0090101	negative regulation of transmembrane receptor protein serine/threonine kinase signaling pathway	15/488	131/18723	1.68e-06	0.000100442	7.62e-05	LRP1/EMILIN1/FBN1/CILP/CD109/HTRA1/PMEPA1/NBL1/HTRA3/SPART/SFRP2/ASPN/HTRA4/SLC2A10/SMAD6	15
GO:0006949	BP	GO:0006949	syncytium formation	10/488	57/18723	1.9e-06	0.00011203	8.5e-05	PTGFRN/CD109/ADAMTS5/MYOF/ADAM12/TANC1/TYROBP/TREM2/DCSTAMP/CD9	10
GO:0060840	BP	GO:0060840	artery development	13/488	100/18723	1.97e-06	0.000113722	8.63e-05	LRP1/PDGFRB/FKBP10/LOX/NRP1/ACVRL1/PRRX1/APOE/TBX2/SLC2A10/COMP/APLNR/SMAD6	13
GO:0085029	BP	GO:0085029	extracellular matrix assembly	9/488	45/18723	1.98e-06	0.000113722	8.63e-05	COL1A2/LAMB1/EMILIN1/ANTXR1/FKBP10/LOX/LAMB3/PXDN/NTN4	9
GO:0032102	BP	GO:0032102	negative regulation of response to external stimulus	29/488	420/18723	2.05e-06	0.000115754	8.78e-05	FAP/PDGFRA/TNFAIP6/PLAU/PROS1/SEMA3C/PLAT/SERPINF1/NRP1/CD109/HTRA1/SLAMF8/PLK2/PRKG1/APOE/KLF4/THBS1/NBL1/SERPING1/GJA1/DUSP1/SPP1/SERPINE1/PTGIS/TREM2/CD9/NLRP3/VSIG4/IL22RA2	29
GO:0042730	BP	GO:0042730	fibrinolysis	7/488	25/18723	2.5e-06	0.000139672	0.000105993	FAP/PLAU/PROS1/PLAT/THBS1/SERPING1/SERPINE1	7
GO:0014911	BP	GO:0014911	positive regulation of smooth muscle cell migration	9/488	47/18723	2.91e-06	0.000160075	0.000121477	POSTN/LRP1/PDGFRB/S100A11/NOX4/DOCK4/NRP1/ADAMTS1/CCL5	9
GO:0061298	BP	GO:0061298	retina vasculature development in camera-type eye	6/488	17/18723	2.95e-06	0.000160075	0.000121477	COL4A1/PDGFRA/CYP1B1/PDGFRB/NRP1/ACVRL1	6
GO:0003206	BP	GO:0003206	cardiac chamber morphogenesis	14/488	121/18723	3.28e-06	0.000175988	0.000133552	TPM1/SEMA3C/NRP1/ADAMTS1/NRP2/WNT2/COL11A1/CPE/SFRP2/TBX3/TBX2/FHL2/APLNR/SMAD6	14
GO:0002062	BP	GO:0002062	chondrocyte differentiation	13/488	106/18723	3.82e-06	0.000202352	0.00015356	SULF1/SNAI2/ADAMTS12/SERPINH1/EFEMP1/TGFBI/ACVRL1/TSKU/RUNX2/PKDCC/COL11A1/SFRP2/COMP	13
GO:0002544	BP	GO:0002544	chronic inflammatory response	6/488	18/18723	4.32e-06	0.000225163	0.00017087	THBS1/CCL5/GJA1/VNN1/S100A8/S100A9	6
GO:0051271	BP	GO:0051271	negative regulation of cellular component movement	26/488	367/18723	4.36e-06	0.000225163	0.00017087	COL3A1/LRP1/DCN/SULF1/EMILIN1/CYP1B1/TPM1/ACTN1/TIMP1/DPYSL3/SERPINF1/FBLN1/ACVRL1/SLAMF8/PRKG1/APOE/KLF4/THBS1/NBL1/PODN/GJA1/DUSP1/SFRP2/SERPINE1/CD9/CCL21	26
GO:0072503	BP	GO:0072503	cellular divalent inorganic cation homeostasis	31/488	486/18723	4.7e-06	0.000239591	0.000181819	LRP1/PDGFRA/ITGAV/FPR3/CACNA2D1/EDNRA/APOE/CCL5/GJA1/TRPA1/MT2A/MT1E/P2RX7/PLN/SLC39A8/FPR1/P2RX5/MT1M/CCR5/PTGIR/MT1H/BOK/APLNR/S100A8/SLC1A1/CEMIP/S100A9/F2RL2/BDKRB2/CCL21/TRPM4	31
GO:0006882	BP	GO:0006882	cellular zinc ion homeostasis	8/488	38/18723	4.94e-06	0.000248814	0.000188818	MT2A/MT1E/SLC39A8/MT1M/MT1H/S100A8/SLC1A1/S100A9	8
GO:0045766	BP	GO:0045766	positive regulation of angiogenesis	17/488	181/18723	5.46e-06	0.00026834	0.000203636	F3/SPHK1/ITGA5/CYP1B1/NRP1/ACVRL1/ADAM12/KLF4/THBS1/SFRP2/ANGPTL4/SERPINE1/PTGIS/CHI3L1/APLNR/C3/CXCL8	17
GO:1904018	BP	GO:1904018	positive regulation of vasculature development	17/488	181/18723	5.46e-06	0.00026834	0.000203636	F3/SPHK1/ITGA5/CYP1B1/NRP1/ACVRL1/ADAM12/KLF4/THBS1/SFRP2/ANGPTL4/SERPINE1/PTGIS/CHI3L1/APLNR/C3/CXCL8	17
GO:0016055	BP	GO:0016055	Wnt signaling pathway	29/488	444/18723	6.07e-06	0.00029474	0.000223671	COL1A1/TPBG/LRP1/SULF1/CTHRC1/SNAI2/GPC6/BICC1/FERMT2/PLPP3/IGFBP4/FZD1/APOE/WWTR1/KLF4/WNT2/TSKU/WLS/DKK3/DIXDC1/CPE/SFRP2/IGFBP2/ZNF703/APCDD1/DACT1/SHISA3/SFRP4/TRPM4	29
GO:0017015	BP	GO:0017015	regulation of transforming growth factor beta receptor signaling pathway	14/488	128/18723	6.39e-06	0.000301589	0.000228868	EMILIN1/FBN1/LOX/CD109/HTRA1/PMEPA1/THBS1/HTRA3/DKK3/ASPN/HTRA4/SLC2A10/ZNF703/SMAD6	14
GO:0090288	BP	GO:0090288	negative regulation of cellular response to growth factor stimulus	13/488	111/18723	6.41e-06	0.000301589	0.000228868	DCN/SULF1/ADAMTS12/EMILIN1/FBN1/CREB3L1/HTRA1/THBS1/NBL1/HTRA3/SPART/SFRP2/SMAD6	13
GO:0150063	BP	GO:0150063	visual system development	26/488	375/18723	6.43e-06	0.000301589	0.000228868	COL5A2/COL5A1/INHBA/COL4A1/PDGFRA/FBN1/SH3PXD2B/CYP1B1/PDGFRB/ITGAM/MFAP2/ALDH1A3/NHS/EFEMP1/SERPINF1/NRP1/ACVRL1/KLF4/WNT2/TSKU/SLC7A11/COL8A1/MFAP5/TBX2/C3/SLC1A1	26
GO:0198738	BP	GO:0198738	cell-cell signaling by wnt	29/488	446/18723	6.62e-06	0.000306879	0.000232882	COL1A1/TPBG/LRP1/SULF1/CTHRC1/SNAI2/GPC6/BICC1/FERMT2/PLPP3/IGFBP4/FZD1/APOE/WWTR1/KLF4/WNT2/TSKU/WLS/DKK3/DIXDC1/CPE/SFRP2/IGFBP2/ZNF703/APCDD1/DACT1/SHISA3/SFRP4/TRPM4	29
GO:0006898	BP	GO:0006898	receptor-mediated endocytosis	20/488	244/18723	6.69e-06	0.000307025	0.000232993	LRP1/ITGAV/HSPG2/ITGAM/CTSL/APOC1/CXCL16/APOE/LILRB4/CD14/SERPINE1/SELE/CD9/MSR1/C3/SGIP1/MARCO/CXCL8/SFRP4/CCL21	20
GO:0055069	BP	GO:0055069	zinc ion homeostasis	8/488	40/18723	7.42e-06	0.000336814	0.000255599	MT2A/MT1E/SLC39A8/MT1M/MT1H/S100A8/SLC1A1/S100A9	8
GO:1903844	BP	GO:1903844	regulation of cellular response to transforming growth factor beta stimulus	14/488	131/18723	8.37e-06	0.000375704	0.000285112	EMILIN1/FBN1/LOX/CD109/HTRA1/PMEPA1/THBS1/HTRA3/DKK3/ASPN/HTRA4/SLC2A10/ZNF703/SMAD6	14
GO:0048880	BP	GO:0048880	sensory system development	26/488	381/18723	8.53e-06	0.000378468	0.00028721	COL5A2/COL5A1/INHBA/COL4A1/PDGFRA/FBN1/SH3PXD2B/CYP1B1/PDGFRB/ITGAM/MFAP2/ALDH1A3/NHS/EFEMP1/SERPINF1/NRP1/ACVRL1/KLF4/WNT2/TSKU/SLC7A11/COL8A1/MFAP5/TBX2/C3/SLC1A1	26
GO:0031214	BP	GO:0031214	biomineral tissue development	16/488	169/18723	9.28e-06	0.000407631	0.00030934	COL1A2/COL1A1/FAM20C/CEBPB/LOX/TMEM119/FAM20A/SGMS2/CYP27B1/PKDCC/SPP1/P2RX7/ASPN/COMP/OMD/TRPM4	16
GO:0010812	BP	GO:0010812	negative regulation of cell-substrate adhesion	10/488	68/18723	9.9e-06	0.000430201	0.000326468	POSTN/COL1A1/LRP1/FBLN1/LGALS1/ACVRL1/THBS1/SERPINE1/GBP1/SPOCK1	10
GO:0030178	BP	GO:0030178	negative regulation of Wnt signaling pathway	16/488	170/18723	1e-05	0.000430231	0.000326491	TPBG/LRP1/CTHRC1/SNAI2/BICC1/IGFBP4/APOE/WWTR1/TSKU/DKK3/SFRP2/IGFBP2/APCDD1/DACT1/SHISA3/SFRP4	16
GO:0050727	BP	GO:0050727	regulation of inflammatory response	26/488	386/18723	1.07e-05	0.000454007	0.000344534	IL1R1/ADAMTS12/TNFAIP6/SPHK1/ANXA1/CEBPB/SERPINF1/NUPR1/SLAMF8/PLK2/APOE/KLF4/CCL5/BST1/MMP9/SERPINE1/PTGIS/OSM/TREM2/SELE/NLRP3/S100A8/C3/S100A9/IL22RA2/FABP4	26
GO:0110148	BP	GO:0110148	biomineralization	16/488	171/18723	1.08e-05	0.000454007	0.000344534	COL1A2/COL1A1/FAM20C/CEBPB/LOX/TMEM119/FAM20A/SGMS2/CYP27B1/PKDCC/SPP1/P2RX7/ASPN/COMP/OMD/TRPM4	16
GO:0002063	BP	GO:0002063	chondrocyte development	7/488	31/18723	1.2e-05	0.000493736	0.000374683	SULF1/SERPINH1/TSKU/RUNX2/COL11A1/SFRP2/COMP	7
GO:0071711	BP	GO:0071711	basement membrane organization	7/488	31/18723	1.2e-05	0.000493736	0.000374683	LAMB1/COL4A1/NID2/NID1/LAMB3/PXDN/NTN4	7
GO:0040013	BP	GO:0040013	negative regulation of locomotion	26/488	391/18723	1.34e-05	0.000549474	0.000416982	COL3A1/LRP1/DCN/SULF1/EMILIN1/CYP1B1/TPM1/SEMA3C/TIMP1/DPYSL3/SERPINF1/NRP1/FBLN1/ACVRL1/SLAMF8/PRKG1/APOE/KLF4/THBS1/NBL1/PODN/GJA1/DUSP1/SFRP2/SERPINE1/CCL21	26
GO:0050900	BP	GO:0050900	leukocyte migration	25/488	369/18723	1.43e-05	0.000580553	0.000440567	IL1R1/EMILIN1/ANXA1/TREM1/SLAMF8/CXCL16/THBS1/NBL1/CCL5/RARRES2/BST1/DUSP1/MMP9/SERPINE1/HSD3B7/CCR5/TREM2/SELE/CD9/NLRP3/S100A8/CXCL8/S100A9/CCL21/TRPM4	25
GO:0071230	BP	GO:0071230	cellular response to amino acid stimulus	10/488	71/18723	1.47e-05	0.000583166	0.00044255	COL5A2/COL1A2/MMP2/COL1A1/COL6A1/COL4A1/PDGFRA/CEBPB/PDGFC/COL16A1	10
GO:0043542	BP	GO:0043542	endothelial cell migration	21/488	279/18723	1.47e-05	0.000583166	0.00044255	FAP/RIN2/FSTL1/DCN/RAB13/CYP1B1/SPARC/SRPX2/EMP2/ANXA1/SERPINF1/PLPP3/NRP1/ACVRL1/NRP2/PLK2/APOE/KLF4/THBS1/CDH13/EFNA1	21
GO:0055076	BP	GO:0055076	transition metal ion homeostasis	14/488	138/18723	1.53e-05	0.000600231	0.0004555	HEPH/STEAP2/STEAP3/SCARA5/MT2A/MT1E/SLC39A8/STEAP1/MT1M/MT1H/S100A8/SLC1A1/S100A9/SLC40A1	14
GO:0060070	BP	GO:0060070	canonical Wnt signaling pathway	22/488	303/18723	1.62e-05	0.00063152	0.000479244	COL1A1/TPBG/CTHRC1/SNAI2/BICC1/PLPP3/IGFBP4/FZD1/APOE/WWTR1/KLF4/WNT2/WLS/DKK3/DIXDC1/SFRP2/IGFBP2/ZNF703/DACT1/SHISA3/SFRP4/TRPM4	22
GO:0030111	BP	GO:0030111	regulation of Wnt signaling pathway	23/488	328/18723	1.83e-05	0.000705282	0.00053522	COL1A1/TPBG/LRP1/SULF1/CTHRC1/SNAI2/BICC1/PLPP3/IGFBP4/APOE/WWTR1/TSKU/WLS/DKK3/DIXDC1/SFRP2/IGFBP2/ZNF703/APCDD1/DACT1/SHISA3/SFRP4/TRPM4	23
GO:0097529	BP	GO:0097529	myeloid leukocyte migration	18/488	220/18723	1.97e-05	0.000747901	0.000567563	IL1R1/EMILIN1/ANXA1/TREM1/SLAMF8/THBS1/NBL1/CCL5/RARRES2/BST1/DUSP1/SERPINE1/TREM2/CD9/S100A8/CXCL8/S100A9/CCL21	18
GO:0030168	BP	GO:0030168	platelet activation	13/488	123/18723	1.97e-05	0.000747901	0.000567563	COL3A1/FN1/PDGFRA/PDPN/PRKG1/APOE/MYL9/SLC7A11/AXL/COMP/CD9/BLK/F2RL2	13
GO:0048660	BP	GO:0048660	regulation of smooth muscle cell proliferation	16/488	180/18723	2.05e-05	0.000769865	0.00058423	MMP2/TPM1/PDGFRB/ADAMTS1/CNN1/PRKG1/APOE/KLF4/THBS1/CCL5/CDH13/GJA1/HBEGF/MMP9/PDE1A/PTGIR	16
GO:0001667	BP	GO:0001667	ameboidal-type cell migration	29/488	475/18723	2.16e-05	0.000804714	0.000610677	FN1/FAP/RIN2/TPBG/FSTL1/DCN/RAB13/CYP1B1/SPARC/SRPX2/EMP2/SEMA3C/ANXA1/TIMP1/SERPINF1/PLPP3/NRP1/ACVRL1/NRP2/PLK2/SDC4/APOE/KLF4/THBS1/CDH13/GJA1/HBEGF/MMP9/EFNA1	29
GO:0050920	BP	GO:0050920	regulation of chemotaxis	18/488	223/18723	2.36e-05	0.000870625	0.000660695	TPBG/PDGFRA/F3/PDGFRB/SEMA3C/NRP1/SLAMF8/THBS1/NBL1/CCL5/RARRES2/CDH13/BST1/DUSP1/SERPINE1/TREM2/CXCL8/CCL21	18
GO:0060541	BP	GO:0060541	respiratory system development	17/488	203/18723	2.47e-05	0.00090406	0.000686068	CRISPLD2/ADAMTS2/PDGFRA/ERRFI1/RCN3/PDPN/PDGFRB/SPARC/ALDH1A3/LOX/WNT2/SLC7A11/PKDCC/HSD11B1/CHI3L1/HOPX/GNG8	17
GO:0003007	BP	GO:0003007	heart morphogenesis	19/488	246/18723	2.61e-05	0.000945964	0.000717868	COL5A1/SNAI2/TPM1/SEMA3C/MICAL2/NRP1/ACVRL1/ADAMTS1/NRP2/WNT2/COL11A1/CPE/SFRP2/TBX3/TBX2/FHL2/EFNA1/APLNR/SMAD6	19
GO:2000146	BP	GO:2000146	negative regulation of cell motility	24/488	359/18723	2.64e-05	0.000946828	0.000718523	COL3A1/LRP1/DCN/SULF1/EMILIN1/CYP1B1/TPM1/TIMP1/DPYSL3/SERPINF1/FBLN1/ACVRL1/SLAMF8/PRKG1/APOE/KLF4/THBS1/NBL1/PODN/GJA1/DUSP1/SFRP2/SERPINE1/CCL21	24
GO:0048659	BP	GO:0048659	smooth muscle cell proliferation	16/488	184/18723	2.69e-05	0.000958061	0.000727048	MMP2/TPM1/PDGFRB/ADAMTS1/CNN1/PRKG1/APOE/KLF4/THBS1/CCL5/CDH13/GJA1/HBEGF/MMP9/PDE1A/PTGIR	16
GO:0018149	BP	GO:0018149	peptide cross-linking	7/488	35/18723	2.79e-05	0.000986092	0.00074832	COL3A1/FN1/DCN/BGN/ANXA1/THBS1/CSTA	7
GO:0006939	BP	GO:0006939	smooth muscle contraction	12/488	110/18723	2.99e-05	0.00103828	0.000787927	SULF1/SPHK1/DOCK4/ACTA2/EDNRA/CNN1/PRKG1/KCNMA1/TBX3/TBX2/COMP/BDKRB2	12
GO:0060349	BP	GO:0060349	bone morphogenesis	11/488	93/18723	2.99e-05	0.00103828	0.000787927	COL1A1/SERPINH1/TMEM119/CYP26B1/COL13A1/TSKU/RUNX2/SFRP2/MSX2/COMP/SFRP4	11
GO:0033628	BP	GO:0033628	regulation of cell adhesion mediated by integrin	8/488	48/18723	3.03e-05	0.00104394	0.000792221	SNAI2/CYP1B1/PLAU/CCL5/SFRP2/SERPINE1/EFNA1/CCL21	8
GO:0031960	BP	GO:0031960	response to corticosteroid	15/488	167/18723	3.28e-05	0.00111765	0.000848157	COL1A1/ERRFI1/SPARC/ANXA1/FIBIN/HNMT/SERPINF1/GJB2/FBXO32/DUSP1/IGFBP2/FOS/AKR1C3/IL1RN/FOSB	15
GO:0090130	BP	GO:0090130	tissue migration	24/488	365/18723	3.44e-05	0.00116519	0.000884236	FAP/RIN2/FSTL1/DCN/RAB13/CYP1B1/SPARC/SRPX2/EMP2/ANXA1/ACTA2/SERPINF1/PLPP3/NRP1/ACVRL1/NRP2/PLK2/APOE/KLF4/THBS1/CDH13/HBEGF/MMP9/EFNA1	24
GO:0030595	BP	GO:0030595	leukocyte chemotaxis	18/488	230/18723	3.56e-05	0.00119584	0.00090749	ANXA1/TREM1/SLAMF8/CXCL16/THBS1/NBL1/CCL5/RARRES2/BST1/DUSP1/SERPINE1/HSD3B7/CCR5/S100A8/CXCL8/S100A9/CCL21/TRPM4	18
GO:0016525	BP	GO:0016525	negative regulation of angiogenesis	14/488	149/18723	3.63e-05	0.00120741	0.00091627	THBS2/COL4A2/DCN/SULF1/EMILIN1/HSPG2/SPARC/CREB3L1/SERPINF1/ADAMTS1/PLK2/KLF4/THBS1/SERPINE1	14
GO:0032496	BP	GO:0032496	response to lipopolysaccharide	23/488	343/18723	3.69e-05	0.00121948	0.000925435	DCN/SPARC/CEBPB/GJB2/CCL5/CYP27B1/GJA1/FMO1/GGT5/CD14/AXL/SERPINE1/FOS/CCR5/PTGIR/TREM2/SELE/NLRP3/S100A8/PDCD1LG2/CXCL8/S100A9/SMAD6	23
GO:0050866	BP	GO:0050866	negative regulation of cell activation	17/488	210/18723	3.82e-05	0.00124591	0.000945492	INHBA/PDGFRA/EMILIN1/ANXA1/CEBPB/PRKG1/SDC4/APOE/LILRB4/TYROBP/IL4I1/AXL/TREM2/CD9/BLK/PDCD1LG2/VSIG4	17
GO:0034612	BP	GO:0034612	response to tumor necrosis factor	19/488	253/18723	3.84e-05	0.00124591	0.000945492	POSTN/COL1A1/ADAMTS12/SPHK1/CXCL16/THBS1/CCL5/GGT5/CD14/CCDC3/GBP1/DCSTAMP/TCL1A/SELE/CHI3L1/AFF3/CXCL8/CCL21/FABP4	19
GO:0030336	BP	GO:0030336	negative regulation of cell migration	23/488	344/18723	3.86e-05	0.00124591	0.000945492	COL3A1/LRP1/DCN/SULF1/EMILIN1/CYP1B1/TPM1/TIMP1/DPYSL3/SERPINF1/ACVRL1/SLAMF8/PRKG1/APOE/KLF4/THBS1/NBL1/PODN/GJA1/DUSP1/SFRP2/SERPINE1/CCL21	23
GO:0030510	BP	GO:0030510	regulation of BMP signaling pathway	11/488	96/18723	4.04e-05	0.00129177	0.000980291	FSTL1/SULF1/FBN1/HTRA1/ACVRL1/NBL1/HTRA3/SPART/SFRP2/SFRP4/SMAD6	11
GO:2000181	BP	GO:2000181	negative regulation of blood vessel morphogenesis	14/488	151/18723	4.21e-05	0.00133534	0.00101335	THBS2/COL4A2/DCN/SULF1/EMILIN1/HSPG2/SPARC/CREB3L1/SERPINF1/ADAMTS1/PLK2/KLF4/THBS1/SERPINE1	14
GO:0071229	BP	GO:0071229	cellular response to acid chemical	10/488	80/18723	4.24e-05	0.00133683	0.00101448	COL5A2/COL1A2/MMP2/COL1A1/COL6A1/COL4A1/PDGFRA/CEBPB/PDGFC/COL16A1	10
GO:0001654	BP	GO:0001654	eye development	24/488	371/18723	4.46e-05	0.0013963	0.00105962	COL5A2/COL5A1/INHBA/COL4A1/PDGFRA/FBN1/SH3PXD2B/CYP1B1/PDGFRB/MFAP2/ALDH1A3/NHS/EFEMP1/SERPINF1/NRP1/ACVRL1/KLF4/WNT2/TSKU/SLC7A11/COL8A1/MFAP5/TBX2/SLC1A1	24
GO:1901343	BP	GO:1901343	negative regulation of vasculature development	14/488	152/18723	4.52e-05	0.00140402	0.00106548	THBS2/COL4A2/DCN/SULF1/EMILIN1/HSPG2/SPARC/CREB3L1/SERPINF1/ADAMTS1/PLK2/KLF4/THBS1/SERPINE1	14
GO:0046916	BP	GO:0046916	cellular transition metal ion homeostasis	12/488	115/18723	4.66e-05	0.00143428	0.00108844	HEPH/STEAP2/SCARA5/MT2A/MT1E/SLC39A8/MT1M/MT1H/S100A8/SLC1A1/S100A9/SLC40A1	12
GO:0030512	BP	GO:0030512	negative regulation of transforming growth factor beta receptor signaling pathway	10/488	81/18723	4.73e-05	0.00144598	0.00109732	EMILIN1/FBN1/CD109/HTRA1/PMEPA1/HTRA3/ASPN/HTRA4/SLC2A10/SMAD6	10
GO:0097242	BP	GO:0097242	amyloid-beta clearance	7/488	38/18723	4.9e-05	0.00148811	0.00112929	LRP1/ITGAM/APOE/TREM2/MSR1/C3/MARCO	7
GO:0022407	BP	GO:0022407	regulation of cell-cell adhesion	27/488	448/18723	5.17e-05	0.00155891	0.00118301	PLAUR/PDPN/ANXA1/CEBPB/MYADM/PLPP3/LGALS1/MYO10/PRKG1/SDC4/KLF4/CCL5/LILRB4/IL4I1/IL7R/CARD11/IGFBP2/VNN1/ZNF703/SELE/CD9/NLRP3/BLK/PDCD1LG2/IL1RN/VSIG4/CCL21	27
GO:0070527	BP	GO:0070527	platelet aggregation	9/488	67/18723	5.76e-05	0.00172323	0.00130772	FN1/PDGFRA/PDPN/PRKG1/MYL9/SLC7A11/COMP/CD9/BLK	9
GO:0045807	BP	GO:0045807	positive regulation of endocytosis	11/488	100/18723	5.91e-05	0.00174511	0.00132432	LRP1/APOE/CD14/AXL/SERPINE1/TREM2/SELE/C3/SGIP1/SFRP4/CCL21	11
GO:0070371	BP	GO:0070371	ERK1 and ERK2 cascade	22/488	330/18723	5.92e-05	0.00174511	0.00132432	FN1/TPBG/LRP1/PDGFRA/ITGAV/ERRFI1/EMILIN1/PDGFRB/TIMP3/FERMT2/NRP1/FBLN1/PDGFC/APOE/KLF4/CCL5/DUSP1/GBP1/TREM2/CHI3L1/MARCO/CCL21	22
GO:0090090	BP	GO:0090090	negative regulation of canonical Wnt signaling pathway	13/488	137/18723	6.18e-05	0.00180881	0.00137266	TPBG/CTHRC1/SNAI2/BICC1/IGFBP4/APOE/WWTR1/DKK3/SFRP2/IGFBP2/DACT1/SHISA3/SFRP4	13
GO:0030324	BP	GO:0030324	lung development	15/488	177/18723	6.42e-05	0.00186628	0.00141627	CRISPLD2/ADAMTS2/PDGFRA/ERRFI1/RCN3/PDPN/PDGFRB/SPARC/LOX/WNT2/SLC7A11/PKDCC/HSD11B1/CHI3L1/HOPX	15
GO:0043588	BP	GO:0043588	skin development	19/488	263/18723	6.49e-05	0.00187369	0.0014219	COL3A1/COL5A2/COL1A2/COL5A1/COL1A1/INHBA/ADAMTS2/ERRFI1/FOSL2/COL5A3/ANXA1/CD109/CYP26B1/CSTA/CYP27B1/SLC2A10/COMP/APCDD1/AKR1C3	19
GO:0070372	BP	GO:0070372	regulation of ERK1 and ERK2 cascade	21/488	309/18723	6.59e-05	0.00189036	0.00143455	FN1/TPBG/LRP1/PDGFRA/ERRFI1/EMILIN1/PDGFRB/TIMP3/FERMT2/NRP1/FBLN1/PDGFC/APOE/KLF4/CCL5/DUSP1/GBP1/TREM2/CHI3L1/MARCO/CCL21	21
GO:0010631	BP	GO:0010631	epithelial cell migration	23/488	357/18723	6.82e-05	0.00194225	0.00147392	FAP/RIN2/FSTL1/DCN/RAB13/CYP1B1/SPARC/SRPX2/EMP2/ANXA1/SERPINF1/PLPP3/NRP1/ACVRL1/NRP2/PLK2/APOE/KLF4/THBS1/CDH13/HBEGF/MMP9/EFNA1	23
GO:0071276	BP	GO:0071276	cellular response to cadmium ion	7/488	40/18723	6.92e-05	0.00195768	0.00148563	MT2A/MT1E/MMP9/FOS/AKR1C3/MT1M/MT1H	7
GO:0090132	BP	GO:0090132	epithelium migration	23/488	360/18723	7.74e-05	0.00217427	0.00165	FAP/RIN2/FSTL1/DCN/RAB13/CYP1B1/SPARC/SRPX2/EMP2/ANXA1/SERPINF1/PLPP3/NRP1/ACVRL1/NRP2/PLK2/APOE/KLF4/THBS1/CDH13/HBEGF/MMP9/EFNA1	23
GO:1905521	BP	GO:1905521	regulation of macrophage migration	7/488	41/18723	8.16e-05	0.00227705	0.00172799	EMILIN1/SLAMF8/THBS1/CCL5/RARRES2/TREM2/CD9	7
GO:0030323	BP	GO:0030323	respiratory tube development	15/488	181/18723	8.28e-05	0.00229349	0.00174047	CRISPLD2/ADAMTS2/PDGFRA/ERRFI1/RCN3/PDPN/PDGFRB/SPARC/LOX/WNT2/SLC7A11/PKDCC/HSD11B1/CHI3L1/HOPX	15
GO:0060485	BP	GO:0060485	mesenchyme development	20/488	291/18723	8.39e-05	0.00230951	0.00175263	FN1/COL1A1/SNAI2/PDPN/PDGFRB/SEMA3C/FERMT2/ACTA2/NRP1/EDNRA/ACVRL1/NRP2/WWTR1/WNT2/SFRP2/TBX3/TBX2/ZNF703/EFNA1/APLNR	20
GO:0003205	BP	GO:0003205	cardiac chamber development	14/488	161/18723	8.48e-05	0.00231755	0.00175873	TPM1/SEMA3C/NRP1/ADAMTS1/NRP2/WNT2/COL11A1/CPE/SFRP2/TBX3/TBX2/FHL2/APLNR/SMAD6	14
GO:0050673	BP	GO:0050673	epithelial cell proliferation	26/488	437/18723	8.76e-05	0.00236681	0.00179611	FAP/LAMB1/ERRFI1/SULF1/SNAI2/F3/SPARC/CEBPB/SERPINF1/NRP1/CD109/NUPR1/HTRA1/ACVRL1/NRP2/IGFBP4/APOE/THBS1/WNT2/CDH13/GJA1/COL8A1/SFRP2/ZNF703/EHF/APLNR	26
GO:0002237	BP	GO:0002237	response to molecule of bacterial origin	23/488	363/18723	8.77e-05	0.00236681	0.00179611	DCN/SPARC/CEBPB/GJB2/CCL5/CYP27B1/GJA1/FMO1/GGT5/CD14/AXL/SERPINE1/FOS/CCR5/PTGIR/TREM2/SELE/NLRP3/S100A8/PDCD1LG2/CXCL8/S100A9/SMAD6	23
GO:0033002	BP	GO:0033002	muscle cell proliferation	18/488	248/18723	9.47e-05	0.00253797	0.001926	MMP2/TPM1/PDGFRB/ADAMTS1/CNN1/PRKG1/APOE/KLF4/THBS1/WNT2/CCL5/CDH13/GJA1/HBEGF/MMP9/TBX2/PDE1A/PTGIR	18
GO:0070555	BP	GO:0070555	response to interleukin-1	13/488	143/18723	9.61e-05	0.00255837	0.00194148	IL1R1/ADAMTS12/ANXA1/HNMT/CEBPB/CCL5/PTGIS/GBP1/SELE/CHI3L1/IL1RN/CXCL8/CCL21	13
GO:0002523	BP	GO:0002523	leukocyte migration involved in inflammatory response	5/488	19/18723	0.000101246	0.00266206	0.00202017	SLAMF8/SELE/NLRP3/S100A8/S100A9	5
GO:0035313	BP	GO:0035313	wound healing, spreading of epidermal cells	5/488	19/18723	0.000101246	0.00266206	0.00202017	COL5A1/ITGA5/FERMT2/ACVRL1/HBEGF	5
GO:1903036	BP	GO:1903036	positive regulation of response to wounding	9/488	72/18723	0.000102218	0.00267061	0.00202665	LRP1/F3/ANXA1/FERMT2/PLPP3/THBS1/CLEC7A/HBEGF/SERPINE1	9
GO:0071772	BP	GO:0071772	response to BMP	14/488	165/18723	0.000110343	0.00284685	0.0021604	FSTL1/SULF1/ADAMTS12/FBN1/HTRA1/ACVRL1/NBL1/HTRA3/RUNX2/SPART/SFRP2/COMP/SFRP4/SMAD6	14
GO:0071773	BP	GO:0071773	cellular response to BMP stimulus	14/488	165/18723	0.000110343	0.00284685	0.0021604	FSTL1/SULF1/ADAMTS12/FBN1/HTRA1/ACVRL1/NBL1/HTRA3/RUNX2/SPART/SFRP2/COMP/SFRP4/SMAD6	14
GO:0035924	BP	GO:0035924	cellular response to vascular endothelial growth factor stimulus	9/488	73/18723	0.000113944	0.00292149	0.00221704	PDGFRA/DCN/ADAMTS12/SPHK1/PDGFRB/ANXA1/NRP1/GAS1/NRP2	9
GO:0034329	BP	GO:0034329	cell junction assembly	25/488	420/18723	0.000118507	0.00301974	0.0022916	FN1/THBS2/TPBG/LRP1/SNAI2/RAB13/CDH11/GPC6/SRPX2/ACTN1/FERMT2/NRP1/ACVRL1/COL16A1/FZD1/SDC4/GJB2/THBS1/GJA1/MPDZ/ZNF703/CLDN7/CD9/APLNR/NLGN4X	25
GO:0001954	BP	GO:0001954	positive regulation of cell-matrix adhesion	8/488	58/18723	0.000122748	0.00308965	0.00234465	RIN2/EMP2/FERMT2/NRP1/COL16A1/SDC4/CDH13/CCL21	8
GO:0035904	BP	GO:0035904	aorta development	8/488	58/18723	0.000122748	0.00308965	0.00234465	LRP1/PDGFRB/FKBP10/LOX/ACVRL1/TBX2/APLNR/SMAD6	8
GO:0048844	BP	GO:0048844	artery morphogenesis	9/488	74/18723	0.000126774	0.00317167	0.0024069	LRP1/PDGFRB/FKBP10/NRP1/ACVRL1/PRRX1/APOE/TBX2/COMP	9
GO:0071492	BP	GO:0071492	cellular response to UV-A	4/488	11/18723	0.000130046	0.00322955	0.00245082	MMP2/TIMP1/MMP9/MMP1	4
GO:0002685	BP	GO:0002685	regulation of leukocyte migration	16/488	210/18723	0.00013095	0.00322955	0.00245082	IL1R1/EMILIN1/ANXA1/SLAMF8/THBS1/NBL1/CCL5/RARRES2/BST1/DUSP1/SERPINE1/TREM2/SELE/CD9/CXCL8/CCL21	16
GO:0010038	BP	GO:0010038	response to metal ion	23/488	373/18723	0.000131435	0.00322955	0.00245082	SPARC/FIBIN/NDRG1/SERPINF1/THBS1/KCNMA1/AQP9/DUSP1/MT2A/MT1E/CD14/MMP9/PLN/IGFBP2/FOS/AKR1C3/MT1M/MT1H/S100A8/SLC1A1/FBP1/FOSB/FABP4	23
GO:0006869	BP	GO:0006869	lipid transport	24/488	398/18723	0.000132709	0.00324155	0.00245993	INHBA/LRP1/ITGAV/ANXA1/SELENOM/APOC1/APOL1/APOE/CES1/THBS1/AQP9/TSKU/SPP1/P2RX7/SLC51A/OSBPL10/ATP10A/KCNQ1/TREM2/MSR1/ANO3/ATP9A/BDKRB2/FABP4	24
GO:0051384	BP	GO:0051384	response to glucocorticoid	13/488	148/18723	0.000136142	0.00329313	0.00249907	ERRFI1/SPARC/ANXA1/FIBIN/HNMT/SERPINF1/GJB2/FBXO32/DUSP1/IGFBP2/FOS/IL1RN/FOSB	13
GO:0048608	BP	GO:0048608	reproductive structure development	25/488	424/18723	0.000137377	0.00329313	0.00249907	INHBA/PDGFRA/DCN/SULF1/RAB13/PDGFRB/ANXA1/CEBPB/SERPINF1/NUPR1/HTRA1/ADAMTS1/GJB2/WNT2/PHLDA2/CYP27B1/GJA1/SPP1/SFRP2/TBX3/AXL/TFAP2C/AKR1C3/BOK/C3	25
GO:0030100	BP	GO:0030100	regulation of endocytosis	16/488	211/18723	0.00013837	0.00329313	0.00249907	LRP1/ITGAV/SPHK1/APOC1/APOE/STON1/CDH13/CD14/AXL/SERPINE1/TREM2/SELE/C3/SGIP1/SFRP4/CCL21	16
GO:0051055	BP	GO:0051055	negative regulation of lipid biosynthetic process	8/488	59/18723	0.000138809	0.00329313	0.00249907	SNAI2/SPHK1/APOC1/APOE/DKK3/CYP27B1/CCDC3/AKR1C3	8
GO:0090303	BP	GO:0090303	positive regulation of wound healing	8/488	59/18723	0.000138809	0.00329313	0.00249907	F3/ANXA1/FERMT2/PLPP3/THBS1/CLEC7A/HBEGF/SERPINE1	8
GO:0042476	BP	GO:0042476	odontogenesis	12/488	130/18723	0.000153094	0.00359415	0.00272751	COL1A2/COL1A1/INHBA/LAMB1/FAM20C/PDGFRA/ADAMTS5/HTRA1/FAM20A/RUNX2/ASPN/SERPINE1	12
GO:0061458	BP	GO:0061458	reproductive system development	25/488	427/18723	0.000153239	0.00359415	0.00272751	INHBA/PDGFRA/DCN/SULF1/RAB13/PDGFRB/ANXA1/CEBPB/SERPINF1/NUPR1/HTRA1/ADAMTS1/GJB2/WNT2/PHLDA2/CYP27B1/GJA1/SPP1/SFRP2/TBX3/AXL/TFAP2C/AKR1C3/BOK/C3	25
GO:0007565	BP	GO:0007565	female pregnancy	15/488	193/18723	0.000169515	0.0039357	0.0029867	MMP2/EMP2/TIMP1/FBLN1/COL16A1/GJB2/CYP27B1/GJA1/SPP1/MMP9/IGFBP2/FOS/EPYC/MMP7/FOSB	15
GO:0030449	BP	GO:0030449	regulation of complement activation	5/488	21/18723	0.000169708	0.0039357	0.0029867	CFH/SERPING1/TREM2/C3/VSIG4	5
GO:0030509	BP	GO:0030509	BMP signaling pathway	13/488	152/18723	0.000177865	0.00410183	0.00311278	FSTL1/SULF1/FBN1/HTRA1/ACVRL1/NBL1/HTRA3/RUNX2/SPART/SFRP2/COMP/SFRP4/SMAD6	13
GO:1901654	BP	GO:1901654	response to ketone	15/488	194/18723	0.000179423	0.00411476	0.00312258	POSTN/ERRFI1/FIBIN/SERPINF1/GJB2/KLF4/THBS1/FBXO32/DUSP1/SPP1/PLN/FOS/AKR1C3/FOSB/CCL21	15
GO:0009612	BP	GO:0009612	response to mechanical stimulus	16/488	216/18723	0.000181236	0.00413339	0.00313672	COL3A1/POSTN/COL1A1/DCN/SLC1A3/THBS1/GJA1/TRPA1/COL11A1/IGFBP2/FOS/KCNQ1/CHI3L1/MMP7/ANO3/FOSB	16
GO:0048048	BP	GO:0048048	embryonic eye morphogenesis	6/488	33/18723	0.000185087	0.00419802	0.00318576	FBN1/MFAP2/ALDH1A3/EFEMP1/MFAP5/TBX2	6
GO:0009636	BP	GO:0009636	response to toxic substance	18/488	262/18723	0.000188611	0.00425456	0.00322868	GPX8/CYP1B1/PDGFRB/NUPR1/PXDN/APOE/CES1/CCL5/SLC7A11/MT2A/MT1E/FOS/MT1M/MT1H/GPX3/ALDH1A1/S100A9/PXDNL	18
GO:0032908	BP	GO:0032908	regulation of transforming growth factor beta1 production	4/488	12/18723	0.000191058	0.00426318	0.00323522	LUM/THBS1/TSKU/TYROBP	4
GO:0060394	BP	GO:0060394	negative regulation of pathway-restricted SMAD protein phosphorylation	4/488	12/18723	0.000191058	0.00426318	0.00323522	LRP1/EMILIN1/PMEPA1/SMAD6	4
GO:0002683	BP	GO:0002683	negative regulation of immune system process	25/488	434/18723	0.000196752	0.00436662	0.00331371	COL3A1/INHBA/EMILIN1/FBN1/ANXA1/CEBPB/HTRA1/SLAMF8/PLK2/SDC4/THBS1/NBL1/LILRB4/SERPING1/TYROBP/DUSP1/IL4I1/AXL/IL7R/GBP1/TREM2/BLK/PDCD1LG2/VSIG4/CCL21	25
GO:0048771	BP	GO:0048771	tissue remodeling	14/488	175/18723	0.000205334	0.00453273	0.00343977	MMP2/CTHRC1/BGN/CTSK/SEMA3C/TIMP1/TMEM119/ACVRL1/GJA1/SPP1/P2RX7/AXL/P3H4/DCSTAMP	14
GO:0006029	BP	GO:0006029	proteoglycan metabolic process	9/488	79/18723	0.000210474	0.00462146	0.00350711	DCN/SULF1/ADAMTS12/BGN/DSEL/CSGALNACT1/COL11A1/SLC2A10/CHSY3	9
GO:0070167	BP	GO:0070167	regulation of biomineral tissue development	10/488	97/18723	0.000218572	0.00475148	0.00360577	CEBPB/TMEM119/SGMS2/CYP27B1/PKDCC/P2RX7/ASPN/COMP/OMD/TRPM4	10
GO:0044319	BP	GO:0044319	wound healing, spreading of cells	6/488	34/18723	0.000219848	0.00475148	0.00360577	COL5A1/ITGA5/PDPN/FERMT2/ACVRL1/HBEGF	6
GO:0090505	BP	GO:0090505	epiboly involved in wound healing	6/488	34/18723	0.000219848	0.00475148	0.00360577	COL5A1/ITGA5/PDPN/FERMT2/ACVRL1/HBEGF	6
GO:0044706	BP	GO:0044706	multi-multicellular organism process	16/488	220/18723	0.000223427	0.00480369	0.00364539	MMP2/EMP2/TIMP1/FBLN1/MAFF/COL16A1/GJB2/CYP27B1/GJA1/SPP1/MMP9/IGFBP2/FOS/EPYC/MMP7/FOSB	16
GO:0048146	BP	GO:0048146	positive regulation of fibroblast proliferation	7/488	48/18723	0.000228488	0.00486185	0.00368953	FN1/PDGFRA/SPHK1/PDGFRB/FOSL2/PDGFC/WNT2	7
GO:1903053	BP	GO:1903053	regulation of extracellular matrix organization	7/488	48/18723	0.000228488	0.00486185	0.00368953	FAP/LRP1/EMILIN1/PDPN/ANTXR1/AEBP1/SLC2A10	7
GO:0051017	BP	GO:0051017	actin filament bundle assembly	13/488	157/18723	0.000245077	0.00518808	0.0039371	CALD1/TPM1/ACTN1/NOX4/ITGB5/DPYSL3/FERMT2/NRP1/PLS3/SDC4/ARHGAP28/CGNL1/ASAP3	13
GO:0000302	BP	GO:0000302	response to reactive oxygen species	16/488	222/18723	0.000247547	0.00521364	0.00395649	MMP2/COL1A1/PDGFRA/SPHK1/CYP1B1/TPM1/PDGFRB/ANXA1/APOE/KLF4/TRPA1/DUSP1/MMP9/AXL/FOS/AKR1C3	16
GO:0010977	BP	GO:0010977	negative regulation of neuron projection development	12/488	137/18723	0.000250676	0.00525275	0.00398617	PMP22/LRP1/SEMA3C/DPYSL3/NRP1/LGALS1/APOE/TSKU/SPP1/SPART/EFNA1/SPOCK1	12
GO:0110149	BP	GO:0110149	regulation of biomineralization	10/488	99/18723	0.000258527	0.00538406	0.00408582	CEBPB/TMEM119/SGMS2/CYP27B1/PKDCC/P2RX7/ASPN/COMP/OMD/TRPM4	10
GO:0090504	BP	GO:0090504	epiboly	6/488	35/18723	0.000259551	0.00538406	0.00408582	COL5A1/ITGA5/PDPN/FERMT2/ACVRL1/HBEGF	6
GO:0032905	BP	GO:0032905	transforming growth factor beta1 production	4/488	13/18723	0.000270303	0.00555131	0.00421274	LUM/THBS1/TSKU/TYROBP	4
GO:0034112	BP	GO:0034112	positive regulation of homotypic cell-cell adhesion	4/488	13/18723	0.000270303	0.00555131	0.00421274	PLAUR/PDPN/LGALS1/CCL5	4
GO:0043409	BP	GO:0043409	negative regulation of MAPK cascade	14/488	180/18723	0.000274887	0.0056175	0.00426297	ERRFI1/EMILIN1/TIMP3/FBLN1/APOE/KLF4/LILRB4/DUSP1/SFRP2/P2RX7/DACT1/GBP1/TREM2/EFNA1	14
GO:0030282	BP	GO:0030282	bone mineralization	11/488	119/18723	0.000282364	0.00574186	0.00435735	COL1A2/LOX/TMEM119/SGMS2/CYP27B1/PKDCC/P2RX7/ASPN/COMP/OMD/TRPM4	11
GO:0007204	BP	GO:0007204	positive regulation of cytosolic calcium ion concentration	20/488	319/18723	0.000286373	0.00579485	0.00439756	LRP1/PDGFRA/ITGAV/FPR3/CACNA2D1/EDNRA/GJA1/TRPA1/P2RX7/PLN/FPR1/P2RX5/CCR5/PTGIR/APLNR/CEMIP/F2RL2/BDKRB2/CCL21/TRPM4	20
GO:0006979	BP	GO:0006979	response to oxidative stress	25/488	446/18723	0.000297264	0.00598587	0.00454252	MMP2/COL1A1/PDGFRA/GPX8/SPHK1/CYP1B1/TPM1/PDGFRB/ANXA1/PXDN/APOE/GJB2/KLF4/SLC7A11/TRPA1/DUSP1/MMP9/AXL/VNN1/FOS/AKR1C3/TREM2/GPX3/SLC1A1/PXDNL	25
GO:0061572	BP	GO:0061572	actin filament bundle organization	13/488	161/18723	0.00031348	0.00628178	0.00476708	CALD1/TPM1/ACTN1/NOX4/ITGB5/DPYSL3/FERMT2/NRP1/PLS3/SDC4/ARHGAP28/CGNL1/ASAP3	13
GO:0010876	BP	GO:0010876	lipid localization	25/488	448/18723	0.000317832	0.00633821	0.0048099	INHBA/LRP1/ITGAV/ANXA1/SELENOM/APOC1/APOL1/APOE/CES1/THBS1/AQP9/TSKU/SPP1/P2RX7/SLC51A/OSBPL10/ATP10A/KCNQ1/TREM2/MSR1/C3/ANO3/ATP9A/BDKRB2/FABP4	25
GO:0050921	BP	GO:0050921	positive regulation of chemotaxis	12/488	141/18723	0.00032717	0.00647057	0.00491035	TPBG/F3/PDGFRB/NRP1/THBS1/CCL5/RARRES2/CDH13/SERPINE1/TREM2/CXCL8/CCL21	12
GO:0006936	BP	GO:0006936	muscle contraction	21/488	347/18723	0.000327604	0.00647057	0.00491035	SULF1/CALD1/SPHK1/TPM1/DOCK4/ACTA2/CACNA2D1/EDNRA/MYOF/CNN1/PRKG1/MYL9/KCNMA1/GJA1/TBX3/TBX2/PLN/COMP/KCNQ1/BDKRB2/TRPM4	21
GO:0003148	BP	GO:0003148	outflow tract septum morphogenesis	5/488	24/18723	0.000332324	0.00650158	0.00493388	SEMA3C/NRP1/NRP2/TBX2/SMAD6	5
GO:0051043	BP	GO:0051043	regulation of membrane protein ectodomain proteolysis	5/488	24/18723	0.000332324	0.00650158	0.00493388	TIMP2/TIMP3/TIMP1/APOE/SH3D19	5
GO:0060828	BP	GO:0060828	regulation of canonical Wnt signaling pathway	17/488	253/18723	0.00036528	0.00711262	0.00539758	COL1A1/TPBG/CTHRC1/SNAI2/BICC1/IGFBP4/APOE/WWTR1/WLS/DKK3/SFRP2/IGFBP2/ZNF703/DACT1/SHISA3/SFRP4/TRPM4	17
GO:0035791	BP	GO:0035791	platelet-derived growth factor receptor-beta signaling pathway	4/488	14/18723	0.000370657	0.00711662	0.00540062	LRP1/PDGFRB/LOX/PDGFRL	4
GO:0070141	BP	GO:0070141	response to UV-A	4/488	14/18723	0.000370657	0.00711662	0.00540062	MMP2/TIMP1/MMP9/MMP1	4
GO:1905049	BP	GO:1905049	negative regulation of metallopeptidase activity	4/488	14/18723	0.000370657	0.00711662	0.00540062	LRP1/TIMP2/TIMP3/TIMP1	4
GO:0048568	BP	GO:0048568	embryonic organ development	24/488	427/18723	0.000375567	0.0071755	0.0054453	PDGFRA/CTHRC1/FBN1/MFAP2/ALDH1A3/MICAL2/CEBPB/EFEMP1/PDGFC/PRRX1/COL13A1/WNT2/PHLDA2/RARRES2/RUNX2/PKDCC/COL11A1/TBX3/MFAP5/TBX2/KCNQ1/EFNA1/APLNR/CXCL8	24
GO:0046686	BP	GO:0046686	response to cadmium ion	8/488	68/18723	0.0003772	0.0071755	0.0054453	SPARC/MT2A/MT1E/MMP9/FOS/AKR1C3/MT1M/MT1H	8
GO:0030514	BP	GO:0030514	negative regulation of BMP signaling pathway	7/488	52/18723	0.000379583	0.00718769	0.00545455	FBN1/HTRA1/NBL1/HTRA3/SPART/SFRP2/SMAD6	7
GO:0072001	BP	GO:0072001	renal system development	19/488	302/18723	0.000386279	0.00728109	0.00552543	COL4A1/PDGFRA/DCN/SULF1/FBN1/PDGFRB/BICC1/ACTA2/SERPINF1/NRP1/CYP26B1/NID1/ADAMTS1/GLIS2/SDC4/WWTR1/MMP9/ENPEP/SMAD6	19
GO:0010594	BP	GO:0010594	regulation of endothelial cell migration	16/488	232/18723	0.000405014	0.00759432	0.00576313	RIN2/DCN/SPARC/SRPX2/EMP2/ANXA1/SERPINF1/PLPP3/NRP1/ACVRL1/NRP2/PLK2/APOE/KLF4/THBS1/EFNA1	16
GO:1905048	BP	GO:1905048	regulation of metallopeptidase activity	5/488	25/18723	0.000406576	0.00759432	0.00576313	LRP1/TIMP2/ANTXR1/TIMP3/TIMP1	5
GO:0051480	BP	GO:0051480	regulation of cytosolic calcium ion concentration	21/488	353/18723	0.000411154	0.00764523	0.00580177	LRP1/PDGFRA/ITGAV/FPR3/CACNA2D1/EDNRA/GJA1/TRPA1/P2RX7/PLN/FPR1/P2RX5/CCR5/PTGIR/BOK/APLNR/CEMIP/F2RL2/BDKRB2/CCL21/TRPM4	21
GO:0090596	BP	GO:0090596	sensory organ morphogenesis	17/488	256/18723	0.000418378	0.00774469	0.00587724	COL5A2/COL5A1/CTHRC1/FBN1/MFAP2/ALDH1A3/EFEMP1/CYP26B1/PRRX1/WNT2/TSKU/COL8A1/COL11A1/MFAP5/TBX2/KCNQ1/SLC1A1	17
GO:0007566	BP	GO:0007566	embryo implantation	7/488	53/18723	0.000427667	0.00788129	0.0059809	MMP2/EMP2/TIMP1/FBLN1/GJA1/SPP1/MMP9	7
GO:0055074	BP	GO:0055074	calcium ion homeostasis	25/488	460/18723	0.000469718	0.00861775	0.00653979	LRP1/PDGFRA/ITGAV/FPR3/CACNA2D1/EDNRA/FAM20A/APOE/CCL5/CYP27B1/GJA1/TRPA1/P2RX7/PLN/FPR1/P2RX5/CCR5/PTGIR/BOK/APLNR/CEMIP/F2RL2/BDKRB2/CCL21/TRPM4	25
GO:0060350	BP	GO:0060350	endochondral bone morphogenesis	7/488	54/18723	0.000480492	0.00877113	0.00665619	COL1A1/SERPINH1/TMEM119/COL13A1/TSKU/RUNX2/COMP	7
GO:0032526	BP	GO:0032526	response to retinoic acid	10/488	107/18723	0.000484747	0.00877113	0.00665619	COL1A1/PDGFRB/SERPINF1/CYP26B1/GJB2/KLF4/WNT2/GJA1/DUSP1/IGFBP2	10
GO:0002407	BP	GO:0002407	dendritic cell chemotaxis	5/488	26/18723	0.000492687	0.00877113	0.00665619	SLAMF8/CCL5/CCR5/CCL21/TRPM4	5
GO:0006706	BP	GO:0006706	steroid catabolic process	5/488	26/18723	0.000492687	0.00877113	0.00665619	APOE/CYP27B1/SPP1/CYP27A1/HSD11B1	5
GO:0010273	BP	GO:0010273	detoxification of copper ion	4/488	15/18723	0.000495076	0.00877113	0.00665619	MT2A/MT1E/MT1M/MT1H	4
GO:0048569	BP	GO:0048569	post-embryonic animal organ development	4/488	15/18723	0.000495076	0.00877113	0.00665619	FBN1/MFAP2/EFEMP1/KLF4	4
GO:0070831	BP	GO:0070831	basement membrane assembly	4/488	15/18723	0.000495076	0.00877113	0.00665619	LAMB1/LAMB3/PXDN/NTN4	4
GO:1990169	BP	GO:1990169	stress response to copper ion	4/488	15/18723	0.000495076	0.00877113	0.00665619	MT2A/MT1E/MT1M/MT1H	4
GO:0097530	BP	GO:0097530	granulocyte migration	12/488	148/18723	0.000508684	0.00897371	0.00680991	IL1R1/ANXA1/TREM1/SLAMF8/THBS1/CCL5/RARRES2/BST1/S100A8/CXCL8/S100A9/CCL21	12
GO:0032612	BP	GO:0032612	interleukin-1 production	11/488	128/18723	0.000528772	0.00924903	0.00701885	ERRFI1/SPHK1/ANXA1/CLEC7A/LILRB4/TYROBP/P2RX7/ORM1/TREM2/CD33/NLRP3	11
GO:0032652	BP	GO:0032652	regulation of interleukin-1 production	11/488	128/18723	0.000528772	0.00924903	0.00701885	ERRFI1/SPHK1/ANXA1/CLEC7A/LILRB4/TYROBP/P2RX7/ORM1/TREM2/CD33/NLRP3	11
GO:1905517	BP	GO:1905517	macrophage migration	7/488	55/18723	0.00053839	0.00937753	0.00711636	EMILIN1/SLAMF8/THBS1/CCL5/RARRES2/TREM2/CD9	7
GO:0010543	BP	GO:0010543	regulation of platelet activation	6/488	40/18723	0.000549838	0.00949678	0.00720686	PDGFRA/PDPN/PRKG1/APOE/CD9/BLK	6
GO:0055081	BP	GO:0055081	anion homeostasis	6/488	40/18723	0.000549838	0.00949678	0.00720686	CA12/SLC7A11/KCNQ1/SLC12A8/SLC1A1/SFRP4	6
GO:0019932	BP	GO:0019932	second-messenger-mediated signaling	19/488	312/18723	0.00057595	0.00990633	0.00751766	SPHK1/PRKG1/APOE/THBS1/CLEC7A/CDH13/BST1/P2RX7/PLN/FPR1/P2RX5/FHL2/GBP1/CCR5/TREM2/SELE/APLNR/CXCL8/TRPM4	19
GO:0018126	BP	GO:0018126	protein hydroxylation	5/488	27/18723	0.000591826	0.0101372	0.00769284	PLOD2/FKBP10/P4HA2/P3H4/P3H3	5
GO:0001655	BP	GO:0001655	urogenital system development	20/488	338/18723	0.000599108	0.0102142	0.00775132	COL4A1/PDGFRA/DCN/SULF1/FBN1/PDGFRB/BICC1/ANXA1/ACTA2/SERPINF1/NRP1/CYP26B1/NID1/ADAMTS1/GLIS2/SDC4/WWTR1/MMP9/ENPEP/SMAD6	20
GO:0032611	BP	GO:0032611	interleukin-1 beta production	10/488	110/18723	0.000603748	0.0102142	0.00775132	ERRFI1/SPHK1/CLEC7A/LILRB4/TYROBP/P2RX7/ORM1/TREM2/CD33/NLRP3	10
GO:0032651	BP	GO:0032651	regulation of interleukin-1 beta production	10/488	110/18723	0.000603748	0.0102142	0.00775132	ERRFI1/SPHK1/CLEC7A/LILRB4/TYROBP/P2RX7/ORM1/TREM2/CD33/NLRP3	10
GO:0060191	BP	GO:0060191	regulation of lipase activity	9/488	91/18723	0.000608919	0.010221	0.00775646	LRP1/PDGFRA/PDGFRB/ANXA1/EDNRA/APOC1/CCL5/ANGPTL4/SELE	9
GO:0048592	BP	GO:0048592	eye morphogenesis	12/488	151/18723	0.000609101	0.010221	0.00775646	COL5A2/COL5A1/FBN1/MFAP2/ALDH1A3/EFEMP1/WNT2/TSKU/COL8A1/MFAP5/TBX2/SLC1A1	12
GO:0002697	BP	GO:0002697	regulation of immune effector process	20/488	339/18723	0.000621653	0.0103706	0.00786997	IL1R1/ITGAM/ANXA1/CFH/SLAMF8/CLEC7A/LILRB4/SERPING1/TYROBP/PRAM1/IL4I1/IL7R/TREM2/NLRP3/C3/BLK/VSIG4/CD1C/C17orf99/TRPM4	20
GO:0042445	BP	GO:0042445	hormone metabolic process	15/488	218/18723	0.00062304	0.0103706	0.00786997	PDGFRA/CTSK/CYP1B1/ALDH1A3/CTSL/CYP26B1/SELENOM/DKK3/CYP27B1/SPP1/IL4I1/AKR1C3/ENPEP/ALDH1A1/PCSK1	15
GO:0071634	BP	GO:0071634	regulation of transforming growth factor beta production	6/488	41/18723	0.0006301	0.010446	0.0079272	FN1/LUM/ITGAV/THBS1/TSKU/TYROBP	6
GO:0046683	BP	GO:0046683	response to organophosphorus	11/488	131/18723	0.000643032	0.0106177	0.00805752	COL1A1/SPARC/NOX4/AQP9/DUSP1/P2RX7/P2RX5/FOS/KCNQ1/FOSB/TRPM4	11
GO:2001044	BP	GO:2001044	regulation of integrin-mediated signaling pathway	4/488	16/18723	0.000646576	0.0106288	0.00806594	EMP2/TIMP1/BST1/SLC2A10	4
GO:0022408	BP	GO:0022408	negative regulation of cell-cell adhesion	14/488	196/18723	0.000648853	0.0106288	0.00806594	ANXA1/CEBPB/MYADM/PRKG1/SDC4/KLF4/LILRB4/IL4I1/ZNF703/CD9/PDCD1LG2/IL1RN/VSIG4/CCL21	14
GO:1900024	BP	GO:1900024	regulation of substrate adhesion-dependent cell spreading	7/488	57/18723	0.000670786	0.0109106	0.00827979	POSTN/PDPN/FERMT2/MYADM/NRP1/FBLN1/GBP1	7
GO:0006801	BP	GO:0006801	superoxide metabolic process	8/488	74/18723	0.000671342	0.0109106	0.00827979	SH3PXD2B/ITGAM/NOX4/CLEC7A/BST1/TYROBP/NCF2/SLC1A1	8
GO:0010952	BP	GO:0010952	positive regulation of peptidase activity	14/488	197/18723	0.000682257	0.0110092	0.00835458	FN1/PCOLCE/F3/RCN3/ANTXR1/FBLN1/CLEC7A/SFRP2/BOK/EFNA1/NLRP3/S100A8/SLC1A1/S100A9	14
GO:0048705	BP	GO:0048705	skeletal system morphogenesis	15/488	220/18723	0.000684702	0.0110092	0.00835458	MMP2/COL1A1/PDGFRA/SERPINH1/TMEM119/CYP26B1/PRRX1/COL13A1/TSKU/RUNX2/COL11A1/SFRP2/MSX2/COMP/SFRP4	15
GO:0045667	BP	GO:0045667	regulation of osteoblast differentiation	11/488	132/18723	0.000685407	0.0110092	0.00835458	CTHRC1/SNAI2/TWIST2/CEBPB/FERMT2/TMEM119/WWTR1/RUNX2/SFRP2/SMAD6/TRPM4	11
GO:0010632	BP	GO:0010632	regulation of epithelial cell migration	18/488	292/18723	0.000691963	0.0110714	0.00840181	RIN2/DCN/SPARC/SRPX2/EMP2/ANXA1/SERPINF1/PLPP3/NRP1/ACVRL1/NRP2/PLK2/APOE/KLF4/THBS1/HBEGF/MMP9/EFNA1	18
GO:0007520	BP	GO:0007520	myoblast fusion	6/488	42/18723	0.000719152	0.0114303	0.00867419	PTGFRN/ADAMTS5/MYOF/ADAM12/TANC1/CD9	6
GO:0001822	BP	GO:0001822	kidney development	18/488	293/18723	0.000719935	0.0114303	0.00867419	PDGFRA/DCN/SULF1/FBN1/PDGFRB/BICC1/ACTA2/SERPINF1/NRP1/CYP26B1/NID1/ADAMTS1/GLIS2/SDC4/WWTR1/MMP9/ENPEP/SMAD6	18
GO:0071347	BP	GO:0071347	cellular response to interleukin-1	10/488	113/18723	0.000745929	0.0117977	0.00895296	IL1R1/ADAMTS12/CEBPB/CCL5/PTGIS/GBP1/CHI3L1/IL1RN/CXCL8/CCL21	10
GO:0007159	BP	GO:0007159	leukocyte cell-cell adhesion	21/488	371/18723	0.000782935	0.0123357	0.00936125	ANXA1/CEBPB/LGALS1/SDC4/KLF4/CCL5/LILRB4/OLR1/IL4I1/IL7R/CARD11/IGFBP2/SLC39A8/VNN1/SELE/NLRP3/S100A8/PDCD1LG2/VSIG4/S100A9/CCL21	21
GO:0006509	BP	GO:0006509	membrane protein ectodomain proteolysis	6/488	43/18723	0.00081763	0.0127848	0.00970202	TIMP2/TIMP3/TIMP1/APOE/SH3D19/MMP7	6
GO:0071604	BP	GO:0071604	transforming growth factor beta production	6/488	43/18723	0.00081763	0.0127848	0.00970202	FN1/LUM/ITGAV/THBS1/TSKU/TYROBP	6
GO:0001101	BP	GO:0001101	response to acid chemical	11/488	135/18723	0.000826698	0.0128469	0.00974918	COL5A2/COL1A2/MMP2/COL1A1/COL6A1/COL4A1/PDGFRA/CEBPB/PDGFC/COL16A1/CD9	11
GO:0038065	BP	GO:0038065	collagen-activated signaling pathway	4/488	17/18723	0.000828213	0.0128469	0.00974918	COL1A1/COL4A1/COL4A2/ITGA11	4
GO:0007044	BP	GO:0007044	cell-substrate junction assembly	9/488	95/18723	0.000833126	0.0128469	0.00974918	FN1/LRP1/ACTN1/FERMT2/NRP1/ACVRL1/COL16A1/SDC4/THBS1	9
GO:0090025	BP	GO:0090025	regulation of monocyte chemotaxis	5/488	29/18723	0.000834053	0.0128469	0.00974918	SLAMF8/NBL1/CCL5/DUSP1/SERPINE1	5
GO:0003012	BP	GO:0003012	muscle system process	24/488	452/18723	0.000838172	0.0128624	0.00976091	ERRFI1/SULF1/CALD1/SPHK1/TPM1/DOCK4/ACTA2/CACNA2D1/EDNRA/MYOF/CNN1/PRKG1/KLF4/FBXO32/MYL9/KCNMA1/GJA1/TBX3/TBX2/PLN/COMP/KCNQ1/BDKRB2/TRPM4	24
GO:0043010	BP	GO:0043010	camera-type eye development	19/488	322/18723	0.000841298	0.0128625	0.00976102	INHBA/COL4A1/PDGFRA/FBN1/CYP1B1/PDGFRB/ALDH1A3/NHS/EFEMP1/SERPINF1/NRP1/ACVRL1/KLF4/WNT2/TSKU/SLC7A11/COL8A1/TBX2/SLC1A1	19
GO:0030278	BP	GO:0030278	regulation of ossification	10/488	115/18723	0.000855219	0.0130271	0.00988592	TMEM119/SGMS2/CYP27B1/RUNX2/PKDCC/P2RX7/COMP/OMD/SMAD6/TRPM4	10
GO:0019722	BP	GO:0019722	calcium-mediated signaling	14/488	202/18723	0.000871959	0.0132333	0.0100424	SPHK1/CLEC7A/CDH13/BST1/P2RX7/PLN/P2RX5/FHL2/GBP1/CCR5/TREM2/SELE/CXCL8/TRPM4	14
GO:0018108	BP	GO:0018108	peptidyl-tyrosine phosphorylation	21/488	375/18723	0.000896916	0.0135622	0.010292	PDGFRA/ERRFI1/ITGA5/PDGFRB/NOX4/EFEMP1/NRP1/PDGFC/CLEC7A/CCL5/LILRB4/BST1/PKDCC/HBEGF/SFRP2/AXL/OSM/TREM2/EFNA1/BLK/IL22RA2	21
GO:0002703	BP	GO:0002703	regulation of leukocyte mediated immunity	15/488	226/18723	0.000901746	0.0135854	0.0103096	IL1R1/ITGAM/CLEC7A/LILRB4/TYROBP/PRAM1/IL4I1/IL7R/TREM2/NLRP3/C3/BLK/CD1C/C17orf99/TRPM4	15
GO:0043200	BP	GO:0043200	response to amino acid	10/488	116/18723	0.000914603	0.013729	0.0104186	COL5A2/COL1A2/MMP2/COL1A1/COL6A1/COL4A1/PDGFRA/CEBPB/PDGFC/COL16A1	10
GO:0042554	BP	GO:0042554	superoxide anion generation	6/488	44/18723	0.00092619	0.0138526	0.0105124	SH3PXD2B/ITGAM/NOX4/CLEC7A/TYROBP/NCF2	6
GO:0055123	BP	GO:0055123	digestive system development	11/488	137/18723	0.000933684	0.0139143	0.0105592	PDGFRA/PDGFC/CLMP/RARRES2/WLS/PKDCC/SFRP2/TBX2/KCNQ1/DACT1/CXCL8	11
GO:0030500	BP	GO:0030500	regulation of bone mineralization	8/488	78/18723	0.000954096	0.0141673	0.0107512	TMEM119/SGMS2/CYP27B1/PKDCC/P2RX7/COMP/OMD/TRPM4	8
GO:1901888	BP	GO:1901888	regulation of cell junction assembly	14/488	204/18723	0.000959398	0.014195	0.0107722	THBS2/TPBG/LRP1/SNAI2/GPC6/SRPX2/FERMT2/NRP1/ACVRL1/COL16A1/SDC4/THBS1/GJA1/APLNR	14
GO:0030204	BP	GO:0030204	chondroitin sulfate metabolic process	5/488	30/18723	0.00097966	0.014443	0.0109604	DCN/BGN/DSEL/CSGALNACT1/CHSY3	5
GO:0018212	BP	GO:0018212	peptidyl-tyrosine modification	21/488	378/18723	0.000991535	0.014566	0.0110538	PDGFRA/ERRFI1/ITGA5/PDGFRB/NOX4/EFEMP1/NRP1/PDGFC/CLEC7A/CCL5/LILRB4/BST1/PKDCC/HBEGF/SFRP2/AXL/OSM/TREM2/EFNA1/BLK/IL22RA2	21
GO:0014068	BP	GO:0014068	positive regulation of phosphatidylinositol 3-kinase signaling	8/488	79/18723	0.00103788	0.0151612	0.0115054	FN1/PDGFRA/DCN/PDGFRB/PDGFC/CCL5/OSM/TREM2	8
GO:0006957	BP	GO:0006957	complement activation, alternative pathway	4/488	18/18723	0.00104307	0.0151612	0.0115054	CFH/C3/VSIG4/C7	4
GO:0061687	BP	GO:0061687	detoxification of inorganic compound	4/488	18/18723	0.00104307	0.0151612	0.0115054	MT2A/MT1E/MT1M/MT1H	4
GO:0050678	BP	GO:0050678	regulation of epithelial cell proliferation	21/488	381/18723	0.00109462	0.0158132	0.0120003	LAMB1/ERRFI1/SULF1/SNAI2/F3/SPARC/SERPINF1/NRP1/CD109/NUPR1/HTRA1/ACVRL1/NRP2/APOE/THBS1/WNT2/CDH13/GJA1/SFRP2/ZNF703/APLNR	21
GO:1902105	BP	GO:1902105	regulation of leukocyte differentiation	17/488	279/18723	0.00109559	0.0158132	0.0120003	INHBA/FBN1/ANXA1/CEBPB/CYP26B1/SLAMF8/LILRB4/TYROBP/IL4I1/AXL/IL7R/CARD11/VNN1/FOS/TREM2/DCSTAMP/NLRP3	17
GO:0032835	BP	GO:0032835	glomerulus development	7/488	62/18723	0.00111603	0.0160522	0.0121816	PDGFRA/SULF1/PDGFRB/ACTA2/NID1/WWTR1/ENPEP	7
GO:0048145	BP	GO:0048145	regulation of fibroblast proliferation	8/488	80/18723	0.00112745	0.0161601	0.0122635	FN1/PDGFRA/SPHK1/PDGFRB/FOSL2/PDGFC/NUPR1/WNT2	8
GO:2001233	BP	GO:2001233	regulation of apoptotic signaling pathway	20/488	356/18723	0.00113379	0.0161947	0.0122897	INHBA/PLAUR/ITGAV/SNAI2/TIMP3/TNFRSF12A/CREB3L1/NRP1/NUPR1/THBS1/SFRP2/MMP9/SRPX/VNN1/SERPINE1/TREM2/BOK/S100A8/S100A9/BDKRB2	20
GO:0051897	BP	GO:0051897	positive regulation of protein kinase B signaling	10/488	120/18723	0.00118697	0.016896	0.0128219	TPBG/F3/FERMT2/THBS1/HBEGF/AXL/OSM/AKR1C3/CHI3L1/CCL21	10
GO:0042692	BP	GO:0042692	muscle cell differentiation	21/488	384/18723	0.00120679	0.017119	0.0129911	PDGFRA/TPM1/PDGFRB/ACTN1/PTGFRN/LOX/TMEM119/ADAMTS5/CYP26B1/MYOF/ADAM12/TANC1/TBX3/TBX2/FHL2/POPDC3/COMP/BHLHE41/CD9/APLNR/HOPX	21
GO:0031345	BP	GO:0031345	negative regulation of cell projection organization	13/488	186/18723	0.00122038	0.0171731	0.0130322	PMP22/LRP1/SEMA3C/DPYSL3/NRP1/LGALS1/APOE/TSKU/SPP1/SPART/EFNA1/SPOCK1/CCL21	13
GO:0048144	BP	GO:0048144	fibroblast proliferation	8/488	81/18723	0.00122308	0.0171731	0.0130322	FN1/PDGFRA/SPHK1/PDGFRB/FOSL2/PDGFC/NUPR1/WNT2	8
GO:2000106	BP	GO:2000106	regulation of leukocyte apoptotic process	8/488	81/18723	0.00122308	0.0171731	0.0130322	ANXA1/CCL5/SLC7A11/AXL/IL7R/EFNA1/BLK/CCL21	8
GO:2001242	BP	GO:2001242	regulation of intrinsic apoptotic signaling pathway	12/488	164/18723	0.00125713	0.0175913	0.0133496	PLAUR/SNAI2/CREB3L1/NUPR1/SFRP2/MMP9/VNN1/TREM2/BOK/S100A8/S100A9/BDKRB2	12
GO:0006909	BP	GO:0006909	phagocytosis	18/488	308/18723	0.00127153	0.0177327	0.0134569	LRP1/ITGAV/SPHK1/ITGAM/ANXA1/MFGE8/THBS1/CLEC7A/TYROBP/CD14/AXL/SRPX/NCF2/TREM2/MSR1/C3/MARCO/IGHM	18
GO:0150115	BP	GO:0150115	cell-substrate junction organization	9/488	101/18723	0.00129126	0.017868	0.0135596	FN1/LRP1/ACTN1/FERMT2/NRP1/ACVRL1/COL16A1/SDC4/THBS1	9
GO:0010544	BP	GO:0010544	negative regulation of platelet activation	4/488	19/18723	0.00129422	0.017868	0.0135596	PDGFRA/PRKG1/APOE/CD9	4
GO:0097501	BP	GO:0097501	stress response to metal ion	4/488	19/18723	0.00129422	0.017868	0.0135596	MT2A/MT1E/MT1M/MT1H	4
GO:0043491	BP	GO:0043491	protein kinase B signaling	14/488	211/18723	0.00132578	0.0182139	0.0138221	TPBG/F3/RCN3/FERMT2/LOX/KLF4/THBS1/CCL5/HBEGF/AXL/OSM/AKR1C3/CHI3L1/CCL21	14
GO:0022409	BP	GO:0022409	positive regulation of cell-cell adhesion	17/488	284/18723	0.0013281	0.0182139	0.0138221	PLAUR/PDPN/ANXA1/PLPP3/LGALS1/MYO10/CCL5/LILRB4/IL4I1/IL7R/CARD11/IGFBP2/VNN1/SELE/NLRP3/PDCD1LG2/CCL21	17
GO:0002688	BP	GO:0002688	regulation of leukocyte chemotaxis	10/488	122/18723	0.00134611	0.0183998	0.0139631	SLAMF8/THBS1/NBL1/CCL5/RARRES2/BST1/DUSP1/SERPINE1/CXCL8/CCL21	10
GO:0048762	BP	GO:0048762	mesenchymal cell differentiation	15/488	236/18723	0.00139232	0.0189687	0.0143948	FN1/COL1A1/SNAI2/PDPN/SEMA3C/FERMT2/NRP1/EDNRA/NRP2/WWTR1/WNT2/SFRP2/TBX3/ZNF703/EFNA1	15
GO:0062197	BP	GO:0062197	cellular response to chemical stress	19/488	337/18723	0.00143321	0.0193407	0.0146772	MMP2/PDGFRA/ERRFI1/GPX8/SPHK1/CYP1B1/TPM1/ANXA1/GJB2/KLF4/SLC7A11/MMP9/AXL/VNN1/FOS/AKR1C3/TREM2/SLC1A1/BDKRB2	19
GO:0048678	BP	GO:0048678	response to axon injury	8/488	83/18723	0.00143369	0.0193407	0.0146772	LRP1/DPYSL3/LGALS1/KLF4/TYROBP/SPP1/TREM2/SLC1A1	8
GO:0050672	BP	GO:0050672	negative regulation of lymphocyte proliferation	8/488	83/18723	0.00143369	0.0193407	0.0146772	CEBPB/SDC4/LILRB4/TYROBP/IL4I1/BLK/PDCD1LG2/VSIG4	8
GO:0036336	BP	GO:0036336	dendritic cell migration	5/488	33/18723	0.00153019	0.02056	0.0156024	SLAMF8/CCL5/CCR5/CCL21/TRPM4	5
GO:0048545	BP	GO:0048545	response to steroid hormone	19/488	339/18723	0.00153403	0.02056	0.0156024	COL1A1/ERRFI1/SPARC/ANXA1/FIBIN/HNMT/LOX/SERPINF1/PMEPA1/GJB2/THBS1/FBXO32/DUSP1/SPP1/IGFBP2/FOS/AKR1C3/IL1RN/FOSB	19
GO:0034599	BP	GO:0034599	cellular response to oxidative stress	17/488	288/18723	0.001543	0.0205639	0.0156054	MMP2/PDGFRA/GPX8/SPHK1/CYP1B1/TPM1/ANXA1/GJB2/KLF4/SLC7A11/MMP9/AXL/VNN1/FOS/AKR1C3/TREM2/SLC1A1	17
GO:0002822	BP	GO:0002822	regulation of adaptive immune response based on somatic recombination of immune receptors built from immunoglobulin superfamily domains	12/488	168/18723	0.00154499	0.0205639	0.0156054	IL1R1/ANXA1/CLEC7A/LILRB4/IL4I1/IL7R/TREM2/NLRP3/C3/CD1C/C17orf99/TRPM4	12
GO:0032945	BP	GO:0032945	negative regulation of mononuclear cell proliferation	8/488	84/18723	0.00154926	0.0205639	0.0156054	CEBPB/SDC4/LILRB4/TYROBP/IL4I1/BLK/PDCD1LG2/VSIG4	8
GO:0072593	BP	GO:0072593	reactive oxygen species metabolic process	15/488	239/18723	0.0015772	0.0208676	0.0158359	SH3PXD2B/CYP1B1/PDGFRB/ITGAM/NOX4/PXDN/THBS1/CLEC7A/BST1/TYROBP/AKR1C3/NCF2/GPX3/SLC1A1/PXDNL	15
GO:0048661	BP	GO:0048661	positive regulation of smooth muscle cell proliferation	9/488	104/18723	0.00158658	0.0209246	0.0158791	MMP2/PDGFRB/ADAMTS1/THBS1/CCL5/CDH13/GJA1/HBEGF/MMP9	9
GO:0051893	BP	GO:0051893	regulation of focal adhesion assembly	7/488	66/18723	0.00161667	0.0211232	0.0160298	LRP1/FERMT2/NRP1/ACVRL1/COL16A1/SDC4/THBS1	7
GO:0090109	BP	GO:0090109	regulation of cell-substrate junction assembly	7/488	66/18723	0.00161667	0.0211232	0.0160298	LRP1/FERMT2/NRP1/ACVRL1/COL16A1/SDC4/THBS1	7
GO:0071621	BP	GO:0071621	granulocyte chemotaxis	10/488	125/18723	0.00161699	0.0211232	0.0160298	ANXA1/TREM1/THBS1/CCL5/RARRES2/BST1/S100A8/CXCL8/S100A9/CCL21	10
GO:0006953	BP	GO:0006953	acute-phase response	6/488	49/18723	0.00164447	0.0214144	0.0162508	FN1/CEBPB/SERPINA1/ORM1/SERPINA3/CD163	6
GO:0006874	BP	GO:0006874	cellular calcium ion homeostasis	23/488	448/18723	0.0016567	0.0214942	0.0163114	LRP1/PDGFRA/ITGAV/FPR3/CACNA2D1/EDNRA/APOE/CCL5/GJA1/TRPA1/P2RX7/PLN/FPR1/P2RX5/CCR5/PTGIR/BOK/APLNR/CEMIP/F2RL2/BDKRB2/CCL21/TRPM4	23
GO:0044403	BP	GO:0044403	biological process involved in symbiotic interaction	17/488	290/18723	0.00166101	0.0214942	0.0163114	FN1/ITGAV/ITGA5/ITGB5/NRP1/TREM1/CTSL/LGALS1/ANPEP/LRRC15/APOL1/APOE/CCL5/IFI27/AXL/CCR5/CXCL8	17
GO:0032092	BP	GO:0032092	positive regulation of protein binding	8/488	85/18723	0.0016721	0.0215701	0.016369	LRP1/CTHRC1/NRP1/PLK2/APOE/MMP9/DACT1/BLK	8
GO:0014074	BP	GO:0014074	response to purine-containing compound	11/488	148/18723	0.00174683	0.0224434	0.0170317	COL1A1/SPARC/NOX4/AQP9/DUSP1/P2RX7/P2RX5/FOS/KCNQ1/FOSB/TRPM4	11
GO:0035909	BP	GO:0035909	aorta morphogenesis	5/488	34/18723	0.00175611	0.0224434	0.0170317	LRP1/PDGFRB/FKBP10/ACVRL1/TBX2	5
GO:0055094	BP	GO:0055094	response to lipoprotein particle	5/488	34/18723	0.00175611	0.0224434	0.0170317	APOE/CES1/CDH13/TREM2/CD9	5
GO:0010517	BP	GO:0010517	regulation of phospholipase activity	7/488	67/18723	0.00176556	0.0224946	0.0170706	LRP1/PDGFRA/PDGFRB/ANXA1/EDNRA/CCL5/SELE	7
GO:0030038	BP	GO:0030038	contractile actin filament bundle assembly	9/488	106/18723	0.0018119	0.0228732	0.0173579	TPM1/NOX4/ITGB5/FERMT2/NRP1/SDC4/ARHGAP28/CGNL1/ASAP3	9
GO:0043149	BP	GO:0043149	stress fiber assembly	9/488	106/18723	0.0018119	0.0228732	0.0173579	TPM1/NOX4/ITGB5/FERMT2/NRP1/SDC4/ARHGAP28/CGNL1/ASAP3	9
GO:0071887	BP	GO:0071887	leukocyte apoptotic process	9/488	106/18723	0.0018119	0.0228732	0.0173579	ANXA1/CTSL/CCL5/SLC7A11/AXL/IL7R/EFNA1/BLK/CCL21	9
GO:0048565	BP	GO:0048565	digestive tract development	10/488	127/18723	0.00182095	0.0229173	0.0173913	PDGFRA/PDGFC/CLMP/RARRES2/PKDCC/SFRP2/TBX2/KCNQ1/DACT1/CXCL8	10
GO:0042368	BP	GO:0042368	vitamin D biosynthetic process	3/488	10/18723	0.001842	0.0230417	0.0174858	SNAI2/CYP27B1/CYP27A1	3
GO:0061299	BP	GO:0061299	retina vasculature morphogenesis in camera-type eye	3/488	10/18723	0.001842	0.0230417	0.0174858	COL4A1/CYP1B1/NRP1	3
GO:0048736	BP	GO:0048736	appendage development	12/488	172/18723	0.00188511	0.0234389	0.0177872	SEMA3C/FERMT2/CYP26B1/PRRX1/SLC7A11/RUNX2/PKDCC/SFRP2/TBX3/TBX2/COMP/AFF3	12
GO:0060173	BP	GO:0060173	limb development	12/488	172/18723	0.00188511	0.0234389	0.0177872	SEMA3C/FERMT2/CYP26B1/PRRX1/SLC7A11/RUNX2/PKDCC/SFRP2/TBX3/TBX2/COMP/AFF3	12
GO:0045862	BP	GO:0045862	positive regulation of proteolysis	20/488	372/18723	0.00191076	0.0236865	0.017975	FN1/PCOLCE/F3/RCN3/ANTXR1/FBLN1/NUPR1/PLK2/APOE/CLEC7A/SH3D19/SFRP2/RNF144A/TREM2/BOK/EFNA1/NLRP3/S100A8/SLC1A1/S100A9	20
GO:0150146	BP	GO:0150146	cell junction disassembly	4/488	21/18723	0.00191769	0.0237013	0.0179863	SNAI2/ITGAM/TREM2/C3	4
GO:0060411	BP	GO:0060411	cardiac septum morphogenesis	7/488	68/18723	0.00192488	0.0237192	0.0179999	SEMA3C/NRP1/NRP2/TBX3/TBX2/APLNR/SMAD6	7
GO:0048041	BP	GO:0048041	focal adhesion assembly	8/488	87/18723	0.00194083	0.0238367	0.018089	LRP1/ACTN1/FERMT2/NRP1/ACVRL1/COL16A1/SDC4/THBS1	8
GO:0031032	BP	GO:0031032	actomyosin structure organization	13/488	196/18723	0.00195174	0.0238367	0.018089	PDGFRA/FRMD6/TPM1/PDGFRB/NOX4/ITGB5/FERMT2/NRP1/CNN1/SDC4/ARHGAP28/CGNL1/ASAP3	13
GO:0071674	BP	GO:0071674	mononuclear cell migration	13/488	196/18723	0.00195174	0.0238367	0.018089	ANXA1/SLAMF8/CXCL16/THBS1/NBL1/CCL5/RARRES2/DUSP1/SERPINE1/HSD3B7/CCR5/CCL21/TRPM4	13
GO:0032103	BP	GO:0032103	positive regulation of response to external stimulus	22/488	427/18723	0.00198267	0.0241429	0.0183214	TPBG/LRP1/F3/PDGFRB/CEBPB/NRP1/NUPR1/THBS1/CLEC7A/CCL5/RARRES2/CDH13/TYROBP/SERPINE1/OSM/TREM2/S100A8/C3/CXCL8/S100A9/CCL21/FABP4	22
GO:0034405	BP	GO:0034405	response to fluid shear stress	5/488	35/18723	0.00200554	0.0242782	0.0184241	PDGFRB/KLF4/GJA1/SMAD6/TFPI2	5
GO:0050654	BP	GO:0050654	chondroitin sulfate proteoglycan metabolic process	5/488	35/18723	0.00200554	0.0242782	0.0184241	DCN/BGN/DSEL/CSGALNACT1/CHSY3	5
GO:0071622	BP	GO:0071622	regulation of granulocyte chemotaxis	6/488	51/18723	0.00202728	0.0244696	0.0185694	THBS1/CCL5/RARRES2/BST1/CXCL8/CCL21	6
GO:0006022	BP	GO:0006022	aminoglycan metabolic process	10/488	129/18723	0.00204521	0.0246141	0.018679	DCN/BGN/PDGFRB/DSEL/CSGALNACT1/ST3GAL6/CHSY3/CHI3L1/CHIT1/CEMIP	10
GO:0045669	BP	GO:0045669	positive regulation of osteoblast differentiation	7/488	69/18723	0.00209512	0.0251414	0.0190792	CTHRC1/CEBPB/FERMT2/TMEM119/WWTR1/RUNX2/SFRP2	7
GO:0098754	BP	GO:0098754	detoxification	11/488	152/18723	0.00215765	0.0258167	0.0195916	GPX8/PXDN/APOE/MT2A/MT1E/MT1M/MT1H/GPX3/ALDH1A1/S100A9/PXDNL	11
GO:0002274	BP	GO:0002274	myeloid leukocyte activation	14/488	223/18723	0.0022239	0.0265325	0.0201348	SPHK1/ITGAM/NDRG1/THBS1/CCL5/LILRB4/TYROBP/PRAM1/TREM2/DCSTAMP/CD33/BLK/CXCL8/VSIG4	14
GO:0048260	BP	GO:0048260	positive regulation of receptor-mediated endocytosis	6/488	52/18723	0.0022422	0.0265971	0.0201839	SERPINE1/SELE/C3/SGIP1/SFRP4/CCL21	6
GO:0072132	BP	GO:0072132	mesenchyme morphogenesis	6/488	52/18723	0.0022422	0.0265971	0.0201839	SNAI2/ACTA2/ACVRL1/TBX3/TBX2/APLNR	6
GO:0002548	BP	GO:0002548	monocyte chemotaxis	7/488	70/18723	0.00227676	0.0266992	0.0202613	ANXA1/SLAMF8/NBL1/CCL5/DUSP1/SERPINE1/CCL21	7
GO:0003203	BP	GO:0003203	endocardial cushion morphogenesis	5/488	36/18723	0.00227987	0.0266992	0.0202613	SNAI2/ACVRL1/TBX3/TBX2/APLNR	5
GO:0042119	BP	GO:0042119	neutrophil activation	5/488	36/18723	0.00227987	0.0266992	0.0202613	ITGAM/CCL5/TYROBP/PRAM1/CXCL8	5
GO:0071402	BP	GO:0071402	cellular response to lipoprotein particle stimulus	5/488	36/18723	0.00227987	0.0266992	0.0202613	APOE/CES1/CDH13/TREM2/CD9	5
GO:0034755	BP	GO:0034755	iron ion transmembrane transport	4/488	22/18723	0.00229608	0.0266992	0.0202613	STEAP2/SCARA5/SLC39A8/SLC40A1	4
GO:0060343	BP	GO:0060343	trabecula formation	4/488	22/18723	0.00229608	0.0266992	0.0202613	MMP2/COL1A1/ADAMTS1/FHL2	4
GO:1900120	BP	GO:1900120	regulation of receptor binding	4/488	22/18723	0.00229608	0.0266992	0.0202613	LOX/NRP1/PHLDA2/MMP9	4
GO:0045926	BP	GO:0045926	negative regulation of growth	15/488	249/18723	0.00234828	0.0272295	0.0206638	INHBA/SEMA3C/NRP1/ACVRL1/CYP27B1/GJA1/MT2A/SPP1/SPART/SFRP2/MT1E/MT1M/MT1H/DCSTAMP/FBP1	15
GO:0030856	BP	GO:0030856	regulation of epithelial cell differentiation	11/488	154/18723	0.00239066	0.0275385	0.0208983	ERRFI1/CEBPB/CD109/MAFF/ACVRL1/WWTR1/CYP27B1/TBX3/MMP9/SERPINE1/SFRP4	11
GO:0046849	BP	GO:0046849	bone remodeling	8/488	90/18723	0.00240648	0.0275385	0.0208983	CTHRC1/CTSK/TMEM119/GJA1/SPP1/P2RX7/P3H4/DCSTAMP	8
GO:0070664	BP	GO:0070664	negative regulation of leukocyte proliferation	8/488	90/18723	0.00240648	0.0275385	0.0208983	CEBPB/SDC4/LILRB4/TYROBP/IL4I1/BLK/PDCD1LG2/VSIG4	8
GO:0016485	BP	GO:0016485	protein processing	14/488	225/18723	0.0024138	0.0275385	0.0208983	ADAMTS2/C1R/F3/PLAU/PLAT/GAS1/CTSL/THBS1/CPE/TMEM98/SERPINE1/COMP/ENPEP/PCSK1	14
GO:0051235	BP	GO:0051235	maintenance of location	18/488	327/18723	0.00245243	0.0275385	0.0208983	ITGAV/FBN1/KDELR3/APOE/CES1/NBL1/GJA1/TRPA1/PLN/CCR5/TREM2/APLNR/MSR1/S100A8/C3/CEMIP/S100A9/CCL21	18
GO:0150116	BP	GO:0150116	regulation of cell-substrate junction organization	7/488	71/18723	0.0024703	0.0275385	0.0208983	LRP1/FERMT2/NRP1/ACVRL1/COL16A1/SDC4/THBS1	7
GO:0006002	BP	GO:0006002	fructose 6-phosphate metabolic process	3/488	11/18723	0.00248398	0.0275385	0.0208983	GFPT2/HK3/FBP1	3
GO:0030656	BP	GO:0030656	regulation of vitamin metabolic process	3/488	11/18723	0.00248398	0.0275385	0.0208983	SNAI2/CYP27B1/AKR1C3	3
GO:0032351	BP	GO:0032351	negative regulation of hormone metabolic process	3/488	11/18723	0.00248398	0.0275385	0.0208983	DKK3/CYP27B1/AKR1C3	3
GO:0033690	BP	GO:0033690	positive regulation of osteoblast proliferation	3/488	11/18723	0.00248398	0.0275385	0.0208983	ITGAV/CTHRC1/TMEM119	3
GO:0034115	BP	GO:0034115	negative regulation of heterotypic cell-cell adhesion	3/488	11/18723	0.00248398	0.0275385	0.0208983	MYADM/KLF4/IL1RN	3
GO:0043589	BP	GO:0043589	skin morphogenesis	3/488	11/18723	0.00248398	0.0275385	0.0208983	COL1A2/COL1A1/ERRFI1	3
GO:0070587	BP	GO:0070587	regulation of cell-cell adhesion involved in gastrulation	3/488	11/18723	0.00248398	0.0275385	0.0208983	MYADM/KLF4/IL1RN	3
GO:0097048	BP	GO:0097048	dendritic cell apoptotic process	3/488	11/18723	0.00248398	0.0275385	0.0208983	AXL/BLK/CCL21	3
GO:0098883	BP	GO:0098883	synapse pruning	3/488	11/18723	0.00248398	0.0275385	0.0208983	ITGAM/TREM2/C3	3
GO:2000668	BP	GO:2000668	regulation of dendritic cell apoptotic process	3/488	11/18723	0.00248398	0.0275385	0.0208983	AXL/BLK/CCL21	3
GO:0014066	BP	GO:0014066	regulation of phosphatidylinositol 3-kinase signaling	9/488	111/18723	0.00248834	0.0275385	0.0208983	FN1/PDGFRA/DCN/PDGFRB/PDGFC/KLF4/CCL5/OSM/TREM2	9
GO:0034614	BP	GO:0034614	cellular response to reactive oxygen species	11/488	155/18723	0.00251459	0.0277546	0.0210622	MMP2/PDGFRA/SPHK1/CYP1B1/TPM1/ANXA1/KLF4/MMP9/AXL/FOS/AKR1C3	11
GO:0051492	BP	GO:0051492	regulation of stress fiber assembly	8/488	91/18723	0.00257974	0.0283978	0.0215503	TPM1/NOX4/FERMT2/NRP1/SDC4/ARHGAP28/CGNL1/ASAP3	8
GO:0001936	BP	GO:0001936	regulation of endothelial cell proliferation	12/488	179/18723	0.00262706	0.0288417	0.0218872	SULF1/F3/SPARC/NRP1/ACVRL1/NRP2/APOE/THBS1/WNT2/CDH13/GJA1/APLNR	12
GO:0002460	BP	GO:0002460	adaptive immune response based on somatic recombination of immune receptors built from immunoglobulin superfamily domains	19/488	356/18723	0.002661	0.0291368	0.0221112	IL1R1/C1R/C1S/EMP2/ANXA1/CLEC7A/LILRB4/SERPING1/IL4I1/TMEM98/IL7R/TREM2/NLRP3/C3/C7/IGHM/CD1C/C17orf99/TRPM4	19
GO:0010640	BP	GO:0010640	regulation of platelet-derived growth factor receptor signaling pathway	4/488	23/18723	0.00272288	0.0296585	0.0225071	LRP1/F3/LOX/PTGIR	4
GO:0032330	BP	GO:0032330	regulation of chondrocyte differentiation	6/488	54/18723	0.00272301	0.0296585	0.0225071	SNAI2/ADAMTS12/EFEMP1/ACVRL1/RUNX2/PKDCC	6
GO:0001818	BP	GO:0001818	negative regulation of cytokine production	19/488	357/18723	0.00274465	0.0298156	0.0226263	FN1/INHBA/ERRFI1/ANXA1/KLF4/THBS1/LILRB4/TSKU/TYROBP/AXL/SLC2A10/GBP1/ORM1/RNF128/TREM2/CD33/NLRP3/PDCD1LG2/VSIG4	19
GO:0014706	BP	GO:0014706	striated muscle tissue development	20/488	384/18723	0.00275521	0.0298517	0.0226537	PDGFRA/DCN/TPM1/PDGFRB/SEMA3C/LOX/CYP26B1/NUPR1/MAFF/WNT2/GJA1/COL11A1/TBX3/MSX2/TBX2/PLN/FHL2/FOS/POPDC3/HOPX	20
GO:0051250	BP	GO:0051250	negative regulation of lymphocyte activation	11/488	157/18723	0.00277801	0.0298636	0.0226627	INHBA/ANXA1/CEBPB/SDC4/LILRB4/TYROBP/IL4I1/AXL/BLK/PDCD1LG2/VSIG4	11
GO:1902107	BP	GO:1902107	positive regulation of leukocyte differentiation	11/488	157/18723	0.00277801	0.0298636	0.0226627	ANXA1/LILRB4/TYROBP/IL4I1/AXL/IL7R/VNN1/FOS/TREM2/DCSTAMP/NLRP3	11
GO:1903708	BP	GO:1903708	positive regulation of hemopoiesis	11/488	157/18723	0.00277801	0.0298636	0.0226627	ANXA1/LILRB4/TYROBP/IL4I1/AXL/IL7R/VNN1/FOS/TREM2/DCSTAMP/NLRP3	11
GO:0019216	BP	GO:0019216	regulation of lipid metabolic process	18/488	331/18723	0.00279279	0.0299445	0.0227241	PDGFRA/SNAI2/SPHK1/PDGFRB/ANXA1/APOC1/GOLM1/APOE/CES1/RARRES2/DKK3/CYP27B1/CCDC3/AKR1C3/TREM2/C3/SERPINA3/CCL21	18
GO:0001819	BP	GO:0001819	positive regulation of cytokine production	23/488	467/18723	0.00280026	0.0299469	0.0227259	LUM/POSTN/IL1R1/LRP1/SULF1/F3/SPHK1/CYP1B1/ANXA1/CEBPB/THBS1/CLEC7A/TYROBP/P2RX7/CD14/CARD11/SERPINE1/OSM/ORM1/TREM2/CHI3L1/NLRP3/C3	23
GO:0071356	BP	GO:0071356	cellular response to tumor necrosis factor	14/488	229/18723	0.00283383	0.0302276	0.0229389	POSTN/COL1A1/ADAMTS12/SPHK1/THBS1/CCL5/CCDC3/GBP1/DCSTAMP/TCL1A/CHI3L1/CXCL8/CCL21/FABP4	14
GO:0002443	BP	GO:0002443	leukocyte mediated immunity	22/488	440/18723	0.00285908	0.0304183	0.0230836	IL1R1/C1R/C1S/ITGAM/EMP2/TREM1/CLEC7A/LILRB4/SERPING1/TYROBP/PRAM1/IL4I1/IL7R/TREM2/NLRP3/C3/BLK/C7/IGHM/CD1C/C17orf99/TRPM4	22
GO:0008361	BP	GO:0008361	regulation of cell size	12/488	181/18723	0.00287792	0.0305399	0.023176	FN1/LRP1/SEMA3C/PRR16/NRP1/APOE/KCNMA1/SPP1/SPART/P2RX7/IL7R/SLC12A8	12
GO:0050848	BP	GO:0050848	regulation of calcium-mediated signaling	7/488	73/18723	0.00289514	0.0305656	0.0231954	CLEC7A/CDH13/BST1/P2RX5/FHL2/GBP1/TREM2	7
GO:0061035	BP	GO:0061035	regulation of cartilage development	7/488	73/18723	0.00289514	0.0305656	0.0231954	SNAI2/ADAMTS12/CTSK/EFEMP1/ACVRL1/RUNX2/PKDCC	7
GO:0009595	BP	GO:0009595	detection of biotic stimulus	5/488	38/18723	0.00290889	0.0306324	0.0232461	FAP/CLEC7A/SRPX/TREM2/NLRP3	5
GO:0051591	BP	GO:0051591	response to cAMP	8/488	93/18723	0.00295542	0.0310432	0.0235579	COL1A1/SPARC/NOX4/AQP9/DUSP1/FOS/KCNQ1/FOSB	8
GO:0001558	BP	GO:0001558	regulation of cell growth	21/488	414/18723	0.00298434	0.0312674	0.023728	FN1/INHBA/LRP1/SPHK1/SEMA3C/NRP1/ACVRL1/IGFBP4/CXCL16/APOE/CYP27B1/GJA1/HBEGF/SPP1/SPART/SFRP2/DCSTAMP/SPOCK1/S100A8/FBP1/S100A9	21
GO:0007015	BP	GO:0007015	actin filament organization	22/488	442/18723	0.00301929	0.0315535	0.0239451	CALD1/TPM1/GAS2L1/ACTN1/EMP2/NOX4/ITGB5/MICAL2/DPYSL3/FERMT2/MYADM/NRP1/CAPG/PLS3/ENAH/NCKAP1/SDC4/ARHGAP28/CGNL1/EFS/ASAP3/CCL21	22
GO:0003151	BP	GO:0003151	outflow tract morphogenesis	7/488	74/18723	0.00312748	0.0326016	0.0247405	SEMA3C/NRP1/NRP2/SFRP2/TBX3/TBX2/SMAD6	7
GO:0002819	BP	GO:0002819	regulation of adaptive immune response	12/488	183/18723	0.00314788	0.0327316	0.0248391	IL1R1/ANXA1/CLEC7A/LILRB4/IL4I1/IL7R/TREM2/NLRP3/C3/CD1C/C17orf99/TRPM4	12
GO:0030316	BP	GO:0030316	osteoclast differentiation	8/488	94/18723	0.00315857	0.0327602	0.0248609	FBN1/CEBPB/CD109/LILRB4/TYROBP/FOS/TREM2/DCSTAMP	8
GO:0031639	BP	GO:0031639	plasminogen activation	4/488	24/18723	0.00320099	0.0330269	0.0250633	PLAU/PLAT/THBS1/SERPINE1	4
GO:0071294	BP	GO:0071294	cellular response to zinc ion	4/488	24/18723	0.00320099	0.0330269	0.0250633	MT2A/MT1E/MT1M/MT1H	4
GO:0051146	BP	GO:0051146	striated muscle cell differentiation	16/488	283/18723	0.00321535	0.0330269	0.0250633	PDGFRA/TPM1/PDGFRB/PTGFRN/TMEM119/ADAMTS5/CYP26B1/MYOF/ADAM12/TANC1/TBX3/FHL2/POPDC3/BHLHE41/CD9/HOPX	16
GO:0009886	BP	GO:0009886	post-embryonic animal morphogenesis	3/488	12/18723	0.00324829	0.0330269	0.0250633	FBN1/MFAP2/EFEMP1	3
GO:0033629	BP	GO:0033629	negative regulation of cell adhesion mediated by integrin	3/488	12/18723	0.00324829	0.0330269	0.0250633	SNAI2/CYP1B1/SERPINE1	3
GO:0038063	BP	GO:0038063	collagen-activated tyrosine kinase receptor signaling pathway	3/488	12/18723	0.00324829	0.0330269	0.0250633	COL1A1/COL4A1/COL4A2	3
GO:0070586	BP	GO:0070586	cell-cell adhesion involved in gastrulation	3/488	12/18723	0.00324829	0.0330269	0.0250633	MYADM/KLF4/IL1RN	3
GO:0071635	BP	GO:0071635	negative regulation of transforming growth factor beta production	3/488	12/18723	0.00324829	0.0330269	0.0250633	FN1/TSKU/TYROBP	3
GO:0071548	BP	GO:0071548	response to dexamethasone	5/488	39/18723	0.00326641	0.0331296	0.0251412	ERRFI1/FIBIN/SERPINF1/GJB2/FBXO32	5
GO:1904645	BP	GO:1904645	response to amyloid-beta	6/488	56/18723	0.00327717	0.0331573	0.0251622	MMP2/LRP1/CACNA2D1/GJA1/MMP9/TREM2	6
GO:0045165	BP	GO:0045165	cell fate commitment	15/488	258/18723	0.00328775	0.033183	0.0251817	PDPN/NRP1/GAS1/CTSL/CYP26B1/SLAMF8/PRRX1/KLF4/WNT2/ZNF521/RUNX2/SFRP2/TBX3/TBX2/EBF2	15
GO:0043281	BP	GO:0043281	regulation of cysteine-type endopeptidase activity involved in apoptotic process	13/488	209/18723	0.00340873	0.0343201	0.0260446	PLAUR/F3/KLF4/THBS1/CLEC7A/SFRP2/MMP9/BOK/NLRP3/S100A8/SLC1A1/LAMP3/S100A9	13
GO:0051896	BP	GO:0051896	regulation of protein kinase B signaling	12/488	185/18723	0.00343798	0.0345062	0.0261858	TPBG/F3/RCN3/FERMT2/KLF4/THBS1/HBEGF/AXL/OSM/AKR1C3/CHI3L1/CCL21	12
GO:0048562	BP	GO:0048562	embryonic organ morphogenesis	16/488	285/18723	0.00344393	0.0345062	0.0261858	PDGFRA/CTHRC1/FBN1/MFAP2/ALDH1A3/MICAL2/EFEMP1/PRRX1/RUNX2/COL11A1/TBX3/MFAP5/TBX2/KCNQ1/EFNA1/APLNR	16
GO:0050867	BP	GO:0050867	positive regulation of cell activation	21/488	420/18723	0.00352605	0.0352434	0.0267453	PDGFRB/ITGAM/ANXA1/LGALS1/THBS1/CLEC7A/CCL5/LILRB4/BST1/TYROBP/IL4I1/AXL/IL7R/CARD11/IGFBP2/VNN1/TREM2/NLRP3/PDCD1LG2/IGHM/CCL21	21
GO:0014902	BP	GO:0014902	myotube differentiation	9/488	117/18723	0.00354904	0.0353563	0.026831	PTGFRN/TMEM119/ADAMTS5/CYP26B1/MYOF/ADAM12/TANC1/BHLHE41/CD9	9
GO:0002011	BP	GO:0002011	morphogenesis of an epithelial sheet	6/488	57/18723	0.0035838	0.0353563	0.026831	COL5A1/ITGA5/PDPN/FERMT2/ACVRL1/HBEGF	6
GO:0033619	BP	GO:0033619	membrane protein proteolysis	6/488	57/18723	0.0035838	0.0353563	0.026831	TIMP2/TIMP3/TIMP1/APOE/SH3D19/MMP7	6
GO:0008217	BP	GO:0008217	regulation of blood pressure	12/488	186/18723	0.00359091	0.0353563	0.026831	COL1A2/POSTN/TPM1/EMP2/ACTA2/EDNRA/ACVRL1/ANPEP/RARRES2/GJA1/ENPEP/KCNQ1	12
GO:0007568	BP	GO:0007568	aging	18/488	339/18723	0.00359248	0.0353563	0.026831	COL4A2/LRP1/DCN/TIMP2/PDGFRB/NOX4/TIMP1/SERPINF1/PLK2/GJB2/SERPING1/TBX3/TBX2/IGFBP2/SERPINE1/FOS/COMP/MMP7	18
GO:1901655	BP	GO:1901655	cellular response to ketone	8/488	96/18723	0.0035973	0.0353563	0.026831	POSTN/ERRFI1/SERPINF1/GJB2/KLF4/FBXO32/SPP1/AKR1C3	8
GO:1904035	BP	GO:1904035	regulation of epithelial cell apoptotic process	8/488	96/18723	0.0035973	0.0353563	0.026831	CD248/NUPR1/THBS1/ANGPTL4/SERPINE1/AKR1C3/BOK/SFRP4	8
GO:2000379	BP	GO:2000379	positive regulation of reactive oxygen species metabolic process	7/488	76/18723	0.00363463	0.0356383	0.027045	PDGFRB/ITGAM/NOX4/THBS1/CLEC7A/TYROBP/AKR1C3	7
GO:0033622	BP	GO:0033622	integrin activation	4/488	25/18723	0.00373325	0.0364323	0.0276475	FN1/FBLIM1/FERMT2/COL16A1	4
GO:0090330	BP	GO:0090330	regulation of platelet aggregation	4/488	25/18723	0.00373325	0.0364323	0.0276475	PDPN/PRKG1/CD9/BLK	4
GO:0009308	BP	GO:0009308	amine metabolic process	9/488	118/18723	0.00375592	0.0365671	0.0277498	NNMT/ITGAM/TDO2/HNMT/SLC7A11/SULT1C2/IL4I1/MAOA/SLC1A1	9
GO:0070252	BP	GO:0070252	actin-mediated cell contraction	8/488	97/18723	0.00383363	0.0372358	0.0282573	PDPN/TPM1/EMP2/CACNA2D1/GJA1/PLN/KCNQ1/TRPM4	8
GO:0050680	BP	GO:0050680	negative regulation of epithelial cell proliferation	11/488	164/18723	0.00388027	0.0374608	0.028428	SULF1/SNAI2/SPARC/SERPINF1/CD109/NUPR1/ACVRL1/APOE/THBS1/GJA1/SFRP2	11
GO:0032355	BP	GO:0032355	response to estradiol	10/488	141/18723	0.00390135	0.0374608	0.028428	POSTN/COL1A1/PDGFRB/ANXA1/GJB2/GJA1/DUSP1/GGT5/IGFBP2/ZNF703	10
GO:0035296	BP	GO:0035296	regulation of tube diameter	10/488	141/18723	0.00390135	0.0374608	0.028428	DOCK4/ACTA2/EDNRA/PRKG1/APOE/KCNMA1/GJA1/COMP/BDKRB2/TRPM4	10
GO:0097746	BP	GO:0097746	blood vessel diameter maintenance	10/488	141/18723	0.00390135	0.0374608	0.028428	DOCK4/ACTA2/EDNRA/PRKG1/APOE/KCNMA1/GJA1/COMP/BDKRB2/TRPM4	10
GO:0006826	BP	GO:0006826	iron ion transport	6/488	58/18723	0.00391124	0.0374608	0.028428	HEPH/STEAP2/STEAP3/SCARA5/SLC39A8/SLC40A1	6
GO:0010043	BP	GO:0010043	response to zinc ion	6/488	58/18723	0.00391124	0.0374608	0.028428	MT2A/MT1E/PLN/MT1M/MT1H/S100A8	6
GO:0003018	BP	GO:0003018	vascular process in circulatory system	15/488	263/18723	0.00393082	0.0375612	0.0285042	LRP1/DOCK4/FERMT2/ACTA2/SLC1A3/EDNRA/PRKG1/APOE/KCNMA1/GJA1/SLC2A10/COMP/SLC1A1/BDKRB2/TRPM4	15
GO:0032970	BP	GO:0032970	regulation of actin filament-based process	20/488	397/18723	0.00400353	0.0381676	0.0289644	LRP1/PDGFRA/PDPN/TPM1/PDGFRB/NOX4/FERMT2/MYADM/NRP1/CAPG/NCKAP1/SDC4/ARHGAP28/BST1/DIXDC1/CGNL1/PLN/ASAP3/CCL21/TRPM4	20
GO:0050730	BP	GO:0050730	regulation of peptidyl-tyrosine phosphorylation	15/488	264/18723	0.00407102	0.0384891	0.0292084	ERRFI1/ITGA5/NOX4/NRP1/PDGFC/CLEC7A/CCL5/LILRB4/BST1/HBEGF/SFRP2/OSM/TREM2/EFNA1/IL22RA2	15
GO:0001953	BP	GO:0001953	negative regulation of cell-matrix adhesion	5/488	41/18723	0.00407455	0.0384891	0.0292084	POSTN/LRP1/ACVRL1/THBS1/SERPINE1	5
GO:0060612	BP	GO:0060612	adipose tissue development	5/488	41/18723	0.00407455	0.0384891	0.0292084	SH3PXD2B/SELENOM/SPART/EBF2/TRPM4	5
GO:1902622	BP	GO:1902622	regulation of neutrophil migration	5/488	41/18723	0.00407455	0.0384891	0.0292084	IL1R1/SLAMF8/BST1/CXCL8/CCL21	5
GO:0035150	BP	GO:0035150	regulation of tube size	10/488	142/18723	0.00410205	0.0385623	0.0292639	DOCK4/ACTA2/EDNRA/PRKG1/APOE/KCNMA1/GJA1/COMP/BDKRB2/TRPM4	10
GO:0016049	BP	GO:0016049	cell growth	23/488	482/18723	0.00412104	0.0385623	0.0292639	FN1/POSTN/INHBA/LRP1/SPHK1/SEMA3C/NRP1/ACVRL1/NRP2/IGFBP4/CXCL16/APOE/CYP27B1/GJA1/HBEGF/SPP1/SPART/SFRP2/DCSTAMP/SPOCK1/S100A8/FBP1/S100A9	23
GO:0042362	BP	GO:0042362	fat-soluble vitamin biosynthetic process	3/488	13/18723	0.00414168	0.0385623	0.0292639	SNAI2/CYP27B1/CYP27A1	3
GO:0071696	BP	GO:0071696	ectodermal placode development	3/488	13/18723	0.00414168	0.0385623	0.0292639	NRP1/TBX3/TBX2	3
GO:1903054	BP	GO:1903054	negative regulation of extracellular matrix organization	3/488	13/18723	0.00414168	0.0385623	0.0292639	FAP/EMILIN1/ANTXR1	3
GO:0050808	BP	GO:0050808	synapse organization	21/488	426/18723	0.00414769	0.0385623	0.0292639	THBS2/TPBG/COL4A1/GPC6/ITGAM/SPARC/SRPX2/ACTN1/NDRG1/NRP1/PDZRN3/NRP2/FZD1/APOE/SLC7A11/TANC1/TREM2/EFNA1/C3/SLC1A1/NLGN4X	21
GO:1903131	BP	GO:1903131	mononuclear cell differentiation	21/488	426/18723	0.00414769	0.0385623	0.0292639	INHBA/ANXA1/CEBPB/CTSL/CYP26B1/LGALS1/SLAMF8/LILRB4/RUNX2/IL4I1/AXL/TMEM98/IL7R/CARD11/PIR/VNN1/TREM2/DCSTAMP/NLRP3/BLK/C17orf99	21
GO:0070373	BP	GO:0070373	negative regulation of ERK1 and ERK2 cascade	7/488	78/18723	0.00420198	0.0389793	0.0295804	ERRFI1/EMILIN1/TIMP3/FBLN1/KLF4/DUSP1/GBP1	7
GO:0010875	BP	GO:0010875	positive regulation of cholesterol efflux	4/488	26/18723	0.00432245	0.0397396	0.0301573	LRP1/APOE/CES1/TREM2	4
GO:0014829	BP	GO:0014829	vascular associated smooth muscle contraction	4/488	26/18723	0.00432245	0.0397396	0.0301573	DOCK4/ACTA2/EDNRA/COMP	4
GO:0046697	BP	GO:0046697	decidualization	4/488	26/18723	0.00432245	0.0397396	0.0301573	GJB2/CYP27B1/GJA1/SPP1	4
GO:1905523	BP	GO:1905523	positive regulation of macrophage migration	4/488	26/18723	0.00432245	0.0397396	0.0301573	THBS1/CCL5/RARRES2/TREM2	4
GO:0032602	BP	GO:0032602	chemokine production	8/488	99/18723	0.00434213	0.0398318	0.0302273	POSTN/LRP1/SNAI2/TREM1/KLF4/CLEC7A/LILRB4/TREM2	8
GO:0006040	BP	GO:0006040	amino sugar metabolic process	5/488	42/18723	0.00452798	0.0413529	0.0313816	GFPT2/CSGALNACT1/CHI3L1/ALDH1A1/CHIT1	5
GO:0032691	BP	GO:0032691	negative regulation of interleukin-1 beta production	5/488	42/18723	0.00452798	0.0413529	0.0313816	ERRFI1/LILRB4/TREM2/CD33/NLRP3	5
GO:0070482	BP	GO:0070482	response to oxygen levels	18/488	347/18723	0.00457341	0.0416756	0.0316265	PLOD2/MMP2/POSTN/COL1A1/PDPN/PDGFRB/PLAU/NOX4/PLAT/NDRG1/EDNRA/ACVRL1/THBS1/KCNMA1/ANGPTL4/PTGIS/TREM2/SLC1A1	18
GO:0110020	BP	GO:0110020	regulation of actomyosin structure organization	8/488	100/18723	0.00461507	0.0419626	0.0318443	TPM1/NOX4/FERMT2/NRP1/SDC4/ARHGAP28/CGNL1/ASAP3	8
GO:0031638	BP	GO:0031638	zymogen activation	6/488	60/18723	0.00463186	0.0420227	0.0318899	C1R/PLAU/PLAT/CTSL/THBS1/SERPINE1	6
GO:0070374	BP	GO:0070374	positive regulation of ERK1 and ERK2 cascade	13/488	217/18723	0.00467789	0.0422699	0.0320775	TPBG/LRP1/PDGFRA/PDGFRB/FERMT2/NRP1/PDGFC/APOE/CCL5/TREM2/CHI3L1/MARCO/CCL21	13
GO:1990266	BP	GO:1990266	neutrophil migration	9/488	122/18723	0.00467959	0.0422699	0.0320775	IL1R1/TREM1/SLAMF8/CCL5/BST1/S100A8/CXCL8/S100A9/CCL21	9
GO:0060537	BP	GO:0060537	muscle tissue development	20/488	403/18723	0.00472129	0.0425534	0.0322927	PDGFRA/DCN/TPM1/PDGFRB/SEMA3C/LOX/CYP26B1/NUPR1/MAFF/WNT2/GJA1/COL11A1/TBX3/MSX2/TBX2/PLN/FHL2/FOS/POPDC3/HOPX	20
GO:0001935	BP	GO:0001935	endothelial cell proliferation	12/488	193/18723	0.00482162	0.0433631	0.0329071	SULF1/F3/SPARC/NRP1/ACVRL1/NRP2/APOE/THBS1/WNT2/CDH13/GJA1/APLNR	12
GO:0001958	BP	GO:0001958	endochondral ossification	4/488	27/18723	0.00497125	0.043849	0.0332759	COL1A1/TMEM119/COL13A1/RUNX2	4
GO:0003272	BP	GO:0003272	endocardial cushion formation	4/488	27/18723	0.00497125	0.043849	0.0332759	SNAI2/TBX3/TBX2/APLNR	4
GO:0010758	BP	GO:0010758	regulation of macrophage chemotaxis	4/488	27/18723	0.00497125	0.043849	0.0332759	SLAMF8/THBS1/CCL5/RARRES2	4
GO:0010894	BP	GO:0010894	negative regulation of steroid biosynthetic process	4/488	27/18723	0.00497125	0.043849	0.0332759	SNAI2/APOE/DKK3/CYP27B1	4
GO:0034505	BP	GO:0034505	tooth mineralization	4/488	27/18723	0.00497125	0.043849	0.0332759	COL1A1/FAM20C/FAM20A/ASPN	4
GO:0036075	BP	GO:0036075	replacement ossification	4/488	27/18723	0.00497125	0.043849	0.0332759	COL1A1/TMEM119/COL13A1/RUNX2	4
GO:0042402	BP	GO:0042402	cellular biogenic amine catabolic process	4/488	27/18723	0.00497125	0.043849	0.0332759	TDO2/HNMT/IL4I1/MAOA	4
GO:0061437	BP	GO:0061437	renal system vasculature development	4/488	27/18723	0.00497125	0.043849	0.0332759	PDGFRA/PDGFRB/ACTA2/NRP1	4
GO:0061440	BP	GO:0061440	kidney vasculature development	4/488	27/18723	0.00497125	0.043849	0.0332759	PDGFRA/PDGFRB/ACTA2/NRP1	4
GO:0007043	BP	GO:0007043	cell-cell junction assembly	10/488	146/18723	0.00498777	0.0439009	0.0333152	SNAI2/RAB13/CDH11/GJB2/GJA1/MPDZ/ZNF703/CLDN7/CD9/APLNR	10
GO:0001709	BP	GO:0001709	cell fate determination	5/488	43/18723	0.00501618	0.0439625	0.033362	CYP26B1/PRRX1/KLF4/TBX2/EBF2	5
GO:0036230	BP	GO:0036230	granulocyte activation	5/488	43/18723	0.00501618	0.0439625	0.033362	ITGAM/CCL5/TYROBP/PRAM1/CXCL8	5
GO:0071384	BP	GO:0071384	cellular response to corticosteroid stimulus	6/488	61/18723	0.00502672	0.0439625	0.033362	ERRFI1/ANXA1/SERPINF1/GJB2/FBXO32/AKR1C3	6
GO:0097191	BP	GO:0097191	extrinsic apoptotic signaling pathway	13/488	219/18723	0.00504824	0.0440574	0.033434	INHBA/ITGAV/SNAI2/TIMP3/TNFRSF12A/NRP1/THBS1/IFI27/SFRP2/P2RX7/SRPX/SERPINE1/BOK	13
GO:0009410	BP	GO:0009410	response to xenobiotic stimulus	22/488	462/18723	0.00508016	0.0442424	0.0335744	NNMT/COL1A1/INHBA/TIMP2/CYP1B1/SEMA3C/ANXA1/SLC1A3/LOX/CYP26B1/LGALS1/SLAMF8/FZD1/AOX1/FMO1/TRPA1/SFRP2/IGFBP2/FOS/KCNQ1/FBP1/FOSB	22
GO:0008544	BP	GO:0008544	epidermis development	17/488	324/18723	0.00515592	0.0442613	0.0335888	INHBA/ERRFI1/EMP1/FOSL2/ANXA1/CD109/CYP26B1/MAFF/LAMB3/KLF4/CSTA/CYP27B1/APCDD1/AKR1C3/KCNQ1/SFRP4/KRT5	17
GO:0010771	BP	GO:0010771	negative regulation of cell morphogenesis involved in differentiation	3/488	14/18723	0.00517015	0.0442613	0.0335888	POSTN/FBLN1/GBP1	3
GO:0034111	BP	GO:0034111	negative regulation of homotypic cell-cell adhesion	3/488	14/18723	0.00517015	0.0442613	0.0335888	PRKG1/ZNF703/CD9	3
GO:0046348	BP	GO:0046348	amino sugar catabolic process	3/488	14/18723	0.00517015	0.0442613	0.0335888	CHI3L1/ALDH1A1/CHIT1	3
GO:0051917	BP	GO:0051917	regulation of fibrinolysis	3/488	14/18723	0.00517015	0.0442613	0.0335888	FAP/THBS1/SERPINE1	3
GO:0060841	BP	GO:0060841	venous blood vessel development	3/488	14/18723	0.00517015	0.0442613	0.0335888	SEMA3C/ACVRL1/APLNR	3
GO:1900025	BP	GO:1900025	negative regulation of substrate adhesion-dependent cell spreading	3/488	14/18723	0.00517015	0.0442613	0.0335888	POSTN/FBLN1/GBP1	3
GO:0001523	BP	GO:0001523	retinoid metabolic process	7/488	81/18723	0.00517549	0.0442613	0.0335888	LRP1/CYP1B1/ALDH1A3/CYP26B1/RARRES2/AKR1C3/ALDH1A1	7
GO:0032677	BP	GO:0032677	regulation of interleukin-8 production	8/488	102/18723	0.00520028	0.0442613	0.0335888	F3/ANXA1/KLF4/CLEC7A/CD14/SERPINE1/CD33/CHI3L1	8
GO:0045833	BP	GO:0045833	negative regulation of lipid metabolic process	8/488	102/18723	0.00520028	0.0442613	0.0335888	SNAI2/SPHK1/APOC1/APOE/DKK3/CYP27B1/CCDC3/AKR1C3	8
GO:0062014	BP	GO:0062014	negative regulation of small molecule metabolic process	8/488	102/18723	0.00520028	0.0442613	0.0335888	SNAI2/NUPR1/APOC1/APOE/DKK3/CYP27B1/AKR1C3/FBP1	8
GO:0046890	BP	GO:0046890	regulation of lipid biosynthetic process	11/488	171/18723	0.00530677	0.0450748	0.0342061	SNAI2/SPHK1/ANXA1/APOC1/APOE/CES1/DKK3/CYP27B1/CCDC3/AKR1C3/C3	11
GO:0043393	BP	GO:0043393	regulation of protein binding	12/488	196/18723	0.00544276	0.0458774	0.0348152	LRP1/CTHRC1/LOX/NRP1/PLK2/APOE/PHLDA2/MMP9/TEX14/DACT1/BLK/HOPX	12
GO:0032623	BP	GO:0032623	interleukin-2 production	6/488	62/18723	0.00544572	0.0458774	0.0348152	ANXA1/CLEC7A/LILRB4/CARD11/GBP1/VSIG4	6
GO:0032663	BP	GO:0032663	regulation of interleukin-2 production	6/488	62/18723	0.00544572	0.0458774	0.0348152	ANXA1/CLEC7A/LILRB4/CARD11/GBP1/VSIG4	6
GO:0060393	BP	GO:0060393	regulation of pathway-restricted SMAD protein phosphorylation	6/488	62/18723	0.00544572	0.0458774	0.0348152	INHBA/LRP1/EMILIN1/ACVRL1/PMEPA1/SMAD6	6
GO:0032637	BP	GO:0032637	interleukin-8 production	8/488	103/18723	0.00551334	0.0462198	0.035075	F3/ANXA1/KLF4/CLEC7A/CD14/SERPINE1/CD33/CHI3L1	8
GO:0060395	BP	GO:0060395	SMAD protein signal transduction	7/488	82/18723	0.00553486	0.0462198	0.035075	INHBA/LRP1/CILP/WWTR1/SLC2A10/FOS/SMAD6	7
GO:0031295	BP	GO:0031295	T cell costimulation	5/488	44/18723	0.00554054	0.0462198	0.035075	LGALS1/LILRB4/CARD11/PDCD1LG2/CCL21	5
GO:0060324	BP	GO:0060324	face development	5/488	44/18723	0.00554054	0.0462198	0.035075	MMP2/CRISPLD2/COL1A1/PDGFRA/ALDH1A3	5
GO:0002696	BP	GO:0002696	positive regulation of leukocyte activation	20/488	409/18723	0.00554235	0.0462198	0.035075	ITGAM/ANXA1/LGALS1/THBS1/CLEC7A/CCL5/LILRB4/BST1/TYROBP/IL4I1/AXL/IL7R/CARD11/IGFBP2/VNN1/TREM2/NLRP3/PDCD1LG2/IGHM/CCL21	20
GO:0071248	BP	GO:0071248	cellular response to metal ion	12/488	197/18723	0.00566339	0.0469128	0.0356009	SERPINF1/MT2A/MT1E/MMP9/FOS/AKR1C3/MT1M/MT1H/SLC1A1/FBP1/FOSB/FABP4	12
GO:0010460	BP	GO:0010460	positive regulation of heart rate	4/488	28/18723	0.00568226	0.0469128	0.0356009	TPM1/KCNQ1/SLC1A1/TRPM4	4
GO:0051894	BP	GO:0051894	positive regulation of focal adhesion assembly	4/488	28/18723	0.00568226	0.0469128	0.0356009	FERMT2/NRP1/COL16A1/SDC4	4
GO:0060325	BP	GO:0060325	face morphogenesis	4/488	28/18723	0.00568226	0.0469128	0.0356009	MMP2/CRISPLD2/COL1A1/PDGFRA	4
GO:0071280	BP	GO:0071280	cellular response to copper ion	4/488	28/18723	0.00568226	0.0469128	0.0356009	MT2A/MT1E/MT1M/MT1H	4
GO:2001235	BP	GO:2001235	positive regulation of apoptotic signaling pathway	9/488	126/18723	0.00577099	0.0475491	0.0360838	INHBA/TIMP3/TNFRSF12A/NUPR1/THBS1/SRPX/BOK/S100A8/S100A9	9
GO:0051099	BP	GO:0051099	positive regulation of binding	11/488	173/18723	0.00578238	0.0475491	0.0360838	PLAUR/LRP1/CTHRC1/NRP1/PLK2/APOE/KLF4/MMP9/EBF2/DACT1/BLK	11
GO:2000242	BP	GO:2000242	negative regulation of reproductive process	6/488	63/18723	0.00588971	0.0482506	0.0366161	SULF1/TIMP1/PLAT/SERPINF1/GJA1/DUSP1	6
GO:0031099	BP	GO:0031099	regeneration	12/488	198/18723	0.00589106	0.0482506	0.0366161	NNMT/POSTN/LRP1/ANXA1/PTGFRN/CEBPB/PRRX1/KLF4/SPP1/AXL/CD9/HOPX	12
GO:0045619	BP	GO:0045619	regulation of lymphocyte differentiation	11/488	174/18723	0.00603244	0.0493108	0.0374206	INHBA/ANXA1/CYP26B1/SLAMF8/LILRB4/IL4I1/AXL/IL7R/CARD11/VNN1/NLRP3	11
GO:0002920	BP	GO:0002920	regulation of humoral immune response	5/488	45/18723	0.00610242	0.049686	0.0377054	CFH/SERPING1/TREM2/C3/VSIG4	5
GO:0003197	BP	GO:0003197	endocardial cushion development	5/488	45/18723	0.00610242	0.049686	0.0377054	SNAI2/ACVRL1/TBX3/TBX2/APLNR	5
GO:0042326	BP	GO:0042326	negative regulation of phosphorylation	19/488	385/18723	0.00615172	0.0499888	0.0379352	INHBA/LRP1/ERRFI1/EMILIN1/MYADM/PLPP3/CD109/FBLN1/NUPR1/PMEPA1/APOE/WWTR1/LILRB4/DUSP1/SFRP2/FBP1/SMAD6/BDKRB2/FABP4	19
GO:0032231	BP	GO:0032231	regulation of actin filament bundle assembly	8/488	105/18723	0.00618237	0.0501392	0.0380493	TPM1/NOX4/FERMT2/NRP1/SDC4/ARHGAP28/CGNL1/ASAP3	8
GO:0044409	BP	GO:0044409	entry into host	10/488	151/18723	0.00629848	0.0506132	0.038409	ITGAV/ITGA5/ITGB5/NRP1/CTSL/LGALS1/ANPEP/AXL/CCR5/CXCL8	10
GO:2001236	BP	GO:2001236	regulation of extrinsic apoptotic signaling pathway	10/488	151/18723	0.00629848	0.0506132	0.038409	INHBA/ITGAV/SNAI2/TIMP3/TNFRSF12A/NRP1/THBS1/SFRP2/SRPX/SERPINE1	10
GO:0050670	BP	GO:0050670	regulation of lymphocyte proliferation	13/488	225/18723	0.00630239	0.0506132	0.038409	ANXA1/CEBPB/SDC4/CCL5/LILRB4/BST1/TYROBP/IL4I1/CARD11/IGFBP2/BLK/PDCD1LG2/VSIG4	13
GO:0042310	BP	GO:0042310	vasoconstriction	7/488	84/18723	0.00630927	0.0506132	0.038409	DOCK4/ACTA2/EDNRA/GJA1/COMP/BDKRB2/TRPM4	7
GO:0006825	BP	GO:0006825	copper ion transport	3/488	15/18723	0.00633891	0.0506132	0.038409	HEPH/STEAP2/STEAP3	3
GO:0045986	BP	GO:0045986	negative regulation of smooth muscle contraction	3/488	15/18723	0.00633891	0.0506132	0.038409	DOCK4/PRKG1/KCNMA1	3
GO:0051938	BP	GO:0051938	L-glutamate import	3/488	15/18723	0.00633891	0.0506132	0.038409	SLC1A3/SLC7A11/SLC1A1	3
GO:0098712	BP	GO:0098712	L-glutamate import across plasma membrane	3/488	15/18723	0.00633891	0.0506132	0.038409	SLC1A3/SLC7A11/SLC1A1	3
GO:0045670	BP	GO:0045670	regulation of osteoclast differentiation	6/488	64/18723	0.00635951	0.0506507	0.0384375	FBN1/CEBPB/LILRB4/TYROBP/FOS/TREM2	6
GO:0045216	BP	GO:0045216	cell-cell junction organization	12/488	200/18723	0.00636815	0.0506507	0.0384375	SNAI2/RAB13/CDH11/FERMT2/GJB2/GJA1/MPDZ/ZNF703/CLDN7/CD9/APLNR/NLGN4X	12
GO:0009310	BP	GO:0009310	amine catabolic process	4/488	29/18723	0.00645798	0.0509723	0.0386816	TDO2/HNMT/IL4I1/MAOA	4
GO:0010955	BP	GO:0010955	negative regulation of protein processing	4/488	29/18723	0.00645798	0.0509723	0.0386816	GAS1/THBS1/TMEM98/SERPINE1	4
GO:0071549	BP	GO:0071549	cellular response to dexamethasone stimulus	4/488	29/18723	0.00645798	0.0509723	0.0386816	ERRFI1/SERPINF1/GJB2/FBXO32	4
GO:1903318	BP	GO:1903318	negative regulation of protein maturation	4/488	29/18723	0.00645798	0.0509723	0.0386816	GAS1/THBS1/TMEM98/SERPINE1	4
GO:0010634	BP	GO:0010634	positive regulation of epithelial cell migration	11/488	176/18723	0.00655804	0.0516633	0.0392059	RIN2/SPARC/SRPX2/ANXA1/PLPP3/NRP1/NRP2/PLK2/THBS1/HBEGF/MMP9	11
GO:0031294	BP	GO:0031294	lymphocyte costimulation	5/488	46/18723	0.00670317	0.0525806	0.039902	LGALS1/LILRB4/CARD11/PDCD1LG2/CCL21	5
GO:2000107	BP	GO:2000107	negative regulation of leukocyte apoptotic process	5/488	46/18723	0.00670317	0.0525806	0.039902	CCL5/AXL/IL7R/EFNA1/CCL21	5
GO:0002709	BP	GO:0002709	regulation of T cell mediated immunity	7/488	85/18723	0.00672542	0.0525806	0.039902	IL1R1/LILRB4/IL4I1/IL7R/NLRP3/CD1C/TRPM4	7
GO:0055072	BP	GO:0055072	iron ion homeostasis	7/488	85/18723	0.00672542	0.0525806	0.039902	HEPH/STEAP2/STEAP3/SCARA5/SLC39A8/STEAP1/SLC40A1	7
GO:0032944	BP	GO:0032944	regulation of mononuclear cell proliferation	13/488	227/18723	0.00677156	0.0527415	0.0400241	ANXA1/CEBPB/SDC4/CCL5/LILRB4/BST1/TYROBP/IL4I1/CARD11/IGFBP2/BLK/PDCD1LG2/VSIG4	13
GO:0098657	BP	GO:0098657	import into cell	13/488	227/18723	0.00677156	0.0527415	0.0400241	SLC1A3/CACNA2D1/STEAP2/THBS1/SLC7A11/SLC39A8/SLC2A10/KCNQ1/SLC12A8/TREM2/SYNGR3/SLC1A1/TRPM4	13
GO:0098739	BP	GO:0098739	import across plasma membrane	11/488	177/18723	0.00683395	0.0530983	0.0402949	SLC1A3/CACNA2D1/STEAP2/THBS1/SLC7A11/SLC39A8/SLC2A10/KCNQ1/SLC12A8/SLC1A1/TRPM4	11
GO:0060389	BP	GO:0060389	pathway-restricted SMAD protein phosphorylation	6/488	65/18723	0.00685596	0.0530983	0.0402949	INHBA/LRP1/EMILIN1/ACVRL1/PMEPA1/SMAD6	6
GO:1905330	BP	GO:1905330	regulation of morphogenesis of an epithelium	6/488	65/18723	0.00685596	0.0530983	0.0402949	SULF1/ADAMTS12/WNT2/GJA1/TBX2/NTN4	6
GO:0009913	BP	GO:0009913	epidermal cell differentiation	12/488	202/18723	0.00687529	0.0531483	0.0403328	ERRFI1/FOSL2/ANXA1/CD109/CYP26B1/MAFF/KLF4/CSTA/CYP27B1/AKR1C3/KCNQ1/SFRP4	12
GO:0006956	BP	GO:0006956	complement activation	9/488	130/18723	0.00704913	0.0543903	0.0412754	C1R/C1S/CFH/SERPING1/TREM2/C3/VSIG4/C7/IGHM	9
GO:1903510	BP	GO:1903510	mucopolysaccharide metabolic process	7/488	86/18723	0.00716163	0.0551552	0.0418559	DCN/BGN/DSEL/CSGALNACT1/ST3GAL6/CHSY3/CEMIP	7
GO:0051098	BP	GO:0051098	regulation of binding	18/488	363/18723	0.00719868	0.0553373	0.0419941	PLAUR/LRP1/CTHRC1/LOX/NRP1/PLK2/APOE/ARHGAP28/KLF4/PHLDA2/MMP9/MSX2/PLN/TEX14/EBF2/DACT1/BLK/HOPX	18
GO:0045444	BP	GO:0045444	fat cell differentiation	13/488	229/18723	0.00726804	0.0556266	0.0422136	PDGFRA/CEBPB/FERMT2/LAMB3/WWTR1/KLF4/RARRES2/SFRP2/CCDC3/EBF2/SMAD6/FABP4/TRPM4	13
GO:0045577	BP	GO:0045577	regulation of B cell differentiation	4/488	30/18723	0.00730079	0.0556266	0.0422136	INHBA/SLAMF8/IL4I1/CARD11	4
GO:0045939	BP	GO:0045939	negative regulation of steroid metabolic process	4/488	30/18723	0.00730079	0.0556266	0.0422136	SNAI2/APOE/DKK3/CYP27B1	4
GO:0060351	BP	GO:0060351	cartilage development involved in endochondral bone morphogenesis	4/488	30/18723	0.00730079	0.0556266	0.0422136	COL1A1/SERPINH1/TSKU/COMP	4
GO:1903037	BP	GO:1903037	regulation of leukocyte cell-cell adhesion	17/488	336/18723	0.00732519	0.0556266	0.0422136	ANXA1/CEBPB/LGALS1/SDC4/KLF4/CCL5/LILRB4/IL4I1/IL7R/CARD11/IGFBP2/VNN1/SELE/NLRP3/PDCD1LG2/VSIG4/CCL21	17
GO:0010712	BP	GO:0010712	regulation of collagen metabolic process	5/488	47/18723	0.00734412	0.0556266	0.0422136	FAP/ERRFI1/EMILIN1/PDGFRB/CREB3L1	5
GO:0042311	BP	GO:0042311	vasodilation	5/488	47/18723	0.00734412	0.0556266	0.0422136	PRKG1/APOE/KCNMA1/GJA1/BDKRB2	5
GO:0097028	BP	GO:0097028	dendritic cell differentiation	5/488	47/18723	0.00734412	0.0556266	0.0422136	CEBPB/AXL/TREM2/DCSTAMP/BLK	5
GO:0050918	BP	GO:0050918	positive chemotaxis	6/488	66/18723	0.00737989	0.0556673	0.0422445	LRP1/F3/NRP1/CCL5/CDH13/CXCL8	6
GO:0050922	BP	GO:0050922	negative regulation of chemotaxis	6/488	66/18723	0.00737989	0.0556673	0.0422445	SEMA3C/NRP1/SLAMF8/THBS1/NBL1/DUSP1	6
GO:0022604	BP	GO:0022604	regulation of cell morphogenesis	16/488	309/18723	0.00738994	0.0556673	0.0422445	FN1/POSTN/FBLIM1/PDPN/TPM1/SPARC/ANXA1/FGD5/FERMT2/MYADM/NRP1/FBLN1/MYO10/SH3D19/ATP10A/GBP1	16
GO:0016101	BP	GO:0016101	diterpenoid metabolic process	7/488	87/18723	0.00761845	0.0568159	0.0431161	LRP1/CYP1B1/ALDH1A3/CYP26B1/RARRES2/AKR1C3/ALDH1A1	7
GO:0006750	BP	GO:0006750	glutathione biosynthetic process	3/488	16/18723	0.00765253	0.0568159	0.0431161	SLC7A11/GGT5/SLC1A1	3
GO:0032274	BP	GO:0032274	gonadotropin secretion	3/488	16/18723	0.00765253	0.0568159	0.0431161	INHBA/GJA1/TBX3	3
GO:0042574	BP	GO:0042574	retinal metabolic process	3/488	16/18723	0.00765253	0.0568159	0.0431161	CYP1B1/ALDH1A3/AKR1C3	3
GO:0046135	BP	GO:0046135	pyrimidine nucleoside catabolic process	3/488	16/18723	0.00765253	0.0568159	0.0431161	DPYD/UPP1/APOBEC3B	3
GO:0048385	BP	GO:0048385	regulation of retinoic acid receptor signaling pathway	3/488	16/18723	0.00765253	0.0568159	0.0431161	CYP26B1/AKR1C3/PRAME	3
GO:1902931	BP	GO:1902931	negative regulation of alcohol biosynthetic process	3/488	16/18723	0.00765253	0.0568159	0.0431161	APOE/DKK3/CYP27B1	3
GO:1904948	BP	GO:1904948	midbrain dopaminergic neuron differentiation	3/488	16/18723	0.00765253	0.0568159	0.0431161	FZD1/WNT2/SFRP2	3
GO:0002456	BP	GO:0002456	T cell mediated immunity	8/488	109/18723	0.00770335	0.0570852	0.0433205	IL1R1/EMP2/LILRB4/IL4I1/IL7R/NLRP3/CD1C/TRPM4	8
GO:0015698	BP	GO:0015698	inorganic anion transport	11/488	180/18723	0.00771646	0.0570852	0.0433205	CEBPB/SLC1A3/APOL1/CLIC6/SLC39A8/KCNQ1/SLC12A8/SLC1A1/CLIC3/SFRP4/ANO3	11
GO:0042130	BP	GO:0042130	negative regulation of T cell proliferation	6/488	67/18723	0.00793212	0.0585757	0.0444515	CEBPB/SDC4/LILRB4/IL4I1/PDCD1LG2/VSIG4	6
GO:1903706	BP	GO:1903706	regulation of hemopoiesis	18/488	367/18723	0.00801694	0.0589567	0.0447407	INHBA/FBN1/ANXA1/CEBPB/LOX/CYP26B1/SLAMF8/LILRB4/TYROBP/IL4I1/AXL/IL7R/CARD11/VNN1/FOS/TREM2/DCSTAMP/NLRP3	18
GO:0002686	BP	GO:0002686	negative regulation of leukocyte migration	5/488	48/18723	0.00802657	0.0589567	0.0447407	EMILIN1/SLAMF8/NBL1/DUSP1/CCL21	5
GO:2001238	BP	GO:2001238	positive regulation of extrinsic apoptotic signaling pathway	5/488	48/18723	0.00802657	0.0589567	0.0447407	INHBA/TIMP3/TNFRSF12A/THBS1/SRPX	5
GO:0048259	BP	GO:0048259	regulation of receptor-mediated endocytosis	8/488	110/18723	0.00812407	0.0595669	0.0452038	ITGAV/APOC1/SERPINE1/SELE/C3/SGIP1/SFRP4/CCL21	8
GO:0010595	BP	GO:0010595	positive regulation of endothelial cell migration	9/488	133/18723	0.00814201	0.0595926	0.0452233	RIN2/SPARC/SRPX2/ANXA1/PLPP3/NRP1/NRP2/PLK2/THBS1	9
GO:0001837	BP	GO:0001837	epithelial to mesenchymal transition	10/488	157/18723	0.00820858	0.0597942	0.0453763	COL1A1/SNAI2/PDPN/FERMT2/WWTR1/WNT2/SFRP2/TBX3/ZNF703/EFNA1	10
GO:0048566	BP	GO:0048566	embryonic digestive tract development	4/488	31/18723	0.00821301	0.0597942	0.0453763	PDGFRA/RARRES2/PKDCC/CXCL8	4
GO:0060390	BP	GO:0060390	regulation of SMAD protein signal transduction	4/488	31/18723	0.00821301	0.0597942	0.0453763	LRP1/CILP/WWTR1/SLC2A10	4
GO:0071692	BP	GO:0071692	protein localization to extracellular region	18/488	368/18723	0.0082328	0.0598328	0.0454055	LRP1/RAB13/FBN1/RCN3/ANXA1/LTBP2/STEAP3/APOE/NBL1/CCL5/WLS/GJA1/COMP/TREM2/CD33/BLK/IL1RN/TRPM4	18
GO:0042698	BP	GO:0042698	ovulation cycle	6/488	68/18723	0.00851347	0.0617638	0.0468709	INHBA/PDGFRA/SERPINF1/ADAMTS1/AXL/MMP7	6
GO:0002705	BP	GO:0002705	positive regulation of leukocyte mediated immunity	9/488	134/18723	0.00853353	0.0618007	0.046899	IL1R1/ITGAM/CLEC7A/TYROBP/TREM2/NLRP3/C3/CD1C/C17orf99	9
GO:0032692	BP	GO:0032692	negative regulation of interleukin-1 production	5/488	49/18723	0.00875181	0.0628304	0.0476803	ERRFI1/LILRB4/TREM2/CD33/NLRP3	5
GO:0038084	BP	GO:0038084	vascular endothelial growth factor signaling pathway	5/488	49/18723	0.00875181	0.0628304	0.0476803	PDGFRA/DCN/PDGFRB/NRP1/NRP2	5
GO:0050832	BP	GO:0050832	defense response to fungus	5/488	49/18723	0.00875181	0.0628304	0.0476803	CLEC7A/RARRES2/CLEC4E/S100A8/S100A9	5
GO:0060986	BP	GO:0060986	endocrine hormone secretion	5/488	49/18723	0.00875181	0.0628304	0.0476803	INHBA/SELENOM/GJA1/TBX3/KCNQ1	5
GO:1904752	BP	GO:1904752	regulation of vascular associated smooth muscle cell migration	5/488	49/18723	0.00875181	0.0628304	0.0476803	LRP1/TPM1/DOCK4/ADAMTS1/PRKG1	5
GO:2000116	BP	GO:2000116	regulation of cysteine-type endopeptidase activity	13/488	235/18723	0.00893221	0.0640142	0.0485787	PLAUR/F3/KLF4/THBS1/CLEC7A/SFRP2/MMP9/BOK/NLRP3/S100A8/SLC1A1/LAMP3/S100A9	13
GO:0001780	BP	GO:0001780	neutrophil homeostasis	3/488	17/18723	0.00911488	0.0643465	0.0488309	ANXA1/SLC7A11/AXL	3
GO:0010715	BP	GO:0010715	regulation of extracellular matrix disassembly	3/488	17/18723	0.00911488	0.0643465	0.0488309	FAP/LRP1/PDPN	3
GO:0016264	BP	GO:0016264	gap junction assembly	3/488	17/18723	0.00911488	0.0643465	0.0488309	GJB2/GJA1/APLNR	3
GO:0021756	BP	GO:0021756	striatum development	3/488	17/18723	0.00911488	0.0643465	0.0488309	INHBA/ALDH1A3/SLC7A11	3
GO:0055064	BP	GO:0055064	chloride ion homeostasis	3/488	17/18723	0.00911488	0.0643465	0.0488309	CA12/KCNQ1/SLC12A8	3
GO:0055083	BP	GO:0055083	monovalent inorganic anion homeostasis	3/488	17/18723	0.00911488	0.0643465	0.0488309	CA12/KCNQ1/SLC12A8	3
GO:1904705	BP	GO:1904705	regulation of vascular associated smooth muscle cell proliferation	7/488	90/18723	0.0091182	0.0643465	0.0488309	MMP2/TPM1/ADAMTS1/CNN1/PRKG1/GJA1/MMP9	7
GO:0033344	BP	GO:0033344	cholesterol efflux	6/488	69/18723	0.00912474	0.0643465	0.0488309	LRP1/APOC1/APOE/CES1/TSKU/TREM2	6
GO:0050810	BP	GO:0050810	regulation of steroid biosynthetic process	6/488	69/18723	0.00912474	0.0643465	0.0488309	SNAI2/APOE/CES1/DKK3/CYP27B1/AKR1C3	6
GO:0003180	BP	GO:0003180	aortic valve morphogenesis	4/488	32/18723	0.00919681	0.0643465	0.0488309	SNAI2/EMILIN1/EFNA1/SMAD6	4
GO:0050850	BP	GO:0050850	positive regulation of calcium-mediated signaling	4/488	32/18723	0.00919681	0.0643465	0.0488309	CLEC7A/CDH13/P2RX5/TREM2	4
GO:0060317	BP	GO:0060317	cardiac epithelial to mesenchymal transition	4/488	32/18723	0.00919681	0.0643465	0.0488309	SNAI2/WNT2/TBX3/EFNA1	4
GO:0060323	BP	GO:0060323	head morphogenesis	4/488	32/18723	0.00919681	0.0643465	0.0488309	MMP2/CRISPLD2/COL1A1/PDGFRA	4
GO:0061037	BP	GO:0061037	negative regulation of cartilage development	4/488	32/18723	0.00919681	0.0643465	0.0488309	SNAI2/ADAMTS12/CTSK/EFEMP1	4
GO:0019058	BP	GO:0019058	viral life cycle	16/488	317/18723	0.00931536	0.0650657	0.0493767	ITGAV/ITGA5/ITGB5/NRP1/CTSL/LGALS1/ANPEP/LRRC15/APOE/CCL5/IFI27/AXL/CCR5/APOBEC3B/LAMP3/CXCL8	16
GO:0002040	BP	GO:0002040	sprouting angiogenesis	11/488	185/18723	0.0093817	0.0654183	0.0496443	ITGA5/SRPX2/ANXA1/CREB3L1/NRP1/ACVRL1/PLK2/KLF4/THBS1/CDH13/APLNR	11
GO:0044106	BP	GO:0044106	cellular amine metabolic process	8/488	113/18723	0.0094899	0.06595	0.0500477	NNMT/ITGAM/TDO2/HNMT/SLC7A11/IL4I1/MAOA/SLC1A1	8
GO:0044344	BP	GO:0044344	cellular response to fibroblast growth factor stimulus	8/488	113/18723	0.0094899	0.06595	0.0500477	POSTN/COL1A1/SULF1/CREB3L1/THBS1/CCL5/RUNX2/CXCL8	8
GO:1904738	BP	GO:1904738	vascular associated smooth muscle cell migration	5/488	50/18723	0.00952109	0.0660556	0.0501278	LRP1/TPM1/DOCK4/ADAMTS1/PRKG1	5
GO:1990874	BP	GO:1990874	vascular associated smooth muscle cell proliferation	7/488	91/18723	0.00966307	0.0669281	0.05079	MMP2/TPM1/ADAMTS1/CNN1/PRKG1/GJA1/MMP9	7
GO:0034754	BP	GO:0034754	cellular hormone metabolic process	9/488	137/18723	0.0097941	0.067722	0.0513925	PDGFRA/CYP1B1/ALDH1A3/CYP26B1/DKK3/SPP1/IL4I1/AKR1C3/ALDH1A1	9
GO:0008202	BP	GO:0008202	steroid metabolic process	16/488	319/18723	0.00985416	0.0680234	0.0516212	PDGFRA/SNAI2/CYP1B1/CYP26B1/APOC1/APOL1/APOE/CES1/TSKU/DKK3/CYP27B1/SPP1/CYP27A1/HSD11B1/HSD3B7/AKR1C3	16
GO:0002253	BP	GO:0002253	activation of immune response	18/488	375/18723	0.00987832	0.0680763	0.0516613	C1R/C1S/FPR3/CFH/CLEC7A/LILRB4/SERPING1/TYROBP/PRAM1/CARD11/FPR1/GBP1/TREM2/C3/BLK/VSIG4/C7/IGHM	18
GO:0002695	BP	GO:0002695	negative regulation of leukocyte activation	11/488	187/18723	0.0101205	0.0696288	0.0528395	INHBA/ANXA1/CEBPB/SDC4/LILRB4/TYROBP/IL4I1/AXL/BLK/PDCD1LG2/VSIG4	11
GO:1903039	BP	GO:1903039	positive regulation of leukocyte cell-cell adhesion	13/488	239/18723	0.0101983	0.0697359	0.0529207	ANXA1/LGALS1/CCL5/LILRB4/IL4I1/IL7R/CARD11/IGFBP2/VNN1/SELE/NLRP3/PDCD1LG2/CCL21	13
GO:0035107	BP	GO:0035107	appendage morphogenesis	9/488	138/18723	0.010244	0.0697359	0.0529207	SEMA3C/CYP26B1/PRRX1/RUNX2/PKDCC/SFRP2/TBX3/TBX2/AFF3	9
GO:0035108	BP	GO:0035108	limb morphogenesis	9/488	138/18723	0.010244	0.0697359	0.0529207	SEMA3C/CYP26B1/PRRX1/RUNX2/PKDCC/SFRP2/TBX3/TBX2/AFF3	9
GO:0048333	BP	GO:0048333	mesodermal cell differentiation	4/488	33/18723	0.0102543	0.0697359	0.0529207	INHBA/KLF4/GJA1/SFRP2	4
GO:0070570	BP	GO:0070570	regulation of neuron projection regeneration	4/488	33/18723	0.0102543	0.0697359	0.0529207	LRP1/PRRX1/KLF4/SPP1	4
GO:0071295	BP	GO:0071295	cellular response to vitamin	4/488	33/18723	0.0102543	0.0697359	0.0529207	POSTN/COL1A1/SNAI2/CYP27B1	4
GO:0150117	BP	GO:0150117	positive regulation of cell-substrate junction organization	4/488	33/18723	0.0102543	0.0697359	0.0529207	FERMT2/NRP1/COL16A1/SDC4	4
GO:0071675	BP	GO:0071675	regulation of mononuclear cell migration	8/488	115/18723	0.0104909	0.0710979	0.0539543	SLAMF8/THBS1/NBL1/CCL5/RARRES2/DUSP1/SERPINE1/CCL21	8
GO:0001906	BP	GO:0001906	cell killing	11/488	188/18723	0.0105062	0.0710979	0.0539543	ITGAM/EMP2/TREM1/CFH/APOL1/CLEC7A/TYROBP/P2RX7/IL7R/C3/CD1C	11
GO:0030308	BP	GO:0030308	negative regulation of cell growth	11/488	188/18723	0.0105062	0.0710979	0.0539543	INHBA/SEMA3C/NRP1/ACVRL1/CYP27B1/GJA1/SPP1/SPART/SFRP2/DCSTAMP/FBP1	11
GO:0051604	BP	GO:0051604	protein maturation	15/488	294/18723	0.0105765	0.0714561	0.0542262	ADAMTS2/C1R/F3/PLAU/SERPINH1/PLAT/GAS1/CTSL/THBS1/CPE/TMEM98/SERPINE1/COMP/ENPEP/PCSK1	15
GO:0002283	BP	GO:0002283	neutrophil activation involved in immune response	3/488	18/18723	0.0107292	0.0715514	0.0542985	ITGAM/TYROBP/PRAM1	3
GO:0019184	BP	GO:0019184	nonribosomal peptide biosynthetic process	3/488	18/18723	0.0107292	0.0715514	0.0542985	SLC7A11/GGT5/SLC1A1	3
GO:0030728	BP	GO:0030728	ovulation	3/488	18/18723	0.0107292	0.0715514	0.0542985	INHBA/TNFAIP6/ADAMTS1	3
GO:0048535	BP	GO:0048535	lymph node development	3/488	18/18723	0.0107292	0.0715514	0.0542985	PDPN/CD248/IL7R	3
GO:0051895	BP	GO:0051895	negative regulation of focal adhesion assembly	3/488	18/18723	0.0107292	0.0715514	0.0542985	LRP1/ACVRL1/THBS1	3
GO:0060192	BP	GO:0060192	negative regulation of lipase activity	3/488	18/18723	0.0107292	0.0715514	0.0542985	ANXA1/APOC1/ANGPTL4	3
GO:0060973	BP	GO:0060973	cell migration involved in heart development	3/488	18/18723	0.0107292	0.0715514	0.0542985	SNAI2/PDGFRB/SEMA3C	3
GO:0150118	BP	GO:0150118	negative regulation of cell-substrate junction organization	3/488	18/18723	0.0107292	0.0715514	0.0542985	LRP1/ACVRL1/THBS1	3
GO:0033273	BP	GO:0033273	response to vitamin	7/488	93/18723	0.0108236	0.072064	0.0546875	POSTN/COL1A1/SNAI2/SPARC/CYP26B1/CYP27B1/SPP1	7
GO:0035567	BP	GO:0035567	non-canonical Wnt signaling pathway	6/488	72/18723	0.0111461	0.0740918	0.0562263	CTHRC1/GPC6/FZD1/SFRP2/DACT1/SFRP4	6
GO:0010718	BP	GO:0010718	positive regulation of epithelial to mesenchymal transition	5/488	52/18723	0.0111966	0.0741889	0.0563001	COL1A1/PDPN/FERMT2/WWTR1/ZNF703	5
GO:0051496	BP	GO:0051496	positive regulation of stress fiber assembly	5/488	52/18723	0.0111966	0.0741889	0.0563001	TPM1/NOX4/FERMT2/NRP1/SDC4	5
GO:0050870	BP	GO:0050870	positive regulation of T cell activation	12/488	216/18723	0.0113749	0.0752113	0.0570759	ANXA1/LGALS1/CCL5/LILRB4/IL4I1/IL7R/CARD11/IGFBP2/VNN1/NLRP3/PDCD1LG2/CCL21	12
GO:0086019	BP	GO:0086019	cell-cell signaling involved in cardiac conduction	4/488	34/18723	0.0113874	0.0752113	0.0570759	CACNA2D1/GJA1/KCNQ1/TRPM4	4
GO:0046661	BP	GO:0046661	male sex differentiation	10/488	165/18723	0.0114136	0.075264	0.0571159	INHBA/PDGFRA/RAB13/PDGFRB/NUPR1/SFRP2/TBX3/TFAP2C/AKR1C3/BOK	10
GO:0008584	BP	GO:0008584	male gonad development	9/488	141/18723	0.0116872	0.076823	0.058299	INHBA/PDGFRA/RAB13/PDGFRB/NUPR1/SFRP2/TFAP2C/AKR1C3/BOK	9
GO:1903038	BP	GO:1903038	negative regulation of leukocyte cell-cell adhesion	9/488	141/18723	0.0116872	0.076823	0.058299	ANXA1/CEBPB/SDC4/KLF4/LILRB4/IL4I1/PDCD1LG2/VSIG4/CCL21	9
GO:0050764	BP	GO:0050764	regulation of phagocytosis	7/488	95/18723	0.0120821	0.0792921	0.0601727	LRP1/ITGAV/SPHK1/MFGE8/CLEC7A/TREM2/C3	7
GO:0045936	BP	GO:0045936	negative regulation of phosphate metabolic process	20/488	441/18723	0.0121331	0.0793953	0.060251	INHBA/LRP1/ERRFI1/EMILIN1/MYADM/PLPP3/CD109/FBLN1/NUPR1/PMEPA1/APOC1/APOE/WWTR1/LILRB4/DUSP1/SFRP2/FBP1/SMAD6/BDKRB2/FABP4	20
GO:0030203	BP	GO:0030203	glycosaminoglycan metabolic process	8/488	118/18723	0.0121363	0.0793953	0.060251	DCN/BGN/PDGFRB/DSEL/CSGALNACT1/ST3GAL6/CHSY3/CEMIP	8
GO:0046546	BP	GO:0046546	development of primary male sexual characteristics	9/488	142/18723	0.0122005	0.0795635	0.0603787	INHBA/PDGFRA/RAB13/PDGFRB/NUPR1/SFRP2/TFAP2C/AKR1C3/BOK	9
GO:0050729	BP	GO:0050729	positive regulation of inflammatory response	9/488	142/18723	0.0122005	0.0795635	0.0603787	CEBPB/NUPR1/SERPINE1/OSM/TREM2/S100A8/C3/S100A9/FABP4	9
GO:0070663	BP	GO:0070663	regulation of leukocyte proliferation	13/488	245/18723	0.0123549	0.0798654	0.0606078	ANXA1/CEBPB/SDC4/CCL5/LILRB4/BST1/TYROBP/IL4I1/CARD11/IGFBP2/BLK/PDCD1LG2/VSIG4	13
GO:0010563	BP	GO:0010563	negative regulation of phosphorus metabolic process	20/488	442/18723	0.0124112	0.0798654	0.0606078	INHBA/LRP1/ERRFI1/EMILIN1/MYADM/PLPP3/CD109/FBLN1/NUPR1/PMEPA1/APOC1/APOE/WWTR1/LILRB4/DUSP1/SFRP2/FBP1/SMAD6/BDKRB2/FABP4	20
GO:0002888	BP	GO:0002888	positive regulation of myeloid leukocyte mediated immunity	3/488	19/18723	0.0124983	0.0798654	0.0606078	ITGAM/TYROBP/C3	3
GO:0006670	BP	GO:0006670	sphingosine metabolic process	3/488	19/18723	0.0124983	0.0798654	0.0606078	SPHK1/PLPP3/PLPP2	3
GO:0010759	BP	GO:0010759	positive regulation of macrophage chemotaxis	3/488	19/18723	0.0124983	0.0798654	0.0606078	THBS1/CCL5/RARRES2	3
GO:0010885	BP	GO:0010885	regulation of cholesterol storage	3/488	19/18723	0.0124983	0.0798654	0.0606078	CES1/TREM2/MSR1	3
GO:0032026	BP	GO:0032026	response to magnesium ion	3/488	19/18723	0.0124983	0.0798654	0.0606078	THBS1/CD14/FBP1	3
GO:0061760	BP	GO:0061760	antifungal innate immune response	3/488	19/18723	0.0124983	0.0798654	0.0606078	CLEC7A/RARRES2/CLEC4E	3
GO:0070233	BP	GO:0070233	negative regulation of T cell apoptotic process	3/488	19/18723	0.0124983	0.0798654	0.0606078	CCL5/IL7R/EFNA1	3
GO:0086014	BP	GO:0086014	atrial cardiac muscle cell action potential	3/488	19/18723	0.0124983	0.0798654	0.0606078	GJA1/KCNQ1/TRPM4	3
GO:0086026	BP	GO:0086026	atrial cardiac muscle cell to AV node cell signaling	3/488	19/18723	0.0124983	0.0798654	0.0606078	GJA1/KCNQ1/TRPM4	3
GO:0086066	BP	GO:0086066	atrial cardiac muscle cell to AV node cell communication	3/488	19/18723	0.0124983	0.0798654	0.0606078	GJA1/KCNQ1/TRPM4	3
GO:1900221	BP	GO:1900221	regulation of amyloid-beta clearance	3/488	19/18723	0.0124983	0.0798654	0.0606078	LRP1/APOE/TREM2	3
GO:0001569	BP	GO:0001569	branching involved in blood vessel morphogenesis	4/488	35/18723	0.0125979	0.0801298	0.0608084	COL4A1/NRP1/EDNRA/SFRP2	4
GO:0001893	BP	GO:0001893	maternal placenta development	4/488	35/18723	0.0125979	0.0801298	0.0608084	GJB2/CYP27B1/GJA1/SPP1	4
GO:0090050	BP	GO:0090050	positive regulation of cell migration involved in sprouting angiogenesis	4/488	35/18723	0.0125979	0.0801298	0.0608084	SRPX2/ANXA1/NRP1/PLK2	4
GO:0048332	BP	GO:0048332	mesoderm morphogenesis	6/488	74/18723	0.0126577	0.080386	0.0610028	INHBA/KLF4/WLS/GJA1/SFRP2/TBX3	6
GO:0010769	BP	GO:0010769	regulation of cell morphogenesis involved in differentiation	7/488	96/18723	0.0127494	0.0807201	0.0612564	POSTN/PDPN/FERMT2/MYADM/NRP1/FBLN1/GBP1	7
GO:0015914	BP	GO:0015914	phospholipid transport	7/488	96/18723	0.0127494	0.0807201	0.0612564	APOC1/APOE/P2RX7/OSBPL10/ATP10A/ANO3/ATP9A	7
GO:0002706	BP	GO:0002706	regulation of lymphocyte mediated immunity	10/488	168/18723	0.0128325	0.0809976	0.061467	IL1R1/LILRB4/IL4I1/IL7R/TREM2/NLRP3/C3/CD1C/C17orf99/TRPM4	10
GO:0099173	BP	GO:0099173	postsynapse organization	10/488	168/18723	0.0128325	0.0809976	0.061467	ACTN1/NDRG1/NRP1/NRP2/APOE/SLC7A11/TANC1/TREM2/EFNA1/NLGN4X	10
GO:0050863	BP	GO:0050863	regulation of T cell activation	16/488	329/18723	0.0129297	0.081487	0.0618384	ANXA1/CEBPB/CYP26B1/LGALS1/SDC4/CCL5/LILRB4/IL4I1/IL7R/CARD11/IGFBP2/VNN1/NLRP3/PDCD1LG2/VSIG4/CCL21	16
GO:0006968	BP	GO:0006968	cellular defense response	5/488	54/18723	0.0130626	0.0820749	0.0622845	LGALS3BP/TYROBP/NCF2/CCR5/KLRC3	5
GO:0050777	BP	GO:0050777	negative regulation of immune response	11/488	194/18723	0.0130628	0.0820749	0.0622845	COL3A1/ANXA1/HTRA1/SLAMF8/PLK2/LILRB4/SERPING1/IL4I1/IL7R/TREM2/VSIG4	11
GO:0032956	BP	GO:0032956	regulation of actin cytoskeleton organization	17/488	358/18723	0.0131752	0.0825211	0.0626231	LRP1/PDGFRA/TPM1/PDGFRB/NOX4/FERMT2/MYADM/NRP1/CAPG/NCKAP1/SDC4/ARHGAP28/BST1/DIXDC1/CGNL1/ASAP3/CCL21	17
GO:0010975	BP	GO:0010975	regulation of neuron projection development	20/488	445/18723	0.0132762	0.0825211	0.0626231	FN1/PMP22/LRP1/SEMA3C/DPYSL3/SERPINF1/NRP1/LGALS1/FZD1/PRRX1/APOE/SDC2/KLF4/TSKU/SPP1/SPART/SFRP2/EFNA1/SPOCK1/S100A9	20
GO:0001890	BP	GO:0001890	placenta development	9/488	144/18723	0.0132772	0.0825211	0.0626231	DCN/CEBPB/HTRA1/GJB2/WNT2/PHLDA2/CYP27B1/GJA1/SPP1	9
GO:0014065	BP	GO:0014065	phosphatidylinositol 3-kinase signaling	9/488	144/18723	0.0132772	0.0825211	0.0626231	FN1/PDGFRA/DCN/PDGFRB/PDGFC/KLF4/CCL5/OSM/TREM2	9
GO:0046718	BP	GO:0046718	viral entry into host cell	9/488	144/18723	0.0132772	0.0825211	0.0626231	ITGAV/ITGA5/ITGB5/NRP1/CTSL/LGALS1/ANPEP/AXL/CCR5	9
GO:0106106	BP	GO:0106106	cold-induced thermogenesis	9/488	144/18723	0.0132772	0.0825211	0.0626231	LAMA4/MFAP2/CEBPB/ADAMTS5/PDGFC/GJA1/EBF2/ALDH1A1/FABP4	9
GO:0120161	BP	GO:0120161	regulation of cold-induced thermogenesis	9/488	144/18723	0.0132772	0.0825211	0.0626231	LAMA4/MFAP2/CEBPB/ADAMTS5/PDGFC/GJA1/EBF2/ALDH1A1/FABP4	9
GO:0002761	BP	GO:0002761	regulation of myeloid leukocyte differentiation	8/488	120/18723	0.0133337	0.0825211	0.0626231	INHBA/FBN1/CEBPB/LILRB4/TYROBP/FOS/TREM2/DCSTAMP	8
GO:0071774	BP	GO:0071774	response to fibroblast growth factor	8/488	120/18723	0.0133337	0.0825211	0.0626231	POSTN/COL1A1/SULF1/CREB3L1/THBS1/CCL5/RUNX2/CXCL8	8
GO:0006937	BP	GO:0006937	regulation of muscle contraction	10/488	169/18723	0.0133337	0.0825211	0.0626231	SPHK1/TPM1/DOCK4/CNN1/PRKG1/MYL9/KCNMA1/PLN/KCNQ1/TRPM4	10
GO:0006721	BP	GO:0006721	terpenoid metabolic process	7/488	97/18723	0.0134428	0.0827134	0.062769	LRP1/CYP1B1/ALDH1A3/CYP26B1/RARRES2/AKR1C3/ALDH1A1	7
GO:1990868	BP	GO:1990868	response to chemokine	7/488	97/18723	0.0134428	0.0827134	0.062769	LOX/CCL5/DUSP1/CCR5/TREM2/CXCL8/CCL21	7
GO:1990869	BP	GO:1990869	cellular response to chemokine	7/488	97/18723	0.0134428	0.0827134	0.062769	LOX/CCL5/DUSP1/CCR5/TREM2/CXCL8/CCL21	7
GO:0006024	BP	GO:0006024	glycosaminoglycan biosynthetic process	6/488	75/18723	0.013465	0.0827134	0.062769	PDGFRB/DSEL/CSGALNACT1/ST3GAL6/CHSY3/CEMIP	6
GO:0048662	BP	GO:0048662	negative regulation of smooth muscle cell proliferation	6/488	75/18723	0.013465	0.0827134	0.062769	TPM1/CNN1/PRKG1/APOE/KLF4/PTGIR	6
GO:0002691	BP	GO:0002691	regulation of cellular extravasation	4/488	36/18723	0.0138877	0.0850569	0.0645475	IL1R1/BST1/SELE/CCL21	4
GO:0090322	BP	GO:0090322	regulation of superoxide metabolic process	4/488	36/18723	0.0138877	0.0850569	0.0645475	ITGAM/CLEC7A/BST1/TYROBP	4
GO:1904019	BP	GO:1904019	epithelial cell apoptotic process	8/488	121/18723	0.0139638	0.0853964	0.0648051	CD248/NUPR1/THBS1/ANGPTL4/SERPINE1/AKR1C3/BOK/SFRP4	8
GO:0032642	BP	GO:0032642	regulation of chemokine production	7/488	98/18723	0.0141629	0.0863583	0.0655351	POSTN/LRP1/SNAI2/KLF4/CLEC7A/LILRB4/TREM2	7
GO:2001243	BP	GO:2001243	negative regulation of intrinsic apoptotic signaling pathway	7/488	98/18723	0.0141629	0.0863583	0.0655351	PLAUR/SNAI2/CREB3L1/SFRP2/MMP9/VNN1/BDKRB2	7
GO:0001937	BP	GO:0001937	negative regulation of endothelial cell proliferation	6/488	76/18723	0.0143076	0.0865454	0.0656771	SULF1/SPARC/ACVRL1/APOE/THBS1/GJA1	6
GO:0042129	BP	GO:0042129	regulation of T cell proliferation	10/488	171/18723	0.0143801	0.0865454	0.0656771	ANXA1/CEBPB/SDC4/CCL5/LILRB4/IL4I1/CARD11/IGFBP2/PDCD1LG2/VSIG4	10
GO:0042542	BP	GO:0042542	response to hydrogen peroxide	9/488	146/18723	0.0144229	0.0865454	0.0656771	COL1A1/SPHK1/CYP1B1/PDGFRB/ANXA1/KLF4/TRPA1/DUSP1/AXL	9
GO:0002577	BP	GO:0002577	regulation of antigen processing and presentation	3/488	20/18723	0.0144242	0.0865454	0.0656771	THBS1/TREM2/CCL21	3
GO:0009110	BP	GO:0009110	vitamin biosynthetic process	3/488	20/18723	0.0144242	0.0865454	0.0656771	SNAI2/CYP27B1/CYP27A1	3
GO:0032332	BP	GO:0032332	positive regulation of chondrocyte differentiation	3/488	20/18723	0.0144242	0.0865454	0.0656771	ACVRL1/RUNX2/PKDCC	3
GO:0032930	BP	GO:0032930	positive regulation of superoxide anion generation	3/488	20/18723	0.0144242	0.0865454	0.0656771	ITGAM/CLEC7A/TYROBP	3
GO:0042359	BP	GO:0042359	vitamin D metabolic process	3/488	20/18723	0.0144242	0.0865454	0.0656771	SNAI2/CYP27B1/CYP27A1	3
GO:0048670	BP	GO:0048670	regulation of collateral sprouting	3/488	20/18723	0.0144242	0.0865454	0.0656771	LRP1/SPP1/SPART	3
GO:0072567	BP	GO:0072567	chemokine (C-X-C motif) ligand 2 production	3/488	20/18723	0.0144242	0.0865454	0.0656771	POSTN/LRP1/KLF4	3
GO:2000341	BP	GO:2000341	regulation of chemokine (C-X-C motif) ligand 2 production	3/488	20/18723	0.0144242	0.0865454	0.0656771	POSTN/LRP1/KLF4	3
GO:0051251	BP	GO:0051251	positive regulation of lymphocyte activation	17/488	362/18723	0.0145526	0.0871889	0.0661653	ANXA1/LGALS1/CLEC7A/CCL5/LILRB4/BST1/TYROBP/IL4I1/AXL/IL7R/CARD11/IGFBP2/VNN1/NLRP3/PDCD1LG2/IGHM/CCL21	17
GO:0062012	BP	GO:0062012	regulation of small molecule metabolic process	16/488	334/18723	0.0147261	0.0881006	0.0668572	NNMT/SNAI2/ANXA1/NUPR1/APOC1/IGFBP4/APOE/CES1/PHLDA2/SLC7A11/DKK3/CYP27B1/P2RX7/AKR1C3/TREM2/FBP1	16
GO:2001234	BP	GO:2001234	negative regulation of apoptotic signaling pathway	12/488	224/18723	0.0148093	0.0884701	0.0671376	PLAUR/ITGAV/SNAI2/CREB3L1/NRP1/THBS1/SFRP2/MMP9/VNN1/SERPINE1/BOK/BDKRB2	12
GO:0010717	BP	GO:0010717	regulation of epithelial to mesenchymal transition	7/488	99/18723	0.0149102	0.0887804	0.0673731	COL1A1/PDPN/FERMT2/WWTR1/SFRP2/ZNF703/EFNA1	7
GO:0031341	BP	GO:0031341	regulation of cell killing	7/488	99/18723	0.0149102	0.0887804	0.0673731	ITGAM/CFH/CLEC7A/TYROBP/P2RX7/IL7R/CD1C	7
GO:1901136	BP	GO:1901136	carbohydrate derivative catabolic process	10/488	172/18723	0.0149258	0.0887804	0.0673731	ADAMTS12/CTSL/DPYD/UPP1/PDE1A/CHI3L1/APOBEC3B/ALDH1A1/CHIT1/CEMIP	10
GO:0002263	BP	GO:0002263	cell activation involved in immune response	14/488	279/18723	0.0151122	0.0891982	0.0676902	LRP1/ITGAM/ANXA1/LGALS1/CLEC7A/TYROBP/PRAM1/TMEM98/TCIM/TREM2/NLRP3/BLK/CD1C/C17orf99	14
GO:0002886	BP	GO:0002886	regulation of myeloid leukocyte mediated immunity	5/488	56/18723	0.015128	0.0891982	0.0676902	ITGAM/TYROBP/PRAM1/C3/BLK	5
GO:0010518	BP	GO:0010518	positive regulation of phospholipase activity	5/488	56/18723	0.015128	0.0891982	0.0676902	PDGFRA/PDGFRB/EDNRA/CCL5/SELE	5
GO:0071385	BP	GO:0071385	cellular response to glucocorticoid stimulus	5/488	56/18723	0.015128	0.0891982	0.0676902	ERRFI1/ANXA1/SERPINF1/GJB2/FBXO32	5
GO:0002369	BP	GO:0002369	T cell cytokine production	4/488	37/18723	0.0152583	0.0891982	0.0676902	IL1R1/LILRB4/NLRP3/TRPM4	4
GO:0002724	BP	GO:0002724	regulation of T cell cytokine production	4/488	37/18723	0.0152583	0.0891982	0.0676902	IL1R1/LILRB4/NLRP3/TRPM4	4
GO:0003161	BP	GO:0003161	cardiac conduction system development	4/488	37/18723	0.0152583	0.0891982	0.0676902	GJA1/TBX3/MSX2/HOPX	4
GO:0003176	BP	GO:0003176	aortic valve development	4/488	37/18723	0.0152583	0.0891982	0.0676902	SNAI2/EMILIN1/EFNA1/SMAD6	4
GO:0032570	BP	GO:0032570	response to progesterone	4/488	37/18723	0.0152583	0.0891982	0.0676902	GJB2/THBS1/FOS/FOSB	4
GO:0040036	BP	GO:0040036	regulation of fibroblast growth factor receptor signaling pathway	4/488	37/18723	0.0152583	0.0891982	0.0676902	SULF1/CREB3L1/THBS1/RUNX2	4
GO:0043403	BP	GO:0043403	skeletal muscle tissue regeneration	4/488	37/18723	0.0152583	0.0891982	0.0676902	ANXA1/PTGFRN/CD9/HOPX	4
GO:0045730	BP	GO:0045730	respiratory burst	4/488	37/18723	0.0152583	0.0891982	0.0676902	SLAMF8/CLEC7A/NCF2/TREM2	4
GO:0003231	BP	GO:0003231	cardiac ventricle development	8/488	123/18723	0.0152887	0.0891982	0.0676902	TPM1/SEMA3C/COL11A1/CPE/SFRP2/TBX3/APLNR/SMAD6	8
GO:0090257	BP	GO:0090257	regulation of muscle system process	13/488	252/18723	0.0152985	0.0891982	0.0676902	ERRFI1/SPHK1/TPM1/DOCK4/CNN1/PRKG1/KLF4/FBXO32/MYL9/KCNMA1/PLN/KCNQ1/TRPM4	13
GO:0010469	BP	GO:0010469	regulation of signaling receptor activity	10/488	173/18723	0.0154867	0.0901681	0.0684262	ERRFI1/PLAU/NRP1/LILRB4/PHLDA2/DKK3/HBEGF/SERPINE1/NPTX2/LYPD1	10
GO:0019218	BP	GO:0019218	regulation of steroid metabolic process	7/488	100/18723	0.0156851	0.0911943	0.069205	SNAI2/APOC1/APOE/CES1/DKK3/CYP27B1/AKR1C3	7
GO:0071241	BP	GO:0071241	cellular response to inorganic substance	12/488	226/18723	0.0157795	0.0916143	0.0695237	SERPINF1/MT2A/MT1E/MMP9/FOS/AKR1C3/MT1M/MT1H/SLC1A1/FBP1/FOSB/FABP4	12
GO:0007584	BP	GO:0007584	response to nutrient	10/488	174/18723	0.0160632	0.0928313	0.0704472	POSTN/COL1A1/SNAI2/SPARC/CYP26B1/CYP27B1/SPP1/SFRP2/IGFBP2/AKR1C3	10
GO:0008306	BP	GO:0008306	associative learning	6/488	78/18723	0.0161016	0.0928313	0.0704472	TPBG/SLC7A11/TANC1/FOS/NPTX2/SLC1A1	6
GO:0043154	BP	GO:0043154	negative regulation of cysteine-type endopeptidase activity involved in apoptotic process	6/488	78/18723	0.0161016	0.0928313	0.0704472	PLAUR/KLF4/THBS1/SFRP2/MMP9/LAMP3	6
GO:0090049	BP	GO:0090049	regulation of cell migration involved in sprouting angiogenesis	6/488	78/18723	0.0161016	0.0928313	0.0704472	SRPX2/ANXA1/NRP1/PLK2/KLF4/THBS1	6
GO:1901616	BP	GO:1901616	organic hydroxy compound catabolic process	6/488	78/18723	0.0161016	0.0928313	0.0704472	APOE/ALDH2/CYP27B1/CYP27A1/AKR1C3/MAOA	6
GO:0010883	BP	GO:0010883	regulation of lipid storage	5/488	57/18723	0.016238	0.0934872	0.070945	ITGAV/CES1/TREM2/MSR1/C3	5
GO:0006576	BP	GO:0006576	cellular biogenic amine metabolic process	7/488	101/18723	0.0164881	0.0936096	0.0710378	NNMT/ITGAM/TDO2/HNMT/IL4I1/MAOA/SLC1A1	7
GO:0002689	BP	GO:0002689	negative regulation of leukocyte chemotaxis	3/488	21/18723	0.0165087	0.0936096	0.0710378	SLAMF8/NBL1/DUSP1	3
GO:0006925	BP	GO:0006925	inflammatory cell apoptotic process	3/488	21/18723	0.0165087	0.0936096	0.0710378	ANXA1/CTSL/SLC7A11	3
GO:0007350	BP	GO:0007350	blastoderm segmentation	3/488	21/18723	0.0165087	0.0936096	0.0710378	NRP1/NRP2/TBX3	3
GO:0010878	BP	GO:0010878	cholesterol storage	3/488	21/18723	0.0165087	0.0936096	0.0710378	CES1/TREM2/MSR1	3
GO:0033630	BP	GO:0033630	positive regulation of cell adhesion mediated by integrin	3/488	21/18723	0.0165087	0.0936096	0.0710378	CCL5/SFRP2/CCL21	3
GO:0035455	BP	GO:0035455	response to interferon-alpha	3/488	21/18723	0.0165087	0.0936096	0.0710378	AXL/IFIT3/LAMP3	3
GO:0044342	BP	GO:0044342	type B pancreatic cell proliferation	3/488	21/18723	0.0165087	0.0936096	0.0710378	ERRFI1/NUPR1/IGFBP4	3
GO:0046519	BP	GO:0046519	sphingoid metabolic process	3/488	21/18723	0.0165087	0.0936096	0.0710378	SPHK1/PLPP3/PLPP2	3
GO:0060445	BP	GO:0060445	branching involved in salivary gland morphogenesis	3/488	21/18723	0.0165087	0.0936096	0.0710378	SEMA3C/NRP1/NTN4	3
GO:0097062	BP	GO:0097062	dendritic spine maintenance	3/488	21/18723	0.0165087	0.0936096	0.0710378	APOE/TANC1/TREM2	3
GO:0052126	BP	GO:0052126	movement in host environment	10/488	175/18723	0.0166555	0.0938551	0.0712242	ITGAV/ITGA5/ITGB5/NRP1/CTSL/LGALS1/ANPEP/AXL/CCR5/CXCL8	10
GO:1905475	BP	GO:1905475	regulation of protein localization to membrane	10/488	175/18723	0.0166555	0.0938551	0.0712242	LRP1/GPC6/ITGAM/LRRC15/SLC7A11/PKDCC/GBP1/TREM2/SLC1A1/CEMIP	10
GO:2000027	BP	GO:2000027	regulation of animal organ morphogenesis	8/488	125/18723	0.0167024	0.0938551	0.0712242	SULF1/CTHRC1/GPC6/WNT2/RUNX2/SFRP2/DACT1/NTN4	8
GO:0006790	BP	GO:0006790	sulfur compound metabolic process	16/488	339/18723	0.0167108	0.0938551	0.0712242	DCN/BGN/TDO2/NOX4/MICAL2/DSEL/SLC7A11/CSGALNACT1/SULT1C2/GGT5/ST3GAL6/GSTT2/CHSY3/SLC1A1/CLIC3/HACD1	16
GO:0032373	BP	GO:0032373	positive regulation of sterol transport	4/488	38/18723	0.0167111	0.0938551	0.0712242	LRP1/APOE/CES1/TREM2	4
GO:0032376	BP	GO:0032376	positive regulation of cholesterol transport	4/488	38/18723	0.0167111	0.0938551	0.0712242	LRP1/APOE/CES1/TREM2	4
GO:0048246	BP	GO:0048246	macrophage chemotaxis	4/488	38/18723	0.0167111	0.0938551	0.0712242	SLAMF8/THBS1/CCL5/RARRES2	4
GO:0006023	BP	GO:0006023	aminoglycan biosynthetic process	6/488	79/18723	0.0170543	0.0956525	0.0725882	PDGFRB/DSEL/CSGALNACT1/ST3GAL6/CHSY3/CEMIP	6
GO:0043534	BP	GO:0043534	blood vessel endothelial cell migration	10/488	176/18723	0.0172637	0.0965275	0.0732522	SRPX2/EMP2/ANXA1/NRP1/ACVRL1/PLK2/APOE/KLF4/THBS1/EFNA1	10
GO:0050728	BP	GO:0050728	negative regulation of inflammatory response	10/488	176/18723	0.0172637	0.0965275	0.0732522	TNFAIP6/SERPINF1/SLAMF8/PLK2/APOE/KLF4/PTGIS/TREM2/NLRP3/IL22RA2	10
GO:0042110	BP	GO:0042110	T cell activation	21/488	487/18723	0.0172805	0.0965275	0.0732522	ANXA1/CEBPB/CTSL/CYP26B1/LGALS1/SDC4/CLEC7A/CCL5/LILRB4/RUNX2/IL4I1/TMEM98/IL7R/CARD11/IGFBP2/VNN1/NLRP3/PDCD1LG2/VSIG4/CCL21/CD1C	21
GO:0045604	BP	GO:0045604	regulation of epidermal cell differentiation	5/488	58/18723	0.0174009	0.0970686	0.0736628	ERRFI1/CD109/MAFF/CYP27B1/SFRP4	5
GO:0043535	BP	GO:0043535	regulation of blood vessel endothelial cell migration	9/488	151/18723	0.0176048	0.098074	0.0744258	SRPX2/ANXA1/NRP1/ACVRL1/PLK2/APOE/KLF4/THBS1/EFNA1	9
GO:0001933	BP	GO:0001933	negative regulation of protein phosphorylation	16/488	342/18723	0.0179971	0.100124	0.0759816	LRP1/ERRFI1/EMILIN1/MYADM/PLPP3/CD109/FBLN1/PMEPA1/APOE/WWTR1/LILRB4/DUSP1/SFRP2/SMAD6/BDKRB2/FABP4	16
GO:0003279	BP	GO:0003279	cardiac septum development	7/488	103/18723	0.0181808	0.100569	0.0763193	SEMA3C/NRP1/NRP2/TBX3/TBX2/APLNR/SMAD6	7
GO:0030593	BP	GO:0030593	neutrophil chemotaxis	7/488	103/18723	0.0181808	0.100569	0.0763193	TREM1/CCL5/BST1/S100A8/CXCL8/S100A9/CCL21	7
GO:0006911	BP	GO:0006911	phagocytosis, engulfment	8/488	127/18723	0.0182079	0.100569	0.0763193	ITGAM/MFGE8/THBS1/TREM2/MSR1/C3/MARCO/IGHM	8
GO:0030048	BP	GO:0030048	actin filament-based movement	8/488	127/18723	0.0182079	0.100569	0.0763193	PDPN/TPM1/EMP2/CACNA2D1/GJA1/PLN/KCNQ1/TRPM4	8
GO:0031348	BP	GO:0031348	negative regulation of defense response	13/488	258/18723	0.0182237	0.100569	0.0763193	TNFAIP6/SERPINF1/HTRA1/SLAMF8/PLK2/APOE/KLF4/SERPING1/PTGIS/TREM2/NLRP3/VSIG4/IL22RA2	13
GO:0046394	BP	GO:0046394	carboxylic acid biosynthetic process	15/488	314/18723	0.018238	0.100569	0.0763193	PLOD2/ALDH1A3/ANXA1/SLC1A3/APOC1/CES1/DPYD/GGT5/CYP27A1/HSD3B7/PTGIS/AKR1C3/ALDH1A1/SDSL/HACD1	15
GO:0045823	BP	GO:0045823	positive regulation of heart contraction	4/488	39/18723	0.0182477	0.100569	0.0763193	TPM1/KCNQ1/SLC1A1/TRPM4	4
GO:0048010	BP	GO:0048010	vascular endothelial growth factor receptor signaling pathway	5/488	59/18723	0.0186176	0.102335	0.0776591	SULF1/EMILIN1/ITGA5/NRP1/AXL	5
GO:2000351	BP	GO:2000351	regulation of endothelial cell apoptotic process	5/488	59/18723	0.0186176	0.102335	0.0776591	CD248/THBS1/ANGPTL4/SERPINE1/AKR1C3	5
GO:0032693	BP	GO:0032693	negative regulation of interleukin-10 production	3/488	22/18723	0.0187528	0.102532	0.0778086	LILRB4/TYROBP/PDCD1LG2	3
GO:0055093	BP	GO:0055093	response to hyperoxia	3/488	22/18723	0.0187528	0.102532	0.0778086	COL1A1/PDPN/PDGFRB	3
GO:0060563	BP	GO:0060563	neuroepithelial cell differentiation	3/488	22/18723	0.0187528	0.102532	0.0778086	FAM20C/CEBPB/SERPINE1	3
GO:0071404	BP	GO:0071404	cellular response to low-density lipoprotein particle stimulus	3/488	22/18723	0.0187528	0.102532	0.0778086	CES1/CDH13/CD9	3
GO:0045621	BP	GO:0045621	positive regulation of lymphocyte differentiation	7/488	104/18723	0.0190713	0.103879	0.0788313	ANXA1/LILRB4/IL4I1/AXL/IL7R/VNN1/NLRP3	7
GO:1901890	BP	GO:1901890	positive regulation of cell junction assembly	7/488	104/18723	0.0190713	0.103879	0.0788313	THBS2/TPBG/SRPX2/FERMT2/NRP1/COL16A1/SDC4	7
GO:0014032	BP	GO:0014032	neural crest cell development	6/488	81/18723	0.0190747	0.103879	0.0788313	FN1/SNAI2/SEMA3C/NRP1/EDNRA/NRP2	6
GO:0016053	BP	GO:0016053	organic acid biosynthetic process	15/488	316/18723	0.019191	0.104375	0.0792075	PLOD2/ALDH1A3/ANXA1/SLC1A3/APOC1/CES1/DPYD/GGT5/CYP27A1/HSD3B7/PTGIS/AKR1C3/ALDH1A1/SDSL/HACD1	15
GO:0046651	BP	GO:0046651	lymphocyte proliferation	14/488	288/18723	0.0193373	0.104894	0.0796013	ANXA1/CEBPB/SDC4/CCL5/LILRB4/BST1/TYROBP/IL4I1/IL7R/CARD11/IGFBP2/BLK/PDCD1LG2/VSIG4	14
GO:0097193	BP	GO:0097193	intrinsic apoptotic signaling pathway	14/488	288/18723	0.0193373	0.104894	0.0796013	PLAUR/SNAI2/CYP1B1/CEBPB/CREB3L1/NUPR1/SFRP2/MMP9/VNN1/TREM2/BOK/S100A8/S100A9/BDKRB2	14
GO:0048863	BP	GO:0048863	stem cell differentiation	11/488	206/18723	0.019559	0.105957	0.0804082	FN1/PDGFRA/SNAI2/SEMA3C/NRP1/EDNRA/NRP2/FZD1/RUNX2/TBX2/OSM	11
GO:0008360	BP	GO:0008360	regulation of cell shape	9/488	154/18723	0.0197438	0.106818	0.0810615	FN1/FBLIM1/PDPN/TPM1/ANXA1/FGD5/FERMT2/MYO10/ATP10A	9
GO:0010721	BP	GO:0010721	negative regulation of cell development	10/488	180/18723	0.0198618	0.106903	0.0811262	POSTN/FBN1/SEMA3C/NRP1/FBLN1/SPP1/SPART/TMEM98/GBP1/TREM2	10
GO:0010863	BP	GO:0010863	positive regulation of phospholipase C activity	4/488	40/18723	0.0198691	0.106903	0.0811262	PDGFRA/PDGFRB/EDNRA/SELE	4
GO:0150077	BP	GO:0150077	regulation of neuroinflammatory response	4/488	40/18723	0.0198691	0.106903	0.0811262	SPHK1/NUPR1/MMP9/TREM2	4
GO:0006081	BP	GO:0006081	cellular aldehyde metabolic process	5/488	60/18723	0.019889	0.106903	0.0811262	CYP1B1/ALDH1A3/DKK3/AKR1C3/ALDH1A1	5
GO:0009620	BP	GO:0009620	response to fungus	5/488	60/18723	0.019889	0.106903	0.0811262	CLEC7A/RARRES2/CLEC4E/S100A8/S100A9	5
GO:0000041	BP	GO:0000041	transition metal ion transport	7/488	105/18723	0.0199919	0.107317	0.08144	HEPH/STEAP2/STEAP3/SCARA5/SLC39A8/SLC1A1/SLC40A1	7
GO:0070661	BP	GO:0070661	leukocyte proliferation	15/488	318/18723	0.0201815	0.108194	0.0821057	ANXA1/CEBPB/SDC4/CCL5/LILRB4/BST1/TYROBP/IL4I1/IL7R/CARD11/IGFBP2/TREM2/BLK/PDCD1LG2/VSIG4	15
GO:1905952	BP	GO:1905952	regulation of lipid localization	10/488	181/18723	0.0205538	0.110047	0.0835116	LRP1/ITGAV/APOC1/APOE/CES1/THBS1/SPP1/TREM2/MSR1/C3	10
GO:0015918	BP	GO:0015918	sterol transport	8/488	130/18723	0.020645	0.110392	0.0837735	LRP1/APOC1/APOE/CES1/TSKU/OSBPL10/TREM2/MSR1	8
GO:1901214	BP	GO:1901214	regulation of neuron death	15/488	319/18723	0.0206911	0.110495	0.0838521	LRP1/ITGAM/CEBPB/SERPINF1/NRP1/NUPR1/APOE/CCL5/SLC7A11/TYROBP/AXL/FOS/TREM2/BOK/SLC1A1	15
GO:0002573	BP	GO:0002573	myeloid leukocyte differentiation	11/488	208/18723	0.0208396	0.111145	0.0843449	INHBA/FBN1/CEBPB/CD109/LILRB4/TYROBP/MMP9/PIR/FOS/TREM2/DCSTAMP	11
GO:0032943	BP	GO:0032943	mononuclear cell proliferation	14/488	291/18723	0.0209277	0.111328	0.0844843	ANXA1/CEBPB/SDC4/CCL5/LILRB4/BST1/TYROBP/IL4I1/IL7R/CARD11/IGFBP2/BLK/PDCD1LG2/VSIG4	14
GO:0006766	BP	GO:0006766	vitamin metabolic process	7/488	106/18723	0.0209431	0.111328	0.0844843	NNMT/SNAI2/CYP26B1/CYP27B1/CYP27A1/VNN1/AKR1C3	7
GO:0006929	BP	GO:0006929	substrate-dependent cell migration	3/488	23/18723	0.0211572	0.111328	0.0844843	FN1/NRP1/ITGA11	3
GO:0010888	BP	GO:0010888	negative regulation of lipid storage	3/488	23/18723	0.0211572	0.111328	0.0844843	ITGAV/CES1/TREM2	3
GO:0021544	BP	GO:0021544	subpallium development	3/488	23/18723	0.0211572	0.111328	0.0844843	INHBA/ALDH1A3/SLC7A11	3
GO:0030194	BP	GO:0030194	positive regulation of blood coagulation	3/488	23/18723	0.0211572	0.111328	0.0844843	F3/THBS1/SERPINE1	3
GO:0035929	BP	GO:0035929	steroid hormone secretion	3/488	23/18723	0.0211572	0.111328	0.0844843	INHBA/SELENOM/KCNQ1	3
GO:0045932	BP	GO:0045932	negative regulation of muscle contraction	3/488	23/18723	0.0211572	0.111328	0.0844843	DOCK4/PRKG1/KCNMA1	3
GO:0060143	BP	GO:0060143	positive regulation of syncytium formation by plasma membrane fusion	3/488	23/18723	0.0211572	0.111328	0.0844843	TYROBP/TREM2/DCSTAMP	3
GO:1900048	BP	GO:1900048	positive regulation of hemostasis	3/488	23/18723	0.0211572	0.111328	0.0844843	F3/THBS1/SERPINE1	3
GO:0033674	BP	GO:0033674	positive regulation of kinase activity	20/488	467/18723	0.0211707	0.111328	0.0844843	PDGFRA/PDGFRB/EMP2/NOX4/FERMT2/PDGFC/FAM20A/SDC4/THBS1/CCL5/HBEGF/AXL/TCIM/TREM2/EFNA1/TCL1A/CHI3L1/SLC1A1/CEMIP/CCL21	20
GO:0034113	BP	GO:0034113	heterotypic cell-cell adhesion	5/488	61/18723	0.021216	0.111424	0.0845571	ITGAV/ITGA5/MYADM/KLF4/IL1RN	5
GO:0050886	BP	GO:0050886	endocrine process	6/488	83/18723	0.0212526	0.111475	0.0845953	INHBA/SELENOM/GJA1/TBX3/ENPEP/KCNQ1	6
GO:0048738	BP	GO:0048738	cardiac muscle tissue development	12/488	236/18723	0.0213675	0.111936	0.084945	PDGFRA/TPM1/PDGFRB/WNT2/GJA1/COL11A1/TBX3/MSX2/TBX2/PLN/FHL2/HOPX	12
GO:0048286	BP	GO:0048286	lung alveolus development	4/488	41/18723	0.0215766	0.112602	0.0854509	ERRFI1/SLC7A11/PKDCC/HOPX	4
GO:1903524	BP	GO:1903524	positive regulation of blood circulation	4/488	41/18723	0.0215766	0.112602	0.0854509	TPM1/KCNQ1/SLC1A1/TRPM4	4
GO:1905314	BP	GO:1905314	semi-lunar valve development	4/488	41/18723	0.0215766	0.112602	0.0854509	SNAI2/EMILIN1/EFNA1/SMAD6	4
GO:0002449	BP	GO:0002449	lymphocyte mediated immunity	16/488	350/18723	0.0217998	0.113623	0.0862258	IL1R1/C1R/C1S/EMP2/LILRB4/SERPING1/IL4I1/IL7R/TREM2/NLRP3/C3/C7/IGHM/CD1C/C17orf99/TRPM4	16
GO:0002824	BP	GO:0002824	positive regulation of adaptive immune response based on somatic recombination of immune receptors built from immunoglobulin superfamily domains	7/488	107/18723	0.0219254	0.114134	0.086613	IL1R1/CLEC7A/TREM2/NLRP3/C3/CD1C/C17orf99	7
GO:1990845	BP	GO:1990845	adaptive thermogenesis	9/488	157/18723	0.0220646	0.114569	0.0869437	LAMA4/MFAP2/CEBPB/ADAMTS5/PDGFC/GJA1/EBF2/ALDH1A1/FABP4	9
GO:2000377	BP	GO:2000377	regulation of reactive oxygen species metabolic process	9/488	157/18723	0.0220646	0.114569	0.0869437	CYP1B1/PDGFRB/ITGAM/NOX4/THBS1/CLEC7A/BST1/TYROBP/AKR1C3	9
GO:0036293	BP	GO:0036293	response to decreased oxygen levels	15/488	322/18723	0.0222784	0.115534	0.087676	PLOD2/MMP2/POSTN/PLAU/NOX4/PLAT/NDRG1/EDNRA/ACVRL1/THBS1/KCNMA1/ANGPTL4/PTGIS/TREM2/SLC1A1	15
GO:0006970	BP	GO:0006970	response to osmotic stress	6/488	84/18723	0.0224021	0.11603	0.088052	ERRFI1/HNMT/KCNMA1/AQP9/FMO1/BDKRB2	6
GO:0032613	BP	GO:0032613	interleukin-10 production	5/488	62/18723	0.0225994	0.116177	0.0881637	CLEC7A/LILRB4/TYROBP/TREM2/PDCD1LG2	5
GO:0032653	BP	GO:0032653	regulation of interleukin-10 production	5/488	62/18723	0.0225994	0.116177	0.0881637	CLEC7A/LILRB4/TYROBP/TREM2/PDCD1LG2	5
GO:0032731	BP	GO:0032731	positive regulation of interleukin-1 beta production	5/488	62/18723	0.0225994	0.116177	0.0881637	CLEC7A/TYROBP/P2RX7/ORM1/NLRP3	5
GO:0032757	BP	GO:0032757	positive regulation of interleukin-8 production	5/488	62/18723	0.0225994	0.116177	0.0881637	F3/CLEC7A/CD14/SERPINE1/CHI3L1	5
GO:0046847	BP	GO:0046847	filopodium assembly	5/488	62/18723	0.0225994	0.116177	0.0881637	FGD5/DPYSL3/NRP1/MYO10/CCL21	5
GO:0060135	BP	GO:0060135	maternal process involved in female pregnancy	5/488	62/18723	0.0225994	0.116177	0.0881637	GJB2/CYP27B1/GJA1/SPP1/MMP7	5
GO:0006958	BP	GO:0006958	complement activation, classical pathway	7/488	108/18723	0.0229391	0.117777	0.0893776	C1R/C1S/SERPING1/TREM2/C3/C7/IGHM	7
GO:0014912	BP	GO:0014912	negative regulation of smooth muscle cell migration	4/488	42/18723	0.0233712	0.118842	0.0901864	LRP1/TPM1/PRKG1/SERPINE1	4
GO:0032689	BP	GO:0032689	negative regulation of interferon-gamma production	4/488	42/18723	0.0233712	0.118842	0.0901864	INHBA/LILRB4/AXL/PDCD1LG2	4
GO:0032965	BP	GO:0032965	regulation of collagen biosynthetic process	4/488	42/18723	0.0233712	0.118842	0.0901864	ERRFI1/EMILIN1/PDGFRB/CREB3L1	4
GO:0033574	BP	GO:0033574	response to testosterone	4/488	42/18723	0.0233712	0.118842	0.0901864	THBS1/DUSP1/SPP1/PLN	4
GO:0046688	BP	GO:0046688	response to copper ion	4/488	42/18723	0.0233712	0.118842	0.0901864	MT2A/MT1E/MT1M/MT1H	4
GO:1900274	BP	GO:1900274	regulation of phospholipase C activity	4/488	42/18723	0.0233712	0.118842	0.0901864	PDGFRA/PDGFRB/EDNRA/SELE	4
GO:1904037	BP	GO:1904037	positive regulation of epithelial cell apoptotic process	4/488	42/18723	0.0233712	0.118842	0.0901864	CD248/THBS1/AKR1C3/SFRP4	4
GO:0019221	BP	GO:0019221	cytokine-mediated signaling pathway	20/488	472/18723	0.0233888	0.118842	0.0901864	IL1R1/F3/SPHK1/IL13RA1/PXDN/CCL5/LILRB4/IFI27/CSF2RA/AXL/IL7R/CCDC3/OSM/CCR5/TREM2/SLC1A1/IL1RN/CXCL8/IL22RA2/CCL21	20
GO:0043523	BP	GO:0043523	regulation of neuron apoptotic process	11/488	212/18723	0.0235847	0.118842	0.0901864	LRP1/ITGAM/CEBPB/NRP1/NUPR1/APOE/TYROBP/AXL/TREM2/BOK/SLC1A1	11
GO:0060021	BP	GO:0060021	roof of mouth development	6/488	85/18723	0.0235927	0.118842	0.0901864	INHBA/PDGFRA/PRRX1/PKDCC/TBX3/TBX2	6
GO:0032535	BP	GO:0032535	regulation of cellular component size	17/488	383/18723	0.0237174	0.118842	0.0901864	FN1/LRP1/SEMA3C/PRR16/MYADM/NRP1/CAPG/NCKAP1/APOE/ARHGAP28/KCNMA1/SPP1/SPART/P2RX7/IL7R/SLC12A8/CCL21	17
GO:0006213	BP	GO:0006213	pyrimidine nucleoside metabolic process	3/488	24/18723	0.0237224	0.118842	0.0901864	DPYD/UPP1/APOBEC3B	3
GO:0016486	BP	GO:0016486	peptide hormone processing	3/488	24/18723	0.0237224	0.118842	0.0901864	CTSL/ENPEP/PCSK1	3
GO:0032928	BP	GO:0032928	regulation of superoxide anion generation	3/488	24/18723	0.0237224	0.118842	0.0901864	ITGAM/CLEC7A/TYROBP	3
GO:0040037	BP	GO:0040037	negative regulation of fibroblast growth factor receptor signaling pathway	3/488	24/18723	0.0237224	0.118842	0.0901864	SULF1/CREB3L1/THBS1	3
GO:0043567	BP	GO:0043567	regulation of insulin-like growth factor receptor signaling pathway	3/488	24/18723	0.0237224	0.118842	0.0901864	CILP/IGFBP4/IGFBP2	3
GO:0050820	BP	GO:0050820	positive regulation of coagulation	3/488	24/18723	0.0237224	0.118842	0.0901864	F3/THBS1/SERPINE1	3
GO:0071676	BP	GO:0071676	negative regulation of mononuclear cell migration	3/488	24/18723	0.0237224	0.118842	0.0901864	SLAMF8/NBL1/DUSP1	3
GO:1903077	BP	GO:1903077	negative regulation of protein localization to plasma membrane	3/488	24/18723	0.0237224	0.118842	0.0901864	LRRC15/PKDCC/GBP1	3
GO:2000353	BP	GO:2000353	positive regulation of endothelial cell apoptotic process	3/488	24/18723	0.0237224	0.118842	0.0901864	CD248/THBS1/AKR1C3	3
GO:0006821	BP	GO:0006821	chloride transport	7/488	109/18723	0.0239846	0.119996	0.0910616	SLC1A3/APOL1/CLIC6/SLC12A8/SLC1A1/CLIC3/ANO3	7
GO:0001894	BP	GO:0001894	tissue homeostasis	13/488	268/18723	0.0240119	0.119996	0.0910616	RCN3/CTSK/TMEM119/LAMA2/WWTR1/GJA1/SPP1/P2RX7/SLC39A8/DCSTAMP/ALDH1A1/SLC1A1/SERPINA3	13
GO:0032233	BP	GO:0032233	positive regulation of actin filament bundle assembly	5/488	63/18723	0.0240398	0.119996	0.0910616	TPM1/NOX4/FERMT2/NRP1/SDC4	5
GO:0060402	BP	GO:0060402	calcium ion transport into cytosol	9/488	160/18723	0.0245749	0.122518	0.0929759	CACNA2D1/TRPA1/P2RX7/PLN/P2RX5/CCR5/APLNR/CEMIP/CCL21	9
GO:0014031	BP	GO:0014031	mesenchymal cell development	6/488	86/18723	0.024825	0.12317	0.0934708	FN1/SNAI2/SEMA3C/NRP1/EDNRA/NRP2	6
GO:0048864	BP	GO:0048864	stem cell development	6/488	86/18723	0.024825	0.12317	0.0934708	FN1/SNAI2/SEMA3C/NRP1/EDNRA/NRP2	6
GO:0060761	BP	GO:0060761	negative regulation of response to cytokine stimulus	6/488	86/18723	0.024825	0.12317	0.0934708	PXDN/KLF4/CCL5/CCDC3/TREM2/IL1RN	6
GO:2000117	BP	GO:2000117	negative regulation of cysteine-type endopeptidase activity	6/488	86/18723	0.024825	0.12317	0.0934708	PLAUR/KLF4/THBS1/SFRP2/MMP9/LAMP3	6
GO:0051651	BP	GO:0051651	maintenance of location in cell	11/488	214/18723	0.0250522	0.123754	0.0939135	KDELR3/APOE/GJA1/TRPA1/PLN/CCR5/APLNR/S100A8/CEMIP/S100A9/CCL21	11
GO:0002698	BP	GO:0002698	negative regulation of immune effector process	7/488	110/18723	0.0250625	0.123754	0.0939135	ANXA1/SLAMF8/LILRB4/SERPING1/IL4I1/IL7R/VSIG4	7
GO:0061387	BP	GO:0061387	regulation of extent of cell growth	7/488	110/18723	0.0250625	0.123754	0.0939135	FN1/LRP1/SEMA3C/NRP1/APOE/SPP1/SPART	7
GO:1905954	BP	GO:1905954	positive regulation of lipid localization	7/488	110/18723	0.0250625	0.123754	0.0939135	LRP1/APOE/CES1/SPP1/TREM2/MSR1/C3	7
GO:0007517	BP	GO:0007517	muscle organ development	15/488	327/18723	0.0251257	0.12381	0.0939559	COL6A3/DCN/TPM1/LOX/CYP26B1/NUPR1/MAFF/LAMA2/WNT2/ITGA11/HBEGF/COL11A1/EVC/FOS/POPDC3	15
GO:0002687	BP	GO:0002687	positive regulation of leukocyte migration	8/488	135/18723	0.025207	0.12381	0.0939559	IL1R1/THBS1/CCL5/RARRES2/SERPINE1/TREM2/CXCL8/CCL21	8
GO:0010171	BP	GO:0010171	body morphogenesis	4/488	43/18723	0.0252538	0.12381	0.0939559	MMP2/CRISPLD2/COL1A1/PDGFRA	4
GO:0014002	BP	GO:0014002	astrocyte development	4/488	43/18723	0.0252538	0.12381	0.0939559	LRP1/TREM2/S100A8/S100A9	4
GO:0061383	BP	GO:0061383	trabecula morphogenesis	4/488	43/18723	0.0252538	0.12381	0.0939559	MMP2/COL1A1/ADAMTS1/FHL2	4
GO:0140353	BP	GO:0140353	lipid export from cell	4/488	43/18723	0.0252538	0.12381	0.0939559	INHBA/SELENOM/SPP1/KCNQ1	4
GO:0045860	BP	GO:0045860	positive regulation of protein kinase activity	17/488	386/18723	0.0253208	0.123991	0.0940934	PDGFRB/EMP2/NOX4/FERMT2/PDGFC/FAM20A/SDC4/THBS1/CCL5/HBEGF/TCIM/EFNA1/TCL1A/CHI3L1/SLC1A1/CEMIP/CCL21	17
GO:0006749	BP	GO:0006749	glutathione metabolic process	5/488	64/18723	0.0255382	0.124312	0.0943375	SLC7A11/GGT5/GSTT2/SLC1A1/CLIC3	5
GO:0006940	BP	GO:0006940	regulation of smooth muscle contraction	5/488	64/18723	0.0255382	0.124312	0.0943375	SPHK1/DOCK4/CNN1/PRKG1/KCNMA1	5
GO:0045995	BP	GO:0045995	regulation of embryonic development	5/488	64/18723	0.0255382	0.124312	0.0943375	LAMA4/LAMA2/WNT2/PHLDA2/SFRP2	5
GO:0009100	BP	GO:0009100	glycoprotein metabolic process	17/488	387/18723	0.025873	0.124312	0.0943375	DCN/SULF1/ADAMTS12/BGN/GFPT2/CTSL/GXYLT2/DSEL/CSGALNACT1/B3GNT5/HBEGF/COL11A1/SLC39A8/ST3GAL6/SLC2A10/CHSY3/CCL21	17
GO:0006575	BP	GO:0006575	cellular modified amino acid metabolic process	10/488	188/18723	0.0258983	0.124312	0.0943375	PLOD2/CTSK/SLC7A11/ALDH1L2/GGT5/VNN1/OSBPL10/GSTT2/SLC1A1/CLIC3	10
GO:0048839	BP	GO:0048839	inner ear development	10/488	188/18723	0.0258983	0.124312	0.0943375	CTHRC1/PDGFRB/SPARC/ALDH1A3/SDC4/PRRX1/GJB2/TSKU/COL11A1/KCNQ1	10
GO:0019915	BP	GO:0019915	lipid storage	6/488	87/18723	0.0260996	0.124312	0.0943375	ITGAV/APOE/CES1/TREM2/MSR1/C3	6
GO:0001938	BP	GO:0001938	positive regulation of endothelial cell proliferation	7/488	111/18723	0.0261732	0.124312	0.0943375	F3/NRP1/ACVRL1/NRP2/WNT2/CDH13/APLNR	7
GO:0003158	BP	GO:0003158	endothelium development	8/488	136/18723	0.0261975	0.124312	0.0943375	FSTL1/ADAMTS12/PDPN/COL15A1/MYADM/NRP1/ACVRL1/GJA1	8
GO:0099024	BP	GO:0099024	plasma membrane invagination	8/488	136/18723	0.0261975	0.124312	0.0943375	ITGAM/MFGE8/THBS1/TREM2/MSR1/C3/MARCO/IGHM	8
GO:0060759	BP	GO:0060759	regulation of response to cytokine stimulus	9/488	162/18723	0.0263573	0.124312	0.0943375	IL1R1/SPHK1/PXDN/KLF4/CCL5/AXL/CCDC3/TREM2/IL1RN	9
GO:0003094	BP	GO:0003094	glomerular filtration	3/488	25/18723	0.0264482	0.124312	0.0943375	SULF1/EMP2/GJA1	3
GO:0032331	BP	GO:0032331	negative regulation of chondrocyte differentiation	3/488	25/18723	0.0264482	0.124312	0.0943375	SNAI2/ADAMTS12/EFEMP1	3
GO:0050927	BP	GO:0050927	positive regulation of positive chemotaxis	3/488	25/18723	0.0264482	0.124312	0.0943375	F3/CDH13/CXCL8	3
GO:0072012	BP	GO:0072012	glomerulus vasculature development	3/488	25/18723	0.0264482	0.124312	0.0943375	PDGFRA/PDGFRB/ACTA2	3
GO:0140448	BP	GO:0140448	signaling receptor ligand precursor processing	3/488	25/18723	0.0264482	0.124312	0.0943375	CTSL/ENPEP/PCSK1	3
GO:1904754	BP	GO:1904754	positive regulation of vascular associated smooth muscle cell migration	3/488	25/18723	0.0264482	0.124312	0.0943375	LRP1/DOCK4/ADAMTS1	3
GO:0001553	BP	GO:0001553	luteinization	2/488	10/18723	0.026561	0.124312	0.0943375	INHBA/PDGFRA	2
GO:0002765	BP	GO:0002765	immune response-inhibiting signal transduction	2/488	10/18723	0.026561	0.124312	0.0943375	LILRB4/CD33	2
GO:0003183	BP	GO:0003183	mitral valve morphogenesis	2/488	10/18723	0.026561	0.124312	0.0943375	EFNA1/SMAD6	2
GO:0008300	BP	GO:0008300	isoprenoid catabolic process	2/488	10/18723	0.026561	0.124312	0.0943375	CYP26B1/AKR1C3	2
GO:0021562	BP	GO:0021562	vestibulocochlear nerve development	2/488	10/18723	0.026561	0.124312	0.0943375	NRP1/NRP2	2
GO:0033089	BP	GO:0033089	positive regulation of T cell differentiation in thymus	2/488	10/18723	0.026561	0.124312	0.0943375	IL7R/VNN1	2
GO:0034356	BP	GO:0034356	NAD biosynthesis via nicotinamide riboside salvage pathway	2/488	10/18723	0.026561	0.124312	0.0943375	NNMT/PTGIS	2
GO:0044557	BP	GO:0044557	relaxation of smooth muscle	2/488	10/18723	0.026561	0.124312	0.0943375	PRKG1/KCNMA1	2
GO:0048251	BP	GO:0048251	elastic fiber assembly	2/488	10/18723	0.026561	0.124312	0.0943375	EMILIN1/LOX	2
GO:0048671	BP	GO:0048671	negative regulation of collateral sprouting	2/488	10/18723	0.026561	0.124312	0.0943375	SPP1/SPART	2
GO:0051918	BP	GO:0051918	negative regulation of fibrinolysis	2/488	10/18723	0.026561	0.124312	0.0943375	THBS1/SERPINE1	2
GO:0070099	BP	GO:0070099	regulation of chemokine-mediated signaling pathway	2/488	10/18723	0.026561	0.124312	0.0943375	CCL5/TREM2	2
GO:0070391	BP	GO:0070391	response to lipoteichoic acid	2/488	10/18723	0.026561	0.124312	0.0943375	CD14/TREM2	2
GO:0070561	BP	GO:0070561	vitamin D receptor signaling pathway	2/488	10/18723	0.026561	0.124312	0.0943375	SNAI2/CYP27B1	2
GO:0071223	BP	GO:0071223	cellular response to lipoteichoic acid	2/488	10/18723	0.026561	0.124312	0.0943375	CD14/TREM2	2
GO:0072378	BP	GO:0072378	blood coagulation, fibrin clot formation	2/488	10/18723	0.026561	0.124312	0.0943375	FN1/FBLN1	2
GO:0097278	BP	GO:0097278	complement-dependent cytotoxicity	2/488	10/18723	0.026561	0.124312	0.0943375	CFH/C3	2
GO:0140059	BP	GO:0140059	dendrite arborization	2/488	10/18723	0.026561	0.124312	0.0943375	TPBG/NRP1	2
GO:1904350	BP	GO:1904350	regulation of protein catabolic process in the vacuole	2/488	10/18723	0.026561	0.124312	0.0943375	LRP1/RNF128	2
GO:2000425	BP	GO:2000425	regulation of apoptotic cell clearance	2/488	10/18723	0.026561	0.124312	0.0943375	TREM2/C3	2
GO:2000659	BP	GO:2000659	regulation of interleukin-1-mediated signaling pathway	2/488	10/18723	0.026561	0.124312	0.0943375	IL1R1/IL1RN	2
GO:2001241	BP	GO:2001241	positive regulation of extrinsic apoptotic signaling pathway in absence of ligand	2/488	10/18723	0.026561	0.124312	0.0943375	INHBA/SRPX	2
GO:0009306	BP	GO:0009306	protein secretion	16/488	359/18723	0.0267746	0.12517	0.0949886	LRP1/RAB13/RCN3/ANXA1/LTBP2/STEAP3/APOE/CCL5/WLS/GJA1/COMP/TREM2/CD33/BLK/IL1RN/TRPM4	16
GO:0003170	BP	GO:0003170	heart valve development	5/488	65/18723	0.027095	0.125573	0.0952938	SNAI2/EMILIN1/EFNA1/APLNR/SMAD6	5
GO:0015909	BP	GO:0015909	long-chain fatty acid transport	5/488	65/18723	0.027095	0.125573	0.0952938	ANXA1/APOE/THBS1/BDKRB2/FABP4	5
GO:0038034	BP	GO:0038034	signal transduction in absence of ligand	5/488	65/18723	0.027095	0.125573	0.0952938	INHBA/ITGAV/SNAI2/SRPX/BOK	5
GO:0045453	BP	GO:0045453	bone resorption	5/488	65/18723	0.027095	0.125573	0.0952938	CTSK/TMEM119/SPP1/P2RX7/DCSTAMP	5
GO:0045682	BP	GO:0045682	regulation of epidermis development	5/488	65/18723	0.027095	0.125573	0.0952938	ERRFI1/CD109/MAFF/CYP27B1/SFRP4	5
GO:0072577	BP	GO:0072577	endothelial cell apoptotic process	5/488	65/18723	0.027095	0.125573	0.0952938	CD248/THBS1/ANGPTL4/SERPINE1/AKR1C3	5
GO:0097192	BP	GO:0097192	extrinsic apoptotic signaling pathway in absence of ligand	5/488	65/18723	0.027095	0.125573	0.0952938	INHBA/ITGAV/SNAI2/SRPX/BOK	5
GO:0007266	BP	GO:0007266	Rho protein signal transduction	8/488	137/18723	0.0272147	0.125573	0.0952938	COL3A1/COL1A2/PDPN/PDGFRB/NRP1/APOE/CDH13/F2RL2	8
GO:0006775	BP	GO:0006775	fat-soluble vitamin metabolic process	4/488	44/18723	0.0272251	0.125573	0.0952938	SNAI2/CYP26B1/CYP27B1/CYP27A1	4
GO:0045124	BP	GO:0045124	regulation of bone resorption	4/488	44/18723	0.0272251	0.125573	0.0952938	TMEM119/SPP1/P2RX7/DCSTAMP	4
GO:0150076	BP	GO:0150076	neuroinflammatory response	4/488	44/18723	0.0272251	0.125573	0.0952938	SPHK1/NUPR1/MMP9/TREM2	4
GO:0043410	BP	GO:0043410	positive regulation of MAPK cascade	20/488	480/18723	0.0273031	0.125573	0.0952938	TPBG/LRP1/PDGFRA/TIMP2/SPHK1/PDGFRB/FERMT2/NRP1/PDGFC/IGFBP4/APOE/THBS1/CLEC7A/CCL5/OSM/TREM2/EFNA1/CHI3L1/MARCO/CCL21	20
GO:0002821	BP	GO:0002821	positive regulation of adaptive immune response	7/488	112/18723	0.0273169	0.125573	0.0952938	IL1R1/CLEC7A/TREM2/NLRP3/C3/CD1C/C17orf99	7
GO:0032609	BP	GO:0032609	interferon-gamma production	7/488	112/18723	0.0273169	0.125573	0.0952938	IL1R1/INHBA/CLEC7A/LILRB4/CD14/AXL/PDCD1LG2	7
GO:0032649	BP	GO:0032649	regulation of interferon-gamma production	7/488	112/18723	0.0273169	0.125573	0.0952938	IL1R1/INHBA/CLEC7A/LILRB4/CD14/AXL/PDCD1LG2	7
GO:0035592	BP	GO:0035592	establishment of protein localization to extracellular region	16/488	360/18723	0.0273757	0.125703	0.0953927	LRP1/RAB13/RCN3/ANXA1/LTBP2/STEAP3/APOE/CCL5/WLS/GJA1/COMP/TREM2/CD33/BLK/IL1RN/TRPM4	16
GO:0010232	BP	GO:0010232	vascular transport	6/488	88/18723	0.0274169	0.125752	0.09543	LRP1/SLC1A3/APOE/GJA1/SLC2A10/SLC1A1	6
GO:0051056	BP	GO:0051056	regulation of small GTPase mediated signal transduction	14/488	302/18723	0.02761	0.126497	0.0959954	COL3A1/ITGAV/TIMP2/PDGFRB/FGD5/NRP1/APOE/ARHGAP28/CGNL1/SIPA1L2/RALGPS2/PLEKHG3/FBP1/F2RL2	14
GO:0045600	BP	GO:0045600	positive regulation of fat cell differentiation	5/488	66/18723	0.028711	0.130816	0.0992727	CEBPB/RARRES2/SFRP2/CCDC3/TRPM4	5
GO:0050766	BP	GO:0050766	positive regulation of phagocytosis	5/488	66/18723	0.028711	0.130816	0.0992727	LRP1/MFGE8/CLEC7A/TREM2/C3	5
GO:0071300	BP	GO:0071300	cellular response to retinoic acid	5/488	66/18723	0.028711	0.130816	0.0992727	COL1A1/SERPINF1/CYP26B1/KLF4/WNT2	5
GO:1902476	BP	GO:1902476	chloride transmembrane transport	5/488	66/18723	0.028711	0.130816	0.0992727	SLC1A3/APOL1/SLC12A8/SLC1A1/ANO3	5
GO:1905953	BP	GO:1905953	negative regulation of lipid localization	5/488	66/18723	0.028711	0.130816	0.0992727	ITGAV/APOC1/CES1/THBS1/TREM2	5
GO:0031670	BP	GO:0031670	cellular response to nutrient	4/488	45/18723	0.0292859	0.131336	0.0996672	POSTN/COL1A1/SNAI2/CYP27B1	4
GO:0035272	BP	GO:0035272	exocrine system development	4/488	45/18723	0.0292859	0.131336	0.0996672	SEMA3C/NRP1/WLS/NTN4	4
GO:0060119	BP	GO:0060119	inner ear receptor cell development	4/488	45/18723	0.0292859	0.131336	0.0996672	CTHRC1/SDC4/TSKU/KCNQ1	4
GO:1904646	BP	GO:1904646	cellular response to amyloid-beta	4/488	45/18723	0.0292859	0.131336	0.0996672	LRP1/CACNA2D1/GJA1/TREM2	4
GO:0030216	BP	GO:0030216	keratinocyte differentiation	8/488	139/18723	0.0293308	0.131336	0.0996672	ERRFI1/FOSL2/ANXA1/CD109/CYP26B1/CSTA/CYP27B1/AKR1C3	8
GO:0002710	BP	GO:0002710	negative regulation of T cell mediated immunity	3/488	26/18723	0.0293342	0.131336	0.0996672	LILRB4/IL4I1/IL7R	3
GO:0003416	BP	GO:0003416	endochondral bone growth	3/488	26/18723	0.0293342	0.131336	0.0996672	TSKU/EVC/COMP	3
GO:0009164	BP	GO:0009164	nucleoside catabolic process	3/488	26/18723	0.0293342	0.131336	0.0996672	DPYD/UPP1/APOBEC3B	3
GO:0034114	BP	GO:0034114	regulation of heterotypic cell-cell adhesion	3/488	26/18723	0.0293342	0.131336	0.0996672	MYADM/KLF4/IL1RN	3
GO:0045672	BP	GO:0045672	positive regulation of osteoclast differentiation	3/488	26/18723	0.0293342	0.131336	0.0996672	TYROBP/FOS/TREM2	3
GO:0048668	BP	GO:0048668	collateral sprouting	3/488	26/18723	0.0293342	0.131336	0.0996672	LRP1/SPP1/SPART	3
GO:0050926	BP	GO:0050926	regulation of positive chemotaxis	3/488	26/18723	0.0293342	0.131336	0.0996672	F3/CDH13/CXCL8	3
GO:0097205	BP	GO:0097205	renal filtration	3/488	26/18723	0.0293342	0.131336	0.0996672	SULF1/EMP2/GJA1	3
GO:1904376	BP	GO:1904376	negative regulation of protein localization to cell periphery	3/488	26/18723	0.0293342	0.131336	0.0996672	LRRC15/PKDCC/GBP1	3
GO:2000050	BP	GO:2000050	regulation of non-canonical Wnt signaling pathway	3/488	26/18723	0.0293342	0.131336	0.0996672	SFRP2/DACT1/SFRP4	3
GO:2000108	BP	GO:2000108	positive regulation of leukocyte apoptotic process	3/488	26/18723	0.0293342	0.131336	0.0996672	ANXA1/CCL5/BLK	3
GO:0007548	BP	GO:0007548	sex differentiation	13/488	276/18723	0.0295442	0.132133	0.100272	INHBA/PDGFRA/RAB13/PDGFRB/CEBPB/NUPR1/ADAMTS1/SFRP2/TBX3/AXL/TFAP2C/AKR1C3/BOK	13
GO:0046660	BP	GO:0046660	female sex differentiation	7/488	114/18723	0.0297053	0.132709	0.10071	INHBA/PDGFRA/CEBPB/NUPR1/ADAMTS1/TBX3/AXL	7
GO:0042475	BP	GO:0042475	odontogenesis of dentin-containing tooth	6/488	90/18723	0.0301817	0.134449	0.10203	FAM20C/PDGFRA/HTRA1/FAM20A/RUNX2/SERPINE1	6
GO:0061097	BP	GO:0061097	regulation of protein tyrosine kinase activity	6/488	90/18723	0.0301817	0.134449	0.10203	ERRFI1/NOX4/CCL5/LILRB4/HBEGF/EFNA1	6
GO:0030307	BP	GO:0030307	positive regulation of cell growth	9/488	166/18723	0.0301925	0.134449	0.10203	FN1/LRP1/SPHK1/NRP1/CXCL16/HBEGF/SFRP2/S100A8/S100A9	9
GO:0006879	BP	GO:0006879	cellular iron ion homeostasis	5/488	67/18723	0.0303867	0.135071	0.102502	HEPH/STEAP2/SCARA5/SLC39A8/SLC40A1	5
GO:0015748	BP	GO:0015748	organophosphate ester transport	8/488	140/18723	0.0304303	0.135071	0.102502	APOC1/APOE/GJA1/P2RX7/OSBPL10/ATP10A/ANO3/ATP9A	8
GO:0030177	BP	GO:0030177	positive regulation of Wnt signaling pathway	8/488	140/18723	0.0304303	0.135071	0.102502	COL1A1/SULF1/WLS/DIXDC1/SFRP2/DACT1/SFRP4/TRPM4	8
GO:0008406	BP	GO:0008406	gonad development	11/488	221/18723	0.0307113	0.136172	0.103337	INHBA/PDGFRA/RAB13/PDGFRB/CEBPB/NUPR1/ADAMTS1/SFRP2/TFAP2C/AKR1C3/BOK	11
GO:0031349	BP	GO:0031349	positive regulation of defense response	13/488	278/18723	0.0310615	0.136792	0.103808	CEBPB/NUPR1/CLEC7A/CCL5/GJA1/TYROBP/SERPINE1/OSM/TREM2/S100A8/C3/S100A9/FABP4	13
GO:0001666	BP	GO:0001666	response to hypoxia	14/488	307/18723	0.0311195	0.136792	0.103808	PLOD2/MMP2/POSTN/PLAU/NOX4/PLAT/NDRG1/EDNRA/ACVRL1/THBS1/KCNMA1/ANGPTL4/PTGIS/TREM2	14
GO:0001974	BP	GO:0001974	blood vessel remodeling	4/488	46/18723	0.0314366	0.136792	0.103808	BGN/SEMA3C/ACVRL1/AXL	4
GO:0042398	BP	GO:0042398	cellular modified amino acid biosynthetic process	4/488	46/18723	0.0314366	0.136792	0.103808	PLOD2/SLC7A11/GGT5/SLC1A1	4
GO:0060976	BP	GO:0060976	coronary vasculature development	4/488	46/18723	0.0314366	0.136792	0.103808	PDGFRB/NRP1/APLNR/SMAD6	4
GO:0014033	BP	GO:0014033	neural crest cell differentiation	6/488	91/18723	0.03163	0.136792	0.103808	FN1/SNAI2/SEMA3C/NRP1/EDNRA/NRP2	6
GO:0045582	BP	GO:0045582	positive regulation of T cell differentiation	6/488	91/18723	0.03163	0.136792	0.103808	ANXA1/LILRB4/IL4I1/IL7R/VNN1/NLRP3	6
GO:0002604	BP	GO:0002604	regulation of dendritic cell antigen processing and presentation	2/488	11/18723	0.0319114	0.136792	0.103808	THBS1/CCL21	2
GO:0003093	BP	GO:0003093	regulation of glomerular filtration	2/488	11/18723	0.0319114	0.136792	0.103808	EMP2/GJA1	2
GO:0003174	BP	GO:0003174	mitral valve development	2/488	11/18723	0.0319114	0.136792	0.103808	EFNA1/SMAD6	2
GO:0006568	BP	GO:0006568	tryptophan metabolic process	2/488	11/18723	0.0319114	0.136792	0.103808	TDO2/IL4I1	2
GO:0006707	BP	GO:0006707	cholesterol catabolic process	2/488	11/18723	0.0319114	0.136792	0.103808	APOE/CYP27A1	2
GO:0010887	BP	GO:0010887	negative regulation of cholesterol storage	2/488	11/18723	0.0319114	0.136792	0.103808	CES1/TREM2	2
GO:0016127	BP	GO:0016127	sterol catabolic process	2/488	11/18723	0.0319114	0.136792	0.103808	APOE/CYP27A1	2
GO:0021561	BP	GO:0021561	facial nerve development	2/488	11/18723	0.0319114	0.136792	0.103808	NRP1/NRP2	2
GO:0021604	BP	GO:0021604	cranial nerve structural organization	2/488	11/18723	0.0319114	0.136792	0.103808	NRP1/NRP2	2
GO:0021610	BP	GO:0021610	facial nerve morphogenesis	2/488	11/18723	0.0319114	0.136792	0.103808	NRP1/NRP2	2
GO:0030432	BP	GO:0030432	peristalsis	2/488	11/18723	0.0319114	0.136792	0.103808	TBX3/TBX2	2
GO:0032276	BP	GO:0032276	regulation of gonadotropin secretion	2/488	11/18723	0.0319114	0.136792	0.103808	INHBA/GJA1	2
GO:0032836	BP	GO:0032836	glomerular basement membrane development	2/488	11/18723	0.0319114	0.136792	0.103808	SULF1/NID1	2
GO:0035457	BP	GO:0035457	cellular response to interferon-alpha	2/488	11/18723	0.0319114	0.136792	0.103808	AXL/IFIT3	2
GO:0035581	BP	GO:0035581	sequestering of extracellular ligand from receptor	2/488	11/18723	0.0319114	0.136792	0.103808	FBN1/NBL1	2
GO:0042135	BP	GO:0042135	neurotransmitter catabolic process	2/488	11/18723	0.0319114	0.136792	0.103808	HNMT/MAOA	2
GO:0043312	BP	GO:0043312	neutrophil degranulation	2/488	11/18723	0.0319114	0.136792	0.103808	ITGAM/PRAM1	2
GO:0045628	BP	GO:0045628	regulation of T-helper 2 cell differentiation	2/488	11/18723	0.0319114	0.136792	0.103808	ANXA1/NLRP3	2
GO:0070314	BP	GO:0070314	G1 to G0 transition	2/488	11/18723	0.0319114	0.136792	0.103808	ZNF503/CYP27B1	2
GO:0070778	BP	GO:0070778	L-aspartate transmembrane transport	2/488	11/18723	0.0319114	0.136792	0.103808	SLC1A3/SLC1A1	2
GO:0072497	BP	GO:0072497	mesenchymal stem cell differentiation	2/488	11/18723	0.0319114	0.136792	0.103808	PDGFRA/FZD1	2
GO:1904181	BP	GO:1904181	positive regulation of membrane depolarization	2/488	11/18723	0.0319114	0.136792	0.103808	DCN/TRPM4	2
GO:1905522	BP	GO:1905522	negative regulation of macrophage migration	2/488	11/18723	0.0319114	0.136792	0.103808	EMILIN1/SLAMF8	2
GO:1990440	BP	GO:1990440	positive regulation of transcription from RNA polymerase II promoter in response to endoplasmic reticulum stress	2/488	11/18723	0.0319114	0.136792	0.103808	CEBPB/CREB3L1	2
GO:2000343	BP	GO:2000343	positive regulation of chemokine (C-X-C motif) ligand 2 production	2/488	11/18723	0.0319114	0.136792	0.103808	POSTN/LRP1	2
GO:0006720	BP	GO:0006720	isoprenoid metabolic process	7/488	116/18723	0.0322307	0.13695	0.103927	LRP1/CYP1B1/ALDH1A3/CYP26B1/RARRES2/AKR1C3/ALDH1A1	7
GO:0021782	BP	GO:0021782	glial cell development	7/488	116/18723	0.0322307	0.13695	0.103927	MXRA8/LRP1/NDRG1/TREM2/CD9/S100A8/S100A9	7
GO:0030326	BP	GO:0030326	embryonic limb morphogenesis	7/488	116/18723	0.0322307	0.13695	0.103927	CYP26B1/PRRX1/RUNX2/SFRP2/TBX3/TBX2/AFF3	7
GO:0035113	BP	GO:0035113	embryonic appendage morphogenesis	7/488	116/18723	0.0322307	0.13695	0.103927	CYP26B1/PRRX1/RUNX2/SFRP2/TBX3/TBX2/AFF3	7
GO:1990748	BP	GO:1990748	cellular detoxification	7/488	116/18723	0.0322307	0.13695	0.103927	GPX8/PXDN/APOE/GPX3/ALDH1A1/S100A9/PXDNL	7
GO:2000241	BP	GO:2000241	regulation of reproductive process	9/488	168/18723	0.0322493	0.13695	0.103927	INHBA/SULF1/TIMP1/PLAT/SERPINF1/NUPR1/PHLDA2/GJA1/DUSP1	9
GO:0003015	BP	GO:0003015	heart process	12/488	251/18723	0.032328	0.13695	0.103927	TPM1/NOX4/CACNA2D1/WWTR1/GJA1/HBEGF/TBX2/PLN/KCNQ1/SLC1A1/HOPX/TRPM4	12
GO:0003171	BP	GO:0003171	atrioventricular valve development	3/488	27/18723	0.0323795	0.13695	0.103927	EFNA1/APLNR/SMAD6	3
GO:0007263	BP	GO:0007263	nitric oxide mediated signal transduction	3/488	27/18723	0.0323795	0.13695	0.103927	APOE/THBS1/FPR1	3
GO:0015813	BP	GO:0015813	L-glutamate transmembrane transport	3/488	27/18723	0.0323795	0.13695	0.103927	SLC1A3/SLC7A11/SLC1A1	3
GO:0032703	BP	GO:0032703	negative regulation of interleukin-2 production	3/488	27/18723	0.0323795	0.13695	0.103927	LILRB4/GBP1/VSIG4	3
GO:0033688	BP	GO:0033688	regulation of osteoblast proliferation	3/488	27/18723	0.0323795	0.13695	0.103927	ITGAV/CTHRC1/TMEM119	3
GO:0060142	BP	GO:0060142	regulation of syncytium formation by plasma membrane fusion	3/488	27/18723	0.0323795	0.13695	0.103927	TYROBP/TREM2/DCSTAMP	3
GO:0007009	BP	GO:0007009	plasma membrane organization	8/488	142/18723	0.0327133	0.13822	0.104891	COL5A1/NDRG1/MYOF/P2RX7/ATP10A/CD9/ANO3/S100A9	8
GO:0001763	BP	GO:0001763	morphogenesis of a branching structure	10/488	196/18723	0.033149	0.139917	0.10618	COL4A1/SULF1/SEMA3C/NRP1/EDNRA/COL13A1/WNT2/SFRP2/TBX3/NTN4	10
GO:0030301	BP	GO:0030301	cholesterol transport	7/488	117/18723	0.0335455	0.141426	0.107325	LRP1/APOC1/APOE/CES1/TSKU/TREM2/MSR1	7
GO:0001774	BP	GO:0001774	microglial cell activation	4/488	47/18723	0.0336778	0.141426	0.107325	SPHK1/ITGAM/TYROBP/TREM2	4
GO:0045332	BP	GO:0045332	phospholipid translocation	4/488	47/18723	0.0336778	0.141426	0.107325	P2RX7/ATP10A/ANO3/ATP9A	4
GO:0048483	BP	GO:0048483	autonomic nervous system development	4/488	47/18723	0.0336778	0.141426	0.107325	FN1/NRP1/EDNRA/NRP2	4
GO:0051489	BP	GO:0051489	regulation of filopodium assembly	4/488	47/18723	0.0336778	0.141426	0.107325	DPYSL3/NRP1/MYO10/CCL21	4
GO:0060193	BP	GO:0060193	positive regulation of lipase activity	5/488	69/18723	0.0339194	0.142296	0.107985	PDGFRA/PDGFRB/EDNRA/CCL5/SELE	5
GO:0097305	BP	GO:0097305	response to alcohol	12/488	253/18723	0.0340469	0.142686	0.108281	INHBA/SPARC/CES1/KLF4/CD14/FOS/AKR1C3/CCR5/NLRP3/S100A8/FOSB/CCL21	12
GO:0022612	BP	GO:0022612	gland morphogenesis	7/488	118/18723	0.0348957	0.146095	0.110867	SULF1/SEMA3C/CEBPB/NRP1/TBX3/TBX2/NTN4	7
GO:0010324	BP	GO:0010324	membrane invagination	8/488	144/18723	0.0351105	0.146845	0.111437	ITGAM/MFGE8/THBS1/TREM2/MSR1/C3/MARCO/IGHM	8
GO:0010575	BP	GO:0010575	positive regulation of vascular endothelial growth factor production	3/488	28/18723	0.0355832	0.148371	0.112595	SULF1/CYP1B1/C3	3
GO:0010818	BP	GO:0010818	T cell chemotaxis	3/488	28/18723	0.0355832	0.148371	0.112595	CXCL16/CCL5/CCL21	3
GO:1902624	BP	GO:1902624	positive regulation of neutrophil migration	3/488	28/18723	0.0355832	0.148371	0.112595	IL1R1/CXCL8/CCL21	3
GO:0007611	BP	GO:0007611	learning or memory	12/488	255/18723	0.03583	0.14925	0.113262	TPBG/CEBPB/SERPINF1/PLK2/APOE/SLC7A11/TANC1/FOS/TREM2/NPTX2/SLC1A1/NLGN4X	12
GO:0006520	BP	GO:0006520	cellular amino acid metabolic process	13/488	284/18723	0.0359516	0.149455	0.113417	PLOD2/GFPT2/TDO2/NOX4/HNMT/SLC1A3/DPYD/SLC7A11/IL4I1/GGT5/SLC39A8/ALDH1A1/SDSL	13
GO:0015850	BP	GO:0015850	organic hydroxy compound transport	13/488	284/18723	0.0359516	0.149455	0.113417	LRP1/SELENOM/APOC1/APOE/CES1/AQP9/TSKU/SPP1/SLC51A/OSBPL10/KCNQ1/TREM2/MSR1	13
GO:0042098	BP	GO:0042098	T cell proliferation	10/488	199/18723	0.0362024	0.149915	0.113767	ANXA1/CEBPB/SDC4/CCL5/LILRB4/IL4I1/CARD11/IGFBP2/PDCD1LG2/VSIG4	10
GO:0045137	BP	GO:0045137	development of primary sexual characteristics	11/488	227/18723	0.036243	0.149915	0.113767	INHBA/PDGFRA/RAB13/PDGFRB/CEBPB/NUPR1/ADAMTS1/SFRP2/TFAP2C/AKR1C3/BOK	11
GO:0002042	BP	GO:0002042	cell migration involved in sprouting angiogenesis	6/488	94/18723	0.0362441	0.149915	0.113767	SRPX2/ANXA1/NRP1/PLK2/KLF4/THBS1	6
GO:0002690	BP	GO:0002690	positive regulation of leukocyte chemotaxis	6/488	94/18723	0.0362441	0.149915	0.113767	THBS1/CCL5/RARRES2/SERPINE1/CXCL8/CCL21	6
GO:0051702	BP	GO:0051702	biological process involved in interaction with symbiont	6/488	94/18723	0.0362441	0.149915	0.113767	FN1/TREM1/APOL1/APOE/CCL5/IFI27	6
GO:0060249	BP	GO:0060249	anatomical structure homeostasis	14/488	314/18723	0.036565	0.151091	0.114659	RCN3/CTSK/LOX/TMEM119/LAMA2/WWTR1/GJA1/SPP1/P2RX7/SLC39A8/DCSTAMP/ALDH1A1/SLC1A1/SERPINA3	14
GO:1903522	BP	GO:1903522	regulation of blood circulation	12/488	256/18723	0.036746	0.151687	0.115112	TPM1/DOCK4/CACNA2D1/GJA1/HBEGF/TBX2/PLN/KCNQ1/SLC1A1/HOPX/BDKRB2/TRPM4	12
GO:0030098	BP	GO:0030098	lymphocyte differentiation	16/488	374/18723	0.0368833	0.152102	0.115427	INHBA/ANXA1/CTSL/CYP26B1/LGALS1/SLAMF8/LILRB4/RUNX2/IL4I1/AXL/TMEM98/IL7R/CARD11/VNN1/NLRP3/C17orf99	16
GO:0045580	BP	GO:0045580	regulation of T cell differentiation	8/488	146/18723	0.0376237	0.152263	0.115548	ANXA1/CYP26B1/LILRB4/IL4I1/IL7R/CARD11/VNN1/NLRP3	8
GO:0009176	BP	GO:0009176	pyrimidine deoxyribonucleoside monophosphate metabolic process	2/488	12/18723	0.037644	0.152263	0.115548	DPYD/UPP1	2
GO:0010642	BP	GO:0010642	negative regulation of platelet-derived growth factor receptor signaling pathway	2/488	12/18723	0.037644	0.152263	0.115548	LRP1/PTGIR	2
GO:0032782	BP	GO:0032782	bile acid secretion	2/488	12/18723	0.037644	0.152263	0.115548	CES1/SLC51A	2
GO:0035933	BP	GO:0035933	glucocorticoid secretion	2/488	12/18723	0.037644	0.152263	0.115548	SELENOM/KCNQ1	2
GO:0042117	BP	GO:0042117	monocyte activation	2/488	12/18723	0.037644	0.152263	0.115548	LILRB4/CD33	2
GO:0045916	BP	GO:0045916	negative regulation of complement activation	2/488	12/18723	0.037644	0.152263	0.115548	SERPING1/VSIG4	2
GO:0051549	BP	GO:0051549	positive regulation of keratinocyte migration	2/488	12/18723	0.037644	0.152263	0.115548	HBEGF/MMP9	2
GO:0051639	BP	GO:0051639	actin filament network formation	2/488	12/18723	0.037644	0.152263	0.115548	ACTN1/PLS3	2
GO:0060788	BP	GO:0060788	ectodermal placode formation	2/488	12/18723	0.037644	0.152263	0.115548	TBX3/TBX2	2
GO:0061430	BP	GO:0061430	bone trabecula morphogenesis	2/488	12/18723	0.037644	0.152263	0.115548	MMP2/COL1A1	2
GO:0071697	BP	GO:0071697	ectodermal placode morphogenesis	2/488	12/18723	0.037644	0.152263	0.115548	TBX3/TBX2	2
GO:0072376	BP	GO:0072376	protein activation cascade	2/488	12/18723	0.037644	0.152263	0.115548	FN1/FBLN1	2
GO:0090177	BP	GO:0090177	establishment of planar polarity involved in neural tube closure	2/488	12/18723	0.037644	0.152263	0.115548	CTHRC1/SFRP2	2
GO:0090331	BP	GO:0090331	negative regulation of platelet aggregation	2/488	12/18723	0.037644	0.152263	0.115548	PRKG1/CD9	2
GO:1902563	BP	GO:1902563	regulation of neutrophil activation	2/488	12/18723	0.037644	0.152263	0.115548	ITGAM/PRAM1	2
GO:1904953	BP	GO:1904953	Wnt signaling pathway involved in midbrain dopaminergic neuron differentiation	2/488	12/18723	0.037644	0.152263	0.115548	FZD1/WNT2	2
GO:2000508	BP	GO:2000508	regulation of dendritic cell chemotaxis	2/488	12/18723	0.037644	0.152263	0.115548	SLAMF8/CCL21	2
GO:2001204	BP	GO:2001204	regulation of osteoclast development	2/488	12/18723	0.037644	0.152263	0.115548	FBN1/TYROBP	2
GO:0003208	BP	GO:0003208	cardiac ventricle morphogenesis	5/488	71/18723	0.0376968	0.152263	0.115548	TPM1/SEMA3C/COL11A1/CPE/SFRP2	5
GO:0033555	BP	GO:0033555	multicellular organismal response to stress	5/488	71/18723	0.0376968	0.152263	0.115548	APOE/THBS1/GJA1/TRPA1/SLC1A1	5
GO:0007389	BP	GO:0007389	pattern specification process	18/488	436/18723	0.0377647	0.152388	0.115643	ITGAM/BICC1/SEMA3C/MICAL2/NRP1/CYP26B1/ACVRL1/NRP2/NBL1/WNT2/WLS/SFRP2/TBX3/TBX2/BHLHE41/APLNR/C3/SMAD6	18
GO:0070169	BP	GO:0070169	positive regulation of biomineral tissue development	4/488	49/18723	0.0384326	0.154479	0.11723	CEBPB/TMEM119/PKDCC/P2RX7	4
GO:0072091	BP	GO:0072091	regulation of stem cell proliferation	4/488	49/18723	0.0384326	0.154479	0.11723	FERMT2/FBLN1/GJA1/TBX3	4
GO:1902041	BP	GO:1902041	regulation of extrinsic apoptotic signaling pathway via death domain receptors	4/488	49/18723	0.0384326	0.154479	0.11723	TIMP3/THBS1/SFRP2/SERPINE1	4
GO:1904707	BP	GO:1904707	positive regulation of vascular associated smooth muscle cell proliferation	4/488	49/18723	0.0384326	0.154479	0.11723	MMP2/ADAMTS1/GJA1/MMP9	4
GO:0060041	BP	GO:0060041	retina development in camera-type eye	8/488	147/18723	0.0389245	0.155624	0.118099	COL4A1/PDGFRA/CYP1B1/PDGFRB/SERPINF1/NRP1/ACVRL1/SLC1A1	8
GO:0033028	BP	GO:0033028	myeloid cell apoptotic process	3/488	29/18723	0.0389438	0.155624	0.118099	ANXA1/CTSL/SLC7A11	3
GO:0034311	BP	GO:0034311	diol metabolic process	3/488	29/18723	0.0389438	0.155624	0.118099	SPHK1/PLPP3/PLPP2	3
GO:0048679	BP	GO:0048679	regulation of axon regeneration	3/488	29/18723	0.0389438	0.155624	0.118099	LRP1/KLF4/SPP1	3
GO:0098868	BP	GO:0098868	bone growth	3/488	29/18723	0.0389438	0.155624	0.118099	TSKU/EVC/COMP	3
GO:1900117	BP	GO:1900117	regulation of execution phase of apoptosis	3/488	29/18723	0.0389438	0.155624	0.118099	FAP/PTGIS/BOK	3
GO:0001659	BP	GO:0001659	temperature homeostasis	9/488	174/18723	0.0389981	0.155691	0.11815	LAMA4/MFAP2/CEBPB/ADAMTS5/PDGFC/GJA1/EBF2/ALDH1A1/FABP4	9
GO:0006959	BP	GO:0006959	humoral immune response	14/488	317/18723	0.0390968	0.155887	0.118299	C1R/C1S/TREM1/CFH/RARRES2/SERPING1/BST1/TREM2/C3/CXCL8/VSIG4/S100A9/C7/IGHM	14
GO:0002455	BP	GO:0002455	humoral immune response mediated by circulating immunoglobulin	7/488	121/18723	0.0391606	0.155887	0.118299	C1R/C1S/SERPING1/TREM2/C3/C7/IGHM	7
GO:0048706	BP	GO:0048706	embryonic skeletal system development	7/488	121/18723	0.0391606	0.155887	0.118299	COL1A1/PDGFRA/SULF1/PRRX1/RUNX2/COL11A1/SLC2A10	7
GO:0003073	BP	GO:0003073	regulation of systemic arterial blood pressure	6/488	96/18723	0.0395479	0.157277	0.119353	POSTN/TPM1/EMP2/RARRES2/GJA1/ENPEP	6
GO:0045927	BP	GO:0045927	positive regulation of growth	12/488	259/18723	0.0395931	0.157306	0.119375	FN1/LRP1/SPHK1/NRP1/CXCL16/WNT2/HBEGF/SFRP2/TBX2/S100A8/HOPX/S100A9	12
GO:0001707	BP	GO:0001707	mesoderm formation	5/488	72/18723	0.0396782	0.157341	0.119402	INHBA/KLF4/WLS/GJA1/SFRP2	5
GO:0042246	BP	GO:0042246	tissue regeneration	5/488	72/18723	0.0396782	0.157341	0.119402	POSTN/ANXA1/PTGFRN/CD9/HOPX	5
GO:0050954	BP	GO:0050954	sensory perception of mechanical stimulus	9/488	175/18723	0.0402094	0.159294	0.120884	COL1A1/SNAI2/SLC1A3/GJB2/TRPA1/COL11A1/KCNQ1/EPYC/CEMIP	9
GO:0044272	BP	GO:0044272	sulfur compound biosynthetic process	8/488	148/18723	0.0402551	0.159322	0.120905	DSEL/SLC7A11/CSGALNACT1/GGT5/ST3GAL6/CHSY3/SLC1A1/HACD1	8
GO:0051701	BP	GO:0051701	biological process involved in interaction with host	10/488	203/18723	0.0405702	0.160415	0.121735	ITGAV/ITGA5/ITGB5/NRP1/CTSL/LGALS1/ANPEP/AXL/CCR5/CXCL8	10
GO:0050868	BP	GO:0050868	negative regulation of T cell activation	7/488	122/18723	0.0406546	0.160442	0.121755	ANXA1/CEBPB/SDC4/LILRB4/IL4I1/PDCD1LG2/VSIG4	7
GO:0051928	BP	GO:0051928	positive regulation of calcium ion transport	7/488	122/18723	0.0406546	0.160442	0.121755	PDGFRB/CACNA2D1/CCL5/P2RX7/P2RX5/APLNR/CEMIP	7
GO:0030900	BP	GO:0030900	forebrain development	16/488	379/18723	0.0408002	0.160863	0.122074	COL3A1/INHBA/LAMB1/LRP1/ITGAM/ALDH1A3/NRP1/NRP2/PRKG1/TSKU/SLC7A11/TYROBP/DIXDC1/TBX3/TACC2/AXL	16
GO:0042572	BP	GO:0042572	retinol metabolic process	4/488	50/18723	0.0409467	0.160979	0.122163	CYP1B1/ALDH1A3/AKR1C3/ALDH1A1	4
GO:0050873	BP	GO:0050873	brown fat cell differentiation	4/488	50/18723	0.0409467	0.160979	0.122163	CEBPB/LAMB3/EBF2/FABP4	4
GO:0110151	BP	GO:0110151	positive regulation of biomineralization	4/488	50/18723	0.0409467	0.160979	0.122163	CEBPB/TMEM119/PKDCC/P2RX7	4
GO:0010596	BP	GO:0010596	negative regulation of endothelial cell migration	6/488	97/18723	0.0412691	0.161784	0.122774	DCN/SERPINF1/ACVRL1/APOE/KLF4/THBS1	6
GO:0120162	BP	GO:0120162	positive regulation of cold-induced thermogenesis	6/488	97/18723	0.0412691	0.161784	0.122774	MFAP2/CEBPB/PDGFC/GJA1/EBF2/FABP4	6
GO:2001237	BP	GO:2001237	negative regulation of extrinsic apoptotic signaling pathway	6/488	97/18723	0.0412691	0.161784	0.122774	ITGAV/SNAI2/NRP1/THBS1/SFRP2/SERPINE1	6
GO:0032368	BP	GO:0032368	regulation of lipid transport	8/488	149/18723	0.0416156	0.162632	0.123417	LRP1/ITGAV/APOC1/APOE/CES1/THBS1/SPP1/TREM2	8
GO:0045834	BP	GO:0045834	positive regulation of lipid metabolic process	8/488	149/18723	0.0416156	0.162632	0.123417	PDGFRA/PDGFRB/ANXA1/APOC1/APOE/CES1/CCDC3/CCL21	8
GO:0032732	BP	GO:0032732	positive regulation of interleukin-1 production	5/488	73/18723	0.0417218	0.162632	0.123417	CLEC7A/TYROBP/P2RX7/ORM1/NLRP3	5
GO:0042058	BP	GO:0042058	regulation of epidermal growth factor receptor signaling pathway	5/488	73/18723	0.0417218	0.162632	0.123417	PLAUR/ERRFI1/CDH13/HBEGF/MMP9	5
GO:0072089	BP	GO:0072089	stem cell proliferation	5/488	73/18723	0.0417218	0.162632	0.123417	FERMT2/FBLN1/GJA1/SFRP2/TBX3	5
GO:0086003	BP	GO:0086003	cardiac muscle cell contraction	5/488	73/18723	0.0417218	0.162632	0.123417	CACNA2D1/GJA1/PLN/KCNQ1/TRPM4	5
GO:0006884	BP	GO:0006884	cell volume homeostasis	3/488	30/18723	0.0424597	0.163139	0.123802	KCNMA1/P2RX7/SLC12A8	3
GO:0010800	BP	GO:0010800	positive regulation of peptidyl-threonine phosphorylation	3/488	30/18723	0.0424597	0.163139	0.123802	SPHK1/CHI3L1/CEMIP	3
GO:0036296	BP	GO:0036296	response to increased oxygen levels	3/488	30/18723	0.0424597	0.163139	0.123802	COL1A1/PDPN/PDGFRB	3
GO:0045940	BP	GO:0045940	positive regulation of steroid metabolic process	3/488	30/18723	0.0424597	0.163139	0.123802	APOC1/APOE/CES1	3
GO:0051491	BP	GO:0051491	positive regulation of filopodium assembly	3/488	30/18723	0.0424597	0.163139	0.123802	DPYSL3/NRP1/CCL21	3
GO:0070229	BP	GO:0070229	negative regulation of lymphocyte apoptotic process	3/488	30/18723	0.0424597	0.163139	0.123802	CCL5/IL7R/EFNA1	3
GO:2000648	BP	GO:2000648	positive regulation of stem cell proliferation	3/488	30/18723	0.0424597	0.163139	0.123802	FERMT2/GJA1/TBX3	3
GO:0022411	BP	GO:0022411	cellular component disassembly	18/488	443/18723	0.0429691	0.163139	0.123802	MMP2/FAP/LRP1/SNAI2/CTSK/PDPN/SH3PXD2B/ITGAM/MICAL2/MMP19/ADAMTS5/CAPG/MMP9/TREM2/BOK/C3/MMP7/MMP1	18
GO:0001959	BP	GO:0001959	regulation of cytokine-mediated signaling pathway	8/488	150/18723	0.0430063	0.163139	0.123802	IL1R1/SPHK1/PXDN/CCL5/AXL/CCDC3/TREM2/IL1RN	8
GO:0002367	BP	GO:0002367	cytokine production involved in immune response	6/488	98/18723	0.0430369	0.163139	0.123802	IL1R1/TREM1/CLEC7A/LILRB4/NLRP3/TRPM4	6
GO:0060560	BP	GO:0060560	developmental growth involved in morphogenesis	11/488	234/18723	0.0435394	0.163139	0.123802	FN1/POSTN/LRP1/SEMA3C/NRP1/NRP2/APOE/SPP1/SPART/SFRP2/TBX2	11
GO:0010874	BP	GO:0010874	regulation of cholesterol efflux	4/488	51/18723	0.0435519	0.163139	0.123802	LRP1/APOE/CES1/TREM2	4
GO:0032873	BP	GO:0032873	negative regulation of stress-activated MAPK cascade	4/488	51/18723	0.0435519	0.163139	0.123802	DUSP1/SFRP2/DACT1/TREM2	4
GO:0046850	BP	GO:0046850	regulation of bone remodeling	4/488	51/18723	0.0435519	0.163139	0.123802	TMEM119/SPP1/P2RX7/DCSTAMP	4
GO:0050982	BP	GO:0050982	detection of mechanical stimulus	4/488	51/18723	0.0435519	0.163139	0.123802	TRPA1/COL11A1/KCNQ1/ANO3	4
GO:0070303	BP	GO:0070303	negative regulation of stress-activated protein kinase signaling cascade	4/488	51/18723	0.0435519	0.163139	0.123802	DUSP1/SFRP2/DACT1/TREM2	4
GO:0001768	BP	GO:0001768	establishment of T cell polarity	2/488	13/18723	0.0437353	0.163139	0.123802	CYP26B1/CCL21	2
GO:0002430	BP	GO:0002430	complement receptor mediated signaling pathway	2/488	13/18723	0.0437353	0.163139	0.123802	FPR3/FPR1	2
GO:0006586	BP	GO:0006586	indolalkylamine metabolic process	2/488	13/18723	0.0437353	0.163139	0.123802	TDO2/IL4I1	2
GO:0007183	BP	GO:0007183	SMAD protein complex assembly	2/488	13/18723	0.0437353	0.163139	0.123802	PMEPA1/SMAD6	2
GO:0010755	BP	GO:0010755	regulation of plasminogen activation	2/488	13/18723	0.0437353	0.163139	0.123802	THBS1/SERPINE1	2
GO:0014745	BP	GO:0014745	negative regulation of muscle adaptation	2/488	13/18723	0.0437353	0.163139	0.123802	ERRFI1/KLF4	2
GO:0016322	BP	GO:0016322	neuron remodeling	2/488	13/18723	0.0437353	0.163139	0.123802	C3/NTN4	2
GO:0032429	BP	GO:0032429	regulation of phospholipase A2 activity	2/488	13/18723	0.0437353	0.163139	0.123802	LRP1/ANXA1	2
GO:0033700	BP	GO:0033700	phospholipid efflux	2/488	13/18723	0.0437353	0.163139	0.123802	APOC1/APOE	2
GO:0036005	BP	GO:0036005	response to macrophage colony-stimulating factor	2/488	13/18723	0.0437353	0.163139	0.123802	TREM2/DCSTAMP	2
GO:0036006	BP	GO:0036006	cellular response to macrophage colony-stimulating factor stimulus	2/488	13/18723	0.0437353	0.163139	0.123802	TREM2/DCSTAMP	2
GO:0036302	BP	GO:0036302	atrioventricular canal development	2/488	13/18723	0.0437353	0.163139	0.123802	TBX3/TBX2	2
GO:0042541	BP	GO:0042541	hemoglobin biosynthetic process	2/488	13/18723	0.0437353	0.163139	0.123802	INHBA/KLF4	2
GO:0046689	BP	GO:0046689	response to mercury ion	2/488	13/18723	0.0437353	0.163139	0.123802	AQP9/SLC1A1	2
GO:0048012	BP	GO:0048012	hepatocyte growth factor receptor signaling pathway	2/488	13/18723	0.0437353	0.163139	0.123802	ADAMTS12/NRP1	2
GO:0051709	BP	GO:0051709	regulation of killing of cells of other organism	2/488	13/18723	0.0437353	0.163139	0.123802	CLEC7A/P2RX7	2
GO:0060100	BP	GO:0060100	positive regulation of phagocytosis, engulfment	2/488	13/18723	0.0437353	0.163139	0.123802	TREM2/C3	2
GO:0060347	BP	GO:0060347	heart trabecula formation	2/488	13/18723	0.0437353	0.163139	0.123802	ADAMTS1/FHL2	2
GO:0061000	BP	GO:0061000	negative regulation of dendritic spine development	2/488	13/18723	0.0437353	0.163139	0.123802	PLK2/EFNA1	2
GO:0061469	BP	GO:0061469	regulation of type B pancreatic cell proliferation	2/488	13/18723	0.0437353	0.163139	0.123802	ERRFI1/NUPR1	2
GO:0070486	BP	GO:0070486	leukocyte aggregation	2/488	13/18723	0.0437353	0.163139	0.123802	S100A8/S100A9	2
GO:0072578	BP	GO:0072578	neurotransmitter-gated ion channel clustering	2/488	13/18723	0.0437353	0.163139	0.123802	APOE/SLC7A11	2
GO:1900115	BP	GO:1900115	extracellular regulation of signal transduction	2/488	13/18723	0.0437353	0.163139	0.123802	FBN1/NBL1	2
GO:1900116	BP	GO:1900116	extracellular negative regulation of signal transduction	2/488	13/18723	0.0437353	0.163139	0.123802	FBN1/NBL1	2
GO:1900272	BP	GO:1900272	negative regulation of long-term synaptic potentiation	2/488	13/18723	0.0437353	0.163139	0.123802	APOE/TYROBP	2
GO:1902043	BP	GO:1902043	positive regulation of extrinsic apoptotic signaling pathway via death domain receptors	2/488	13/18723	0.0437353	0.163139	0.123802	TIMP3/THBS1	2
GO:1902285	BP	GO:1902285	semaphorin-plexin signaling pathway involved in neuron projection guidance	2/488	13/18723	0.0437353	0.163139	0.123802	NRP1/NRP2	2
GO:1903977	BP	GO:1903977	positive regulation of glial cell migration	2/488	13/18723	0.0437353	0.163139	0.123802	LRP1/TREM2	2
GO:1904995	BP	GO:1904995	negative regulation of leukocyte adhesion to vascular endothelial cell	2/488	13/18723	0.0437353	0.163139	0.123802	KLF4/CCL21	2
GO:1905155	BP	GO:1905155	positive regulation of membrane invagination	2/488	13/18723	0.0437353	0.163139	0.123802	TREM2/C3	2
GO:1905907	BP	GO:1905907	negative regulation of amyloid fibril formation	2/488	13/18723	0.0437353	0.163139	0.123802	APOE/TREM2	2
GO:0097237	BP	GO:0097237	cellular response to toxic substance	7/488	124/18723	0.0437529	0.163139	0.123802	GPX8/PXDN/APOE/GPX3/ALDH1A1/S100A9/PXDNL	7
GO:0010822	BP	GO:0010822	positive regulation of mitochondrion organization	5/488	74/18723	0.0438279	0.163139	0.123802	PLAUR/DCN/MMP9/TREM2/BOK	5
GO:0120192	BP	GO:0120192	tight junction assembly	5/488	74/18723	0.0438279	0.163139	0.123802	SNAI2/RAB13/GJA1/MPDZ/CLDN7	5
GO:0048015	BP	GO:0048015	phosphatidylinositol-mediated signaling	9/488	178/18723	0.0439957	0.163616	0.124164	FN1/PDGFRA/DCN/PDGFRB/PDGFC/KLF4/CCL5/OSM/TREM2	9
GO:0008016	BP	GO:0008016	regulation of heart contraction	10/488	206/18723	0.0440742	0.163761	0.124274	TPM1/CACNA2D1/GJA1/HBEGF/TBX2/PLN/KCNQ1/SLC1A1/HOPX/TRPM4	10
GO:1902903	BP	GO:1902903	regulation of supramolecular fiber organization	16/488	383/18723	0.0441424	0.163867	0.124354	EMILIN1/TPM1/NOX4/FERMT2/MYADM/AEBP1/NRP1/CAPG/NCKAP1/SDC4/APOE/ARHGAP28/CGNL1/ASAP3/TREM2/CCL21	16
GO:0006066	BP	GO:0006066	alcohol metabolic process	15/488	353/18723	0.0444609	0.164901	0.125139	SPHK1/CYP1B1/ALDH1A3/PLPP3/APOL1/APOE/CES1/TSKU/ALDH2/DKK3/CYP27B1/CYP27A1/AKR1C3/ALDH1A1/PLPP2	15
GO:0002699	BP	GO:0002699	positive regulation of immune effector process	11/488	235/18723	0.0446585	0.165485	0.125582	IL1R1/ITGAM/ANXA1/CLEC7A/TYROBP/TREM2/NLRP3/C3/BLK/CD1C/C17orf99	11
GO:0002444	BP	GO:0002444	myeloid leukocyte mediated immunity	6/488	99/18723	0.0448515	0.166051	0.126012	ITGAM/TREM1/TYROBP/PRAM1/C3/BLK	6
GO:0050679	BP	GO:0050679	positive regulation of epithelial cell proliferation	10/488	207/18723	0.0452865	0.167445	0.127069	LAMB1/F3/NRP1/HTRA1/ACVRL1/NRP2/WNT2/CDH13/ZNF703/APLNR	10
GO:0010950	BP	GO:0010950	positive regulation of endopeptidase activity	9/488	179/18723	0.0453091	0.167445	0.127069	F3/CLEC7A/SFRP2/BOK/EFNA1/NLRP3/S100A8/SLC1A1/S100A9	9
GO:0001516	BP	GO:0001516	prostaglandin biosynthetic process	3/488	31/18723	0.046129	0.169099	0.128325	ANXA1/PTGIS/AKR1C3	3
GO:0033238	BP	GO:0033238	regulation of cellular amine metabolic process	3/488	31/18723	0.046129	0.169099	0.128325	NNMT/ITGAM/SLC7A11	3
GO:0034656	BP	GO:0034656	nucleobase-containing small molecule catabolic process	3/488	31/18723	0.046129	0.169099	0.128325	DPYD/UPP1/APOBEC3B	3
GO:0036475	BP	GO:0036475	neuron death in response to oxidative stress	3/488	31/18723	0.046129	0.169099	0.128325	SLC7A11/TREM2/SLC1A1	3
GO:0043171	BP	GO:0043171	peptide catabolic process	3/488	31/18723	0.046129	0.169099	0.128325	ANPEP/GGT5/ENPEP	3
GO:0046457	BP	GO:0046457	prostanoid biosynthetic process	3/488	31/18723	0.046129	0.169099	0.128325	ANXA1/PTGIS/AKR1C3	3
GO:0048384	BP	GO:0048384	retinoic acid receptor signaling pathway	3/488	31/18723	0.046129	0.169099	0.128325	CYP26B1/AKR1C3/PRAME	3
GO:0070723	BP	GO:0070723	response to cholesterol	3/488	31/18723	0.046129	0.169099	0.128325	INHBA/CES1/CCR5	3
GO:0006890	BP	GO:0006890	retrograde vesicle-mediated transport, Golgi to endoplasmic reticulum	4/488	52/18723	0.0462481	0.169099	0.128325	KDELR3/PLPP3/COPZ2/ATP9A	4
GO:0034204	BP	GO:0034204	lipid translocation	4/488	52/18723	0.0462481	0.169099	0.128325	P2RX7/ATP10A/ANO3/ATP9A	4
GO:0035176	BP	GO:0035176	social behavior	4/488	52/18723	0.0462481	0.169099	0.128325	KCNQ1/TREM2/NLGN4X/GNG8	4
GO:0060071	BP	GO:0060071	Wnt signaling pathway, planar cell polarity pathway	4/488	52/18723	0.0462481	0.169099	0.128325	CTHRC1/GPC6/SFRP2/DACT1	4
GO:0046879	BP	GO:0046879	hormone secretion	13/488	295/18723	0.0463038	0.169152	0.128365	INHBA/LRP1/ANXA1/SELENOM/CCL5/GJA1/SPP1/TBX3/OSM/KCNQ1/BLK/IL1RN/TRPM4	13
GO:0032640	BP	GO:0032640	tumor necrosis factor production	9/488	181/18723	0.0480138	0.175089	0.132871	ERRFI1/THBS1/CLEC7A/TYROBP/CD14/AXL/ORM1/TREM2/CD33	9
GO:0032680	BP	GO:0032680	regulation of tumor necrosis factor production	9/488	181/18723	0.0480138	0.175089	0.132871	ERRFI1/THBS1/CLEC7A/TYROBP/CD14/AXL/ORM1/TREM2/CD33	9
GO:0008652	BP	GO:0008652	cellular amino acid biosynthetic process	5/488	76/18723	0.0482283	0.175407	0.133112	PLOD2/SLC1A3/DPYD/ALDH1A1/SDSL	5
GO:0032720	BP	GO:0032720	negative regulation of tumor necrosis factor production	5/488	76/18723	0.0482283	0.175407	0.133112	ERRFI1/AXL/ORM1/TREM2/CD33	5
GO:0043536	BP	GO:0043536	positive regulation of blood vessel endothelial cell migration	5/488	76/18723	0.0482283	0.175407	0.133112	SRPX2/ANXA1/NRP1/PLK2/THBS1	5
GO:0098869	BP	GO:0098869	cellular oxidant detoxification	6/488	101/18723	0.0486221	0.176532	0.133966	GPX8/PXDN/APOE/GPX3/S100A9/PXDNL	6
GO:0007605	BP	GO:0007605	sensory perception of sound	8/488	154/18723	0.0488746	0.176532	0.133966	COL1A1/SNAI2/SLC1A3/GJB2/COL11A1/KCNQ1/EPYC/CEMIP	8
GO:0008347	BP	GO:0008347	glial cell migration	4/488	53/18723	0.0490353	0.176532	0.133966	LAMB1/LRP1/TREM2/CD9	4
GO:0034381	BP	GO:0034381	plasma lipoprotein particle clearance	4/488	53/18723	0.0490353	0.176532	0.133966	APOC1/APOE/TREM2/MSR1	4
GO:0048017	BP	GO:0048017	inositol lipid-mediated signaling	9/488	182/18723	0.0494055	0.176532	0.133966	FN1/PDGFRA/DCN/PDGFRB/PDGFC/KLF4/CCL5/OSM/TREM2	9
GO:0060401	BP	GO:0060401	cytosolic calcium ion transport	9/488	182/18723	0.0494055	0.176532	0.133966	CACNA2D1/TRPA1/P2RX7/PLN/P2RX5/CCR5/APLNR/CEMIP/CCL21	9
GO:0061138	BP	GO:0061138	morphogenesis of a branching epithelium	9/488	182/18723	0.0494055	0.176532	0.133966	COL4A1/SULF1/SEMA3C/NRP1/EDNRA/WNT2/SFRP2/TBX3/NTN4	9
GO:0006026	BP	GO:0006026	aminoglycan catabolic process	3/488	32/18723	0.0499496	0.176532	0.133966	CHI3L1/CHIT1/CEMIP	3
GO:0007435	BP	GO:0007435	salivary gland morphogenesis	3/488	32/18723	0.0499496	0.176532	0.133966	SEMA3C/NRP1/NTN4	3
GO:0019934	BP	GO:0019934	cGMP-mediated signaling	3/488	32/18723	0.0499496	0.176532	0.133966	PRKG1/APOE/THBS1	3
GO:0033687	BP	GO:0033687	osteoblast proliferation	3/488	32/18723	0.0499496	0.176532	0.133966	ITGAV/CTHRC1/TMEM119	3
GO:0035767	BP	GO:0035767	endothelial cell chemotaxis	3/488	32/18723	0.0499496	0.176532	0.133966	RAB13/NRP1/THBS1	3
GO:0042744	BP	GO:0042744	hydrogen peroxide catabolic process	3/488	32/18723	0.0499496	0.176532	0.133966	PXDN/GPX3/PXDNL	3
GO:0061036	BP	GO:0061036	positive regulation of cartilage development	3/488	32/18723	0.0499496	0.176532	0.133966	ACVRL1/RUNX2/PKDCC	3
GO:0090022	BP	GO:0090022	regulation of neutrophil chemotaxis	3/488	32/18723	0.0499496	0.176532	0.133966	BST1/CXCL8/CCL21	3
GO:1901889	BP	GO:1901889	negative regulation of cell junction assembly	3/488	32/18723	0.0499496	0.176532	0.133966	LRP1/ACVRL1/THBS1	3
GO:1905476	BP	GO:1905476	negative regulation of protein localization to membrane	3/488	32/18723	0.0499496	0.176532	0.133966	LRRC15/PKDCC/GBP1	3
GO:0062023	CC	GO:0062023	collagen-containing extracellular matrix	102/509	425/19550	1.56e-69	5.85e-67	4.64e-67	COL6A3/COL3A1/MXRA5/FN1/COL5A2/COL1A2/ANGPTL2/LUM/MMP2/COL5A1/POSTN/COL1A1/COL6A1/VCAN/CCDC80/THBS2/LAMA4/COL6A2/LAMB1/ADAMTS2/COL4A1/COL4A2/PCOLCE/DCN/SULF1/CTHRC1/TIMP2/F3/EMILIN1/NID2/FBN1/BGN/GPC6/HSPG2/COL15A1/EGFL6/SPARC/SRPX2/FBLN2/MFAP2/COL5A3/ANXA1/TIMP3/TIMP1/HMCN1/SERPINH1/LTBP2/EFEMP1/CILP/SERPINF1/AEBP1/FBLN1/ADAMTS5/CTSL/TGFBI/NID1/HTRA1/LGALS3BP/LGALS1/ADAMTS1/LAMB3/MFGE8/COL12A1/C…	102
GO:0005788	CC	GO:0005788	endoplasmic reticulum lumen	55/509	313/19550	8.46e-30	1.59e-27	1.26e-27	COL6A3/COL3A1/FN1/COL5A2/COL1A2/COL5A1/COL1A1/COL6A1/VCAN/COL6A2/LAMB1/FAM20C/PLAUR/COL4A1/COL4A2/MXRA8/FSTL1/GPX8/FBN1/RCN3/PRSS23/COL15A1/COL5A3/TIMP1/SERPINH1/FKBP10/ADAMTS5/PDGFC/LGALS1/MFGE8/SELENOM/COL12A1/COL16A1/IGFBP4/APOL1/GOLM1/APOE/CES1/SDC2/THBS1/COL13A1/SERPING1/ARSD/FMO1/COL8A1/COL11A1/SPP1/P4HA2/SERPINA1/ARSJ/C3/COL10A1/ARSI/MATN3/COL24A1	55
GO:0005581	CC	GO:0005581	collagen trimer	27/509	87/19550	4.59e-22	5.74e-20	4.56e-20	COL6A3/COL3A1/COL5A2/COL1A2/LUM/COL5A1/COL1A1/COL6A1/COL6A2/COL4A1/COL4A2/DCN/CTHRC1/EMILIN1/COL15A1/COL5A3/LOX/COL12A1/COL16A1/COL13A1/COL8A1/COL11A1/MSR1/COL10A1/MARCO/COL6A6/COL24A1	27
GO:0005604	CC	GO:0005604	basement membrane	25/509	96/19550	1.85e-18	1.74e-16	1.38e-16	FN1/COL5A1/CCDC80/THBS2/LAMA4/LAMB1/COL4A1/COL4A2/NID2/FBN1/HSPG2/COL15A1/EGFL6/SPARC/TIMP1/HMCN1/SERPINF1/FBLN1/TGFBI/NID1/ADAMTS1/LAMB3/LAMA2/COL8A1/NTN4	25
GO:0098644	CC	GO:0098644	complex of collagen trimers	12/509	21/19550	2.03e-14	1.52e-12	1.21e-12	COL3A1/COL5A2/COL1A2/LUM/COL5A1/COL1A1/COL4A1/COL4A2/COL5A3/COL16A1/COL8A1/COL11A1	12
GO:0005583	CC	GO:0005583	fibrillar collagen trimer	9/509	12/19550	1.05e-12	5.64e-11	4.48e-11	COL3A1/COL5A2/COL1A2/LUM/COL5A1/COL1A1/COL5A3/COL16A1/COL11A1	9
GO:0098643	CC	GO:0098643	banded collagen fibril	9/509	12/19550	1.05e-12	5.64e-11	4.48e-11	COL3A1/COL5A2/COL1A2/LUM/COL5A1/COL1A1/COL5A3/COL16A1/COL11A1	9
GO:0031091	CC	GO:0031091	platelet alpha granule	15/509	91/19550	1.24e-08	5.82e-07	4.63e-07	FN1/THBS2/SPARC/ACTN1/PROS1/TIMP1/CD109/ISLR/THBS1/SERPING1/SERPINA1/SERPINE1/ORM1/CD9/SERPINA3	15
GO:0005925	CC	GO:0005925	focal adhesion	32/509	418/19550	5.86e-08	2.44e-06	1.94e-06	FAP/PLAUR/LRP1/ITGAV/TNS1/FBLIM1/ITGA5/HSPG2/PDGFRB/ACTN1/PLAU/NOX4/ITGB5/ANXA1/NHS/FERMT2/NRP1/CNN1/FZD1/ENAH/NCKAP1/SDC4/ITGA11/CDH13/GJA1/DIXDC1/PROCR/AFAP1/FHL2/EFS/ASAP3/CD9	32
GO:0030055	CC	GO:0030055	cell-substrate junction	32/509	425/19550	8.59e-08	3.22e-06	2.56e-06	FAP/PLAUR/LRP1/ITGAV/TNS1/FBLIM1/ITGA5/HSPG2/PDGFRB/ACTN1/PLAU/NOX4/ITGB5/ANXA1/NHS/FERMT2/NRP1/CNN1/FZD1/ENAH/NCKAP1/SDC4/ITGA11/CDH13/GJA1/DIXDC1/PROCR/AFAP1/FHL2/EFS/ASAP3/CD9	32
GO:0031093	CC	GO:0031093	platelet alpha granule lumen	12/509	67/19550	1.39e-07	4.74e-06	3.77e-06	FN1/SPARC/ACTN1/PROS1/TIMP1/ISLR/THBS1/SERPING1/SERPINA1/SERPINE1/ORM1/SERPINA3	12
GO:0009897	CC	GO:0009897	external side of plasma membrane	30/509	421/19550	7.05e-07	2.2e-05	1.75e-05	IL1R1/PDGFRA/ITGAV/F3/CTSK/CD248/ITGAM/ANTXR1/ANXA1/IL13RA1/MFGE8/ANPEP/THBS1/WNT2/SCARA5/CDH13/CSF2RA/CD14/IL7R/ENPEP/CCR5/CD33/SELE/CD9/MSR1/PDCD1LG2/ADGRA3/CD163/IGHM/CD1C	30
GO:0034774	CC	GO:0034774	secretory granule lumen	25/509	322/19550	1.29e-06	3.74e-05	2.97e-05	FN1/CRISPLD2/TIMP2/S100A11/SPARC/ACTN1/PROS1/TIMP3/TIMP1/ISLR/LGALS3BP/HK3/THBS1/RARRES2/SERPING1/SERPINA1/SERPINE1/ORM1/CHI3L1/S100A8/C3/PCSK1/CHIT1/SERPINA3/S100A9	25
GO:0060205	CC	GO:0060205	cytoplasmic vesicle lumen	25/509	325/19550	1.53e-06	4.11e-05	3.26e-05	FN1/CRISPLD2/TIMP2/S100A11/SPARC/ACTN1/PROS1/TIMP3/TIMP1/ISLR/LGALS3BP/HK3/THBS1/RARRES2/SERPING1/SERPINA1/SERPINE1/ORM1/CHI3L1/S100A8/C3/PCSK1/CHIT1/SERPINA3/S100A9	25
GO:0031983	CC	GO:0031983	vesicle lumen	25/509	327/19550	1.71e-06	4.28e-05	3.4e-05	FN1/CRISPLD2/TIMP2/S100A11/SPARC/ACTN1/PROS1/TIMP3/TIMP1/ISLR/LGALS3BP/HK3/THBS1/RARRES2/SERPING1/SERPINA1/SERPINE1/ORM1/CHI3L1/S100A8/C3/PCSK1/CHIT1/SERPINA3/S100A9	25
GO:0043202	CC	GO:0043202	lysosomal lumen	12/509	97/19550	8.16e-06	0.000191174	0.000151866	LUM/VCAN/DCN/BGN/GPC6/HSPG2/CTSK/PDGFRB/CTSL/SDC4/SDC2/OMD	12
GO:0031258	CC	GO:0031258	lamellipodium membrane	6/509	22/19550	1.58e-05	0.000348994	0.000277236	FAP/ITGAV/PDPN/ANTXR1/FERMT2/NCKAP1	6
GO:0072562	CC	GO:0072562	blood microparticle	14/509	146/19550	2.87e-05	0.000597579	0.000474708	FN1/C1R/C1S/PROS1/CFH/LGALS3BP/APOL1/APOE/SERPING1/ANGPTL4/ORM1/C3/SERPINA3/IGHM	14
GO:0032432	CC	GO:0032432	actin filament bundle	10/509	80/19550	4.21e-05	0.00083178	0.000660754	FBLIM1/TPM1/GAS2L1/ACTN1/NOX4/PDLIM3/FERMT2/PLS3/MYL9/PDLIM4	10
GO:0005796	CC	GO:0005796	Golgi lumen	11/509	104/19550	8.41e-05	0.0015503	0.00123154	LUM/VCAN/DCN/BGN/GPC6/HSPG2/PROS1/SDC4/SDC2/OMD/MUC16	11
GO:0001725	CC	GO:0001725	stress fiber	9/509	71/19550	9.1e-05	0.0015503	0.00123154	FBLIM1/TPM1/GAS2L1/ACTN1/NOX4/PDLIM3/FERMT2/MYL9/PDLIM4	9
GO:0097517	CC	GO:0097517	contractile actin filament bundle	9/509	71/19550	9.1e-05	0.0015503	0.00123154	FBLIM1/TPM1/GAS2L1/ACTN1/NOX4/PDLIM3/FERMT2/MYL9/PDLIM4	9
GO:0008305	CC	GO:0008305	integrin complex	6/509	31/19550	0.000127956	0.00208624	0.00165728	ITGAV/EMILIN1/ITGA5/ITGAM/ITGB5/ITGA11	6
GO:0005775	CC	GO:0005775	vacuolar lumen	14/509	174/19550	0.000191997	0.00291683	0.00231709	LUM/VCAN/DCN/BGN/GPC6/HSPG2/CTSK/PDGFRB/CTSL/SDC4/SDC2/OMD/C3/SERPINA3	14
GO:0045121	CC	GO:0045121	membrane raft	21/509	335/19550	0.000202233	0.00291683	0.00231709	SULF1/PDPN/ITGAM/EMP2/SERPINH1/MYADM/PLPP3/MYOF/SDC4/KCNMA1/CDH13/OLR1/GJA1/CD14/CARD11/PTGIS/KCNQ1/TREM2/SELE/SLC1A1/PLPP2	21
GO:0098857	CC	GO:0098857	membrane microdomain	21/509	335/19550	0.000202233	0.00291683	0.00231709	SULF1/PDPN/ITGAM/EMP2/SERPINH1/MYADM/PLPP3/MYOF/SDC4/KCNMA1/CDH13/OLR1/GJA1/CD14/CARD11/PTGIS/KCNQ1/TREM2/SELE/SLC1A1/PLPP2	21
GO:0042641	CC	GO:0042641	actomyosin	9/509	81/19550	0.000253278	0.00351776	0.00279446	FBLIM1/TPM1/GAS2L1/ACTN1/NOX4/PDLIM3/FERMT2/MYL9/PDLIM4	9
GO:0030027	CC	GO:0030027	lamellipodium	15/509	202/19550	0.000276356	0.0037012	0.00294018	FAP/ITGAV/RAB13/PDPN/ANTXR1/NHS/FGD5/DPYSL3/FERMT2/ACTA2/CAPG/ENAH/NCKAP1/MYO10/PDLIM4	15
GO:0098636	CC	GO:0098636	protein complex involved in cell adhesion	6/509	36/19550	0.000303193	0.0039206	0.00311447	ITGAV/EMILIN1/ITGA5/ITGAM/ITGB5/ITGA11	6
GO:0005884	CC	GO:0005884	actin filament	10/509	114/19550	0.000794027	0.00967022	0.00768188	TPM1/GAS2L1/ACTN1/ANXA1/MICAL2/DPYSL3/PDLIM3/PLS3/NCKAP1/PDLIM4	10
GO:0001726	CC	GO:0001726	ruffle	13/509	178/19550	0.000808999	0.00967022	0.00768188	FAP/ITGAV/ITGA5/PDPN/TPM1/S100A11/ACTN1/FGD5/MYADM/CAPG/NCKAP1/MYO10/ASAP3	13
GO:0031527	CC	GO:0031527	filopodium membrane	4/509	17/19550	0.000825192	0.00967022	0.00768188	ITGAV/PDPN/ANTXR1/MYO10	4
GO:0042581	CC	GO:0042581	specific granule	12/509	160/19550	0.00100834	0.0114584	0.00910239	PLAUR/ITGAV/TIMP2/ITGAM/PLAU/BST1/OLR1/GPR84/ORM1/CD33/CHI3L1/CHIT1	12
GO:0045177	CC	GO:0045177	apical part of cell	23/509	435/19550	0.00111973	0.0121982	0.0096901	FN1/FAP/LRP1/CTSK/PDPN/PDGFRB/EMP2/NOX4/ANXA1/NHS/PLAT/CTSL/KCNMA1/SLC7A11/GJA1/IGFBP2/SLC39A8/MPDZ/ENPEP/KCNQ1/CD9/SLC1A1/F2RL2	23
GO:0031941	CC	GO:0031941	filamentous actin	5/509	31/19550	0.0011385	0.0121982	0.0096901	MICAL2/DPYSL3/PDLIM3/NCKAP1/PDLIM4	5
GO:0005911	CC	GO:0005911	cell-cell junction	25/509	494/19550	0.00128311	0.0133657	0.0106175	PMP22/MXRA8/RAB13/ITGA5/CDH11/S100A11/ACTN1/ANXA1/TMEM47/NHS/HMCN1/PDLIM3/FERMT2/NDRG1/MYADM/PLPP3/CLMP/GJB2/COL13A1/PDLIM4/GJA1/CGNL1/MPDZ/STEAP1/CLDN7	25
GO:0030139	CC	GO:0030139	endocytic vesicle	19/509	336/19550	0.0013742	0.0138755	0.0110225	LRP1/ITGAV/RAB13/SPHK1/SPARC/ITGB5/CTSL/APOE/WLS/HBEGF/IL7R/CLEC4E/NCF2/CD9/MSR1/SGIP1/MARCO/CEMIP/CD163	19
GO:0030667	CC	GO:0030667	secretory granule membrane	18/509	311/19550	0.00140605	0.0138755	0.0110225	PLAUR/ITGAV/ITGAM/SPARC/PLAU/CD109/MFGE8/ANPEP/BST1/OLR1/TYROBP/CD14/GPR84/VNN1/FPR1/CD33/CD9/LAMP3	18
GO:0031225	CC	GO:0031225	anchored component of membrane	12/509	170/19550	0.00169673	0.0159287	0.0126535	PLAUR/GPC6/CD109/GAS1/CDH13/BST1/CNTN3/CD14/VNN1/NTM/EFNA1/LYPD1	12
GO:0031252	CC	GO:0031252	cell leading edge	22/509	422/19550	0.00169906	0.0159287	0.0126535	FAP/ITGAV/RAB13/ITGA5/PDPN/TPM1/S100A11/ANTXR1/ACTN1/NHS/FGD5/DPYSL3/FERMT2/ACTA2/MYADM/CAPG/ENAH/NCKAP1/MYO10/PDLIM4/WLS/ASAP3	22
GO:0035579	CC	GO:0035579	specific granule membrane	8/509	91/19550	0.00256573	0.023467	0.0186419	PLAUR/ITGAV/ITGAM/PLAU/BST1/OLR1/GPR84/CD33	8
GO:0001527	CC	GO:0001527	microfibril	3/509	12/19550	0.00323897	0.0282468	0.0224389	FBN1/MFAP2/MFAP5	3
GO:0043256	CC	GO:0043256	laminin complex	3/509	12/19550	0.00323897	0.0282468	0.0224389	LAMB1/LAMB3/NTN4	3
GO:0016324	CC	GO:0016324	apical plasma membrane	19/509	367/19550	0.00368092	0.0313715	0.0249211	FN1/CTSK/PDPN/PDGFRB/EMP2/NOX4/ANXA1/NHS/CTSL/KCNMA1/GJA1/IGFBP2/SLC39A8/MPDZ/ENPEP/KCNQ1/CD9/SLC1A1/F2RL2	19
GO:0070820	CC	GO:0070820	tertiary granule	11/509	164/19550	0.00385603	0.0321336	0.0255265	TIMP2/TNFAIP6/ITGAM/PLAU/OLR1/MMP9/GPR84/FPR1/ORM1/CD33/CHIT1	11
GO:0031089	CC	GO:0031089	platelet dense granule lumen	3/509	14/19550	0.00515549	0.0420284	0.0333868	TIMP3/LGALS3BP/RARRES2	3
GO:0070160	CC	GO:0070160	tight junction	9/509	129/19550	0.00667375	0.053248	0.0422995	PMP22/MXRA8/RAB13/NHS/CLMP/GJA1/CGNL1/MPDZ/CLDN7	9
GO:0031092	CC	GO:0031092	platelet alpha granule membrane	3/509	17/19550	0.00908949	0.0695624	0.0552594	SPARC/CD109/CD9	3
GO:0043083	CC	GO:0043083	synaptic cleft	3/509	17/19550	0.00908949	0.0695624	0.0552594	LAMA2/APOE/SLC1A1	3
GO:0005905	CC	GO:0005905	clathrin-coated pit	6/509	70/19550	0.00972398	0.0729298	0.0579344	LRP1/SPHK1/LRP12/SELE/SGIP1/CEMIP	6
GO:0043292	CC	GO:0043292	contractile fiber	13/509	239/19550	0.0101325	0.0745037	0.0591847	MMP2/CALD1/TPM1/ACTN1/PDLIM3/FERMT2/ACTA2/SDC4/FBXO32/MYL9/PDE4DIP/PDLIM4/FHL2	13
GO:0044853	CC	GO:0044853	plasma membrane raft	8/509	116/19550	0.0109636	0.0790641	0.0628074	ITGAM/MYOF/KCNMA1/CDH13/PTGIS/TREM2/SELE/PLPP2	8
GO:0030666	CC	GO:0030666	endocytic vesicle membrane	11/509	193/19550	0.0125322	0.0886709	0.0704389	LRP1/APOE/WLS/HBEGF/IL7R/CLEC4E/CD9/MSR1/SGIP1/MARCO/CD163	11
GO:0005912	CC	GO:0005912	adherens junction	10/509	170/19550	0.0137715	0.0893972	0.0710159	CDH11/S100A11/ANXA1/TMEM47/HMCN1/PDLIM3/FERMT2/NDRG1/PLPP3/PDLIM4	10
GO:0034358	CC	GO:0034358	plasma lipoprotein particle	4/509	36/19550	0.0138413	0.0893972	0.0710159	APOC1/APOL1/APOE/MSR1	4
GO:1990777	CC	GO:1990777	lipoprotein particle	4/509	36/19550	0.0138413	0.0893972	0.0710159	APOC1/APOL1/APOE/MSR1	4
GO:0030136	CC	GO:0030136	clathrin-coated vesicle	11/509	196/19550	0.0139295	0.0893972	0.0710159	LRP1/RAB13/STEAP2/APOE/STON1/HBEGF/IL7R/ENTHD1/CD9/SGIP1/CEMIP	11
GO:1904724	CC	GO:1904724	tertiary granule lumen	5/509	55/19550	0.0140157	0.0893972	0.0710159	TIMP2/TNFAIP6/MMP9/ORM1/CHIT1	5
GO:0034361	CC	GO:0034361	very-low-density lipoprotein particle	3/509	20/19550	0.0143848	0.0893972	0.0710159	APOC1/APOL1/APOE	3
GO:0034385	CC	GO:0034385	triglyceride-rich plasma lipoprotein particle	3/509	20/19550	0.0143848	0.0893972	0.0710159	APOC1/APOL1/APOE	3
GO:0005923	CC	GO:0005923	bicellular tight junction	8/509	122/19550	0.0145419	0.0893972	0.0710159	PMP22/MXRA8/RAB13/NHS/CLMP/CGNL1/MPDZ/CLDN7	8
GO:0005769	CC	GO:0005769	early endosome	18/509	394/19550	0.0155814	0.0942422	0.0748647	LRP1/SPHK1/ANXA1/FGD5/NRP1/STEAP2/PMEPA1/TBC1D16/APOE/PDLIM4/WLS/GJA1/KCNQ1/BOK/SLC1A1/LAMP3/ATP9A/PLPP2	18
GO:0019897	CC	GO:0019897	extrinsic component of plasma membrane	10/509	174/19550	0.0159735	0.0950802	0.0755303	ERRFI1/CDH11/ANXA1/FERMT2/MFGE8/WNT2/CDH13/RGS1/BLK/GNG8	10
GO:0042827	CC	GO:0042827	platelet dense granule	3/509	21/19550	0.0164638	0.0964673	0.0766323	TIMP3/LGALS3BP/RARRES2	3
GO:0032994	CC	GO:0032994	protein-lipid complex	4/509	39/19550	0.0181876	0.104	0.0826161	APOC1/APOL1/APOE/MSR1	4
GO:0030016	CC	GO:0030016	myofibril	12/509	231/19550	0.018304	0.104	0.0826161	MMP2/CALD1/TPM1/ACTN1/PDLIM3/FERMT2/SDC4/FBXO32/MYL9/PDE4DIP/PDLIM4/FHL2	12
GO:0031256	CC	GO:0031256	leading edge membrane	10/509	180/19550	0.0197524	0.110554	0.0878227	FAP/ITGAV/ITGA5/PDPN/TPM1/ANTXR1/FGD5/FERMT2/NCKAP1/WLS	10
GO:0071682	CC	GO:0071682	endocytic vesicle lumen	3/509	23/19550	0.0211004	0.116362	0.0924366	SPARC/CTSL/APOE	3
GO:0005793	CC	GO:0005793	endoplasmic reticulum-Golgi intermediate compartment	8/509	132/19550	0.0222837	0.119511	0.0949377	FN1/SERPINH1/PLPP3/ANPEP/GJB2/COPZ2/SERPINA1/DCSTAMP	8
GO:0005901	CC	GO:0005901	caveola	6/509	84/19550	0.0223087	0.119511	0.0949377	MYOF/KCNMA1/CDH13/PTGIS/SELE/PLPP2	6
GO:0030135	CC	GO:0030135	coated vesicle	14/509	299/19550	0.0254875	0.134617	0.106938	LRP1/RAB13/KDELR3/STEAP2/APOE/COPZ2/STON1/HBEGF/SERPINA1/IL7R/ENTHD1/CD9/SGIP1/CEMIP	14
GO:0005916	CC	GO:0005916	fascia adherens	2/509	10/19550	0.0265087	0.136175	0.108175	ACTN1/GJA1	2
GO:0032593	CC	GO:0032593	insulin-responsive compartment	2/509	10/19550	0.0265087	0.136175	0.108175	LRP1/RAB13	2
GO:0042383	CC	GO:0042383	sarcolemma	8/509	138/19550	0.0281235	0.142518	0.113214	COL6A3/COL6A1/COL6A2/BGN/ANXA1/CACNA2D1/LAMA2/POPDC3	8
GO:0045178	CC	GO:0045178	basal part of cell	13/509	276/19550	0.0293653	0.146826	0.116637	FAP/LRP1/HEPH/PDPN/ANXA1/SLC1A3/PLPP3/AQP9/SLC39A8/SLC51A/KCNQ1/CLDN7/SLC40A1	13
GO:0045334	CC	GO:0045334	clathrin-coated endocytic vesicle	6/509	91/19550	0.0315015	0.153297	0.121777	APOE/HBEGF/IL7R/CD9/SGIP1/CEMIP	6
GO:0002116	CC	GO:0002116	semaphorin receptor complex	2/509	11/19550	0.0318491	0.153297	0.121777	NRP1/NRP2	2
GO:0030665	CC	GO:0030665	clathrin-coated vesicle membrane	7/509	116/19550	0.0320882	0.153297	0.121777	APOE/HBEGF/IL7R/ENTHD1/CD9/SGIP1/CEMIP	7
GO:0034364	CC	GO:0034364	high-density lipoprotein particle	3/509	27/19550	0.0322946	0.153297	0.121777	APOC1/APOL1/APOE	3
GO:0055038	CC	GO:0055038	recycling endosome membrane	6/509	92/19550	0.0329889	0.154636	0.12284	RAB13/NDRG1/PDLIM4/BOK/SLC1A1/ATP9A	6
GO:0031594	CC	GO:0031594	neuromuscular junction	5/509	70/19550	0.035648	0.165037	0.131103	POSTN/PDZRN3/LAMA2/SPOCK1/SYNGR3	5
GO:0043296	CC	GO:0043296	apical junction complex	8/509	145/19550	0.0361816	0.165465	0.131443	PMP22/MXRA8/RAB13/NHS/CLMP/CGNL1/MPDZ/CLDN7	8
GO:0009925	CC	GO:0009925	basal plasma membrane	12/509	257/19550	0.0374626	0.165986	0.131857	LRP1/HEPH/PDPN/ANXA1/SLC1A3/PLPP3/AQP9/SLC39A8/SLC51A/KCNQ1/CLDN7/SLC40A1	12
GO:1990909	CC	GO:1990909	Wnt signalosome	2/509	12/19550	0.0375712	0.165986	0.131857	FZD1/WNT2	2
GO:0031901	CC	GO:0031901	early endosome membrane	9/509	173/19550	0.0376236	0.165986	0.131857	SPHK1/ANXA1/PMEPA1/PDLIM4/WLS/BOK/SLC1A1/ATP9A/PLPP2	9
GO:0030669	CC	GO:0030669	clathrin-coated endocytic vesicle membrane	5/509	72/19550	0.039536	0.172395	0.136948	APOE/HBEGF/IL7R/CD9/SGIP1	5
GO:0016323	CC	GO:0016323	basolateral plasma membrane	11/509	231/19550	0.0400781	0.17275	0.13723	LRP1/HEPH/PDPN/ANXA1/PLPP3/AQP9/SLC39A8/SLC51A/KCNQ1/CLDN7/SLC40A1	11
GO:0070821	CC	GO:0070821	tertiary granule membrane	5/509	73/19550	0.041573	0.177157	0.140731	ITGAM/PLAU/OLR1/GPR84/CD33	5
GO:0034362	CC	GO:0034362	low-density lipoprotein particle	2/509	13/19550	0.0436514	0.181881	0.144484	APOE/MSR1	2
GO:0042627	CC	GO:0042627	chylomicron	2/509	13/19550	0.0436514	0.181881	0.144484	APOC1/APOE	2
GO:0032587	CC	GO:0032587	ruffle membrane	6/509	99/19550	0.0446748	0.184099	0.146246	FAP/ITGAV/ITGA5/PDPN/TPM1/FGD5	6
GO:0030662	CC	GO:0030662	coated vesicle membrane	9/509	181/19550	0.0477801	0.194756	0.154711	KDELR3/APOE/COPZ2/HBEGF/IL7R/ENTHD1/CD9/SGIP1/CEMIP	9
GO:0005201	MF	GO:0005201	extracellular matrix structural constituent	64/492	172/18368	3.81e-56	2.43e-53	2.07e-53	COL6A3/COL3A1/MXRA5/FN1/COL5A2/COL1A2/LUM/COL5A1/POSTN/COL1A1/COL6A1/VCAN/THBS2/LAMA4/COL6A2/LAMB1/COL4A1/COL4A2/PCOLCE/DCN/CTHRC1/EMILIN1/NID2/FBN1/BGN/HSPG2/COL15A1/SPARC/SRPX2/FBLN2/MFAP2/COL5A3/HMCN1/LTBP2/EFEMP1/CILP/AEBP1/FBLN1/TGFBI/NID1/LAMB3/MFGE8/COL12A1/COL16A1/EDIL3/LAMA2/PXDN/THBS1/COL13A1/PODN/ABI3BP/COL8A1/COL11A1/MFAP5/ASPN/SRPX/DPT/COMP/CHI3L1/COL10A1/COL6A6/MATN3/COL24A1/TFPI2	64
GO:0005518	MF	GO:0005518	collagen binding	26/492	69/18368	1.68e-23	5.36e-21	4.56e-21	FN1/LUM/COL6A1/COL6A2/PCOLCE/DCN/NID2/CTSK/SPARC/ANTXR1/COL5A3/SERPINH1/LOX/AEBP1/CTSL/TGFBI/NID1/LRRC15/THBS1/PODN/ITGA11/MMP9/ECM2/ASPN/COMP/P3H4	26
GO:0030020	MF	GO:0030020	extracellular matrix structural constituent conferring tensile strength	20/492	41/18368	3.95e-21	8.41e-19	7.15e-19	COL6A3/COL3A1/COL5A2/COL1A2/COL5A1/COL1A1/COL6A1/COL6A2/COL4A1/COL4A2/COL15A1/COL5A3/COL12A1/COL16A1/COL13A1/COL8A1/COL11A1/COL10A1/COL6A6/COL24A1	20
GO:0005539	MF	GO:0005539	glycosaminoglycan binding	35/492	230/18368	6.77e-17	1.08e-14	9.19e-15	FN1/COL5A1/POSTN/CRISPLD2/VCAN/CCDC80/THBS2/PCOLCE/FSTL1/DCN/SULF1/TNFAIP6/FBN1/BGN/COL5A3/DPYSL3/LTBP2/NRP1/ADAMTS5/CFH/ADAMTS1/NRP2/APOE/THBS1/COL13A1/HBEGF/COL11A1/ECM2/COMP/TREM2/NLRP3/EPYC/CEMIP/MMP7/IGHM	35
GO:0005178	MF	GO:0005178	integrin binding	28/492	144/18368	1.36e-16	1.73e-14	1.47e-14	COL3A1/FN1/COL5A1/FAP/LAMB1/ITGAV/TIMP2/EMILIN1/FBN1/EGFL6/ITGAM/ACTN1/EMP2/ITGB5/FERMT2/PLPP3/FBLN1/ADAMTS5/TGFBI/MFGE8/COL16A1/EDIL3/THBS1/SPP1/SFRP2/ECM2/COMP/CD9	28
GO:0019838	MF	GO:0019838	growth factor binding	26/492	141/18368	6.45e-15	6.87e-13	5.84e-13	COL3A1/COL1A2/COL5A1/COL1A1/COL6A1/IL1R1/COL4A1/PDGFRA/ITGAV/PDGFRB/SRPX2/LTBP2/NRP1/CD109/HTRA1/ACVRL1/NRP2/IGFBP4/PXDN/THBS1/TSKU/HTRA3/DUSP1/IGFBP2/HTRA4/IL1RN	26
GO:0050840	MF	GO:0050840	extracellular matrix binding	16/492	56/18368	8.57e-13	7.82e-11	6.65e-11	ITGAV/DCN/BGN/CD248/SPARC/FBLN2/OLFML2B/ADAMTS5/TGFBI/NID1/LGALS1/LRRC15/THBS1/COL11A1/SPP1/NTN4	16
GO:0008201	MF	GO:0008201	heparin binding	24/492	166/18368	1.7e-11	1.36e-09	1.15e-09	FN1/COL5A1/POSTN/CRISPLD2/CCDC80/THBS2/PCOLCE/FSTL1/FBN1/COL5A3/LTBP2/NRP1/ADAMTS5/CFH/ADAMTS1/NRP2/APOE/THBS1/COL13A1/HBEGF/COL11A1/ECM2/COMP/MMP7	24
GO:0048407	MF	GO:0048407	platelet-derived growth factor binding	8/492	11/18368	3.85e-11	2.73e-09	2.32e-09	COL3A1/COL1A2/COL5A1/COL1A1/COL6A1/COL4A1/PDGFRA/PDGFRB	8
GO:0043394	MF	GO:0043394	proteoglycan binding	11/492	36/18368	1.49e-09	9.55e-08	8.12e-08	FN1/COL5A1/LRP1/CTSK/COL5A3/CTSL/NID1/CFH/APOE/THBS1/COMP	11
GO:1901681	MF	GO:1901681	sulfur compound binding	26/492	265/18368	1.3e-08	7.56e-07	6.43e-07	FN1/COL5A1/POSTN/CRISPLD2/CCDC80/THBS2/LRP1/PCOLCE/FSTL1/FBN1/COL5A3/DPYSL3/LTBP2/NRP1/ADAMTS5/CFH/ADAMTS1/NRP2/APOE/THBS1/COL13A1/HBEGF/COL11A1/ECM2/COMP/MMP7	26
GO:0002020	MF	GO:0002020	protease binding	18/492	135/18368	2.17e-08	1.16e-06	9.83e-07	COL3A1/FN1/COL1A2/FAP/COL1A1/IL1R1/LRP1/ITGAV/TIMP2/F3/TIMP3/TIMP1/CSTA/SERPINA1/SERPINE1/COMP/ATP9A/BDKRB2	18
GO:0001968	MF	GO:0001968	fibronectin binding	9/492	28/18368	2.9e-08	1.42e-06	1.21e-06	CCDC80/ITGAV/CTSK/FBLN1/CTSL/LRRC15/SDC4/THBS1/SFRP2	9
GO:0019955	MF	GO:0019955	cytokine binding	18/492	139/18368	3.45e-08	1.57e-06	1.34e-06	IL1R1/ITGAV/PDPN/IL13RA1/NRP1/CD109/ACVRL1/NRP2/PXDN/THBS1/NBL1/TSKU/CSF2RA/COMP/GBP1/CCR5/IL1RN/IL22RA2	18
GO:0061134	MF	GO:0061134	peptidase regulator activity	23/492	230/18368	6.36e-08	2.71e-06	2.3e-06	COL6A3/FN1/PCOLCE/TIMP2/PROS1/TIMP3/TIMP1/SERPINH1/RARRES1/SERPINF1/CD109/FBLN1/PI15/CSTA/SERPING1/SFRP2/SERPINA1/SERPINE1/CST2/SPOCK1/C3/SERPINA3/TFPI2	23
GO:0030414	MF	GO:0030414	peptidase inhibitor activity	19/492	187/18368	6.99e-07	2.79e-05	2.37e-05	COL6A3/TIMP2/PROS1/TIMP3/TIMP1/SERPINH1/RARRES1/SERPINF1/CD109/PI15/CSTA/SERPING1/SERPINA1/SERPINE1/CST2/SPOCK1/C3/SERPINA3/TFPI2	19
GO:0030021	MF	GO:0030021	extracellular matrix structural constituent conferring compression resistance	7/492	22/18368	1.14e-06	4.29e-05	3.64e-05	LUM/VCAN/DCN/BGN/HSPG2/PODN/ASPN	7
GO:0061135	MF	GO:0061135	endopeptidase regulator activity	19/492	194/18368	1.22e-06	4.35e-05	3.7e-05	COL6A3/TIMP2/PROS1/TIMP3/TIMP1/SERPINH1/RARRES1/SERPINF1/CD109/CSTA/SERPING1/SFRP2/SERPINA1/SERPINE1/CST2/SPOCK1/C3/SERPINA3/TFPI2	19
GO:0004866	MF	GO:0004866	endopeptidase inhibitor activity	18/492	180/18368	1.73e-06	5.8e-05	4.93e-05	COL6A3/TIMP2/PROS1/TIMP3/TIMP1/SERPINH1/RARRES1/SERPINF1/CD109/CSTA/SERPING1/SERPINA1/SERPINE1/CST2/SPOCK1/C3/SERPINA3/TFPI2	18
GO:0004252	MF	GO:0004252	serine-type endopeptidase activity	17/492	174/18368	4.58e-06	0.000146447	0.000124482	MMP2/FAP/C1R/F3/CTSK/PRSS23/C1S/PLAU/MMP19/PLAT/HTRA1/HTRA3/MMP9/HTRA4/PCSK1/MMP7/MMP1	17
GO:0008236	MF	GO:0008236	serine-type peptidase activity	17/492	191/18368	1.59e-05	0.00048258	0.000410199	MMP2/FAP/C1R/F3/CTSK/PRSS23/C1S/PLAU/MMP19/PLAT/HTRA1/HTRA3/MMP9/HTRA4/PCSK1/MMP7/MMP1	17
GO:0017171	MF	GO:0017171	serine hydrolase activity	17/492	195/18368	2.08e-05	0.000603233	0.000512756	MMP2/FAP/C1R/F3/CTSK/PRSS23/C1S/PLAU/MMP19/PLAT/HTRA1/HTRA3/MMP9/HTRA4/PCSK1/MMP7/MMP1	17
GO:0005161	MF	GO:0005161	platelet-derived growth factor receptor binding	5/492	15/18368	3.25e-05	0.000902479	0.000767118	IL1R1/PDGFRA/ITGA5/PDGFRB/PDGFC	5
GO:0038024	MF	GO:0038024	cargo receptor activity	10/492	77/18368	3.81e-05	0.0010155	0.000863187	LRP1/ITGAM/LRP12/LGALS3BP/CXCL16/SCARA5/OLR1/MSR1/MARCO/CD163	10
GO:0008191	MF	GO:0008191	metalloendopeptidase inhibitor activity	5/492	16/18368	4.62e-05	0.00118115	0.00100399	TIMP2/TIMP3/TIMP1/RARRES1/SPOCK1	5
GO:0005520	MF	GO:0005520	insulin-like growth factor binding	6/492	29/18368	0.000100723	0.00247545	0.00210416	ITGAV/HTRA1/IGFBP4/HTRA3/IGFBP2/HTRA4	6
GO:0017147	MF	GO:0017147	Wnt-protein binding	6/492	30/18368	0.000123077	0.00291282	0.00247594	CTHRC1/FZD1/WLS/SFRP2/APCDD1/SFRP4	6
GO:0004222	MF	GO:0004222	metalloendopeptidase activity	11/492	111/18368	0.000193259	0.00441045	0.00374894	MMP2/ADAMTS2/ADAMTS12/MMP19/ADAMTS5/ADAMTS1/ADAM12/ADAMDEC1/MMP9/MMP7/MMP1	11
GO:0005044	MF	GO:0005044	scavenger receptor activity	7/492	47/18368	0.000235701	0.00519355	0.00441458	LRP1/LGALS3BP/CXCL16/SCARA5/MSR1/MARCO/CD163	7
GO:0004867	MF	GO:0004867	serine-type endopeptidase inhibitor activity	10/492	98/18368	0.000295357	0.0062911	0.00534751	COL6A3/SERPINH1/SERPINF1/CD109/SERPING1/SERPINA1/SERPINE1/SPOCK1/SERPINA3/TFPI2	10
GO:0050431	MF	GO:0050431	transforming growth factor beta binding	5/492	24/18368	0.000376663	0.00776412	0.00659959	ITGAV/CD109/ACVRL1/THBS1/TSKU	5
GO:0030246	MF	GO:0030246	carbohydrate binding	18/492	271/18368	0.000394342	0.00787451	0.00669343	PLOD2/VCAN/CD248/CLEC11A/LGALS1/HK3/CLEC7A/OLR1/P4HA2/CLEC4E/CD33/SELE/CHI3L1/NPTX2/FBP1/P3H3/KLRC3/LGALS2	18
GO:0004065	MF	GO:0004065	arylsulfatase activity	4/492	14/18368	0.000411081	0.00796003	0.00676612	SULF1/ARSD/ARSJ/ARSI	4
GO:0004029	MF	GO:0004029	aldehyde dehydrogenase (NAD+) activity	4/492	15/18368	0.000548753	0.0099002	0.00841529	ALDH1A3/ALDH2/ALDH1L2/ALDH1A1	4
GO:0005041	MF	GO:0005041	low-density lipoprotein particle receptor activity	4/492	15/18368	0.000548753	0.0099002	0.00841529	LRP1/LRP12/CXCL16/OLR1	4
GO:0004435	MF	GO:0004435	phosphatidylinositol phospholipase C activity	5/492	26/18368	0.000557758	0.0099002	0.00841529	EDNRA/CCL5/CCR5/F2RL2/BDKRB2	5
GO:0004175	MF	GO:0004175	endopeptidase activity	24/492	430/18368	0.000609661	0.0104567	0.00888831	MMP2/FAP/ADAMTS2/C1R/ADAMTS12/F3/CTSK/PRSS23/C1S/PLAU/MMP19/PLAT/ADAMTS5/CTSL/HTRA1/ADAMTS1/ADAM12/ADAMDEC1/HTRA3/MMP9/HTRA4/PCSK1/MMP7/MMP1	24
GO:0008237	MF	GO:0008237	metallopeptidase activity	14/492	190/18368	0.000621837	0.0104567	0.00888831	MMP2/ADAMTS2/ADAMTS12/MMP19/ADAMTS5/ADAMTS1/ADAM12/ANPEP/ADAMDEC1/CPE/MMP9/ENPEP/MMP7/MMP1	14
GO:0004030	MF	GO:0004030	aldehyde dehydrogenase [NAD(P)+] activity	4/492	16/18368	0.000716268	0.0117358	0.00997555	ALDH1A3/ALDH2/ALDH1L2/ALDH1A1	4
GO:0004629	MF	GO:0004629	phospholipase C activity	5/492	28/18368	0.000797392	0.0124276	0.0105637	EDNRA/CCL5/CCR5/F2RL2/BDKRB2	5
GO:0043236	MF	GO:0043236	laminin binding	5/492	28/18368	0.000797392	0.0124276	0.0105637	NID1/LGALS1/LRRC15/THBS1/NTN4	5
GO:0008484	MF	GO:0008484	sulfuric ester hydrolase activity	4/492	17/18368	0.000916956	0.0128033	0.010883	SULF1/ARSD/ARSJ/ARSI	4
GO:0030169	MF	GO:0030169	low-density lipoprotein particle binding	4/492	17/18368	0.000916956	0.0128033	0.010883	THBS1/CDH13/TREM2/MSR1	4
GO:0043395	MF	GO:0043395	heparan sulfate proteoglycan binding	4/492	17/18368	0.000916956	0.0128033	0.010883	LRP1/CFH/APOE/COMP	4
GO:0031406	MF	GO:0031406	carboxylic acid binding	13/492	176/18368	0.00094029	0.0128033	0.010883	PLOD2/SLC1A3/CYP26B1/APOC1/P4HA2/AKR1C3/CD33/SELE/S100A8/SLC1A1/P3H3/S100A9/FABP4	13
GO:0016709	MF	GO:0016709	oxidoreductase activity, acting on paired donors, with incorporation or reduction of molecular oxygen, NAD(P)H as one donor, and incorporation of one atom of oxygen	6/492	43/18368	0.000941715	0.0128033	0.010883	MICAL2/CYP26B1/CYP27B1/FMO1/CYP27A1/AKR1C3	6
GO:0030547	MF	GO:0030547	signaling receptor inhibitor activity	6/492	43/18368	0.000941715	0.0128033	0.010883	PXDN/CCL5/LILRB4/DKK3/IL1RN/LYPD1	6
GO:0016903	MF	GO:0016903	oxidoreductase activity, acting on the aldehyde or oxo group of donors	6/492	44/18368	0.00106611	0.0141925	0.0120638	ALDH1A3/ALDH2/AOX1/ALDH1L2/AKR1C3/ALDH1A1	6
GO:0030228	MF	GO:0030228	lipoprotein particle receptor activity	4/492	18/18368	0.00115417	0.0150513	0.0127938	LRP1/LRP12/CXCL16/OLR1	4
GO:0046332	MF	GO:0046332	SMAD binding	8/492	79/18368	0.00123492	0.0157823	0.0134152	COL5A2/COL1A2/FERMT2/CREB3L1/ACVRL1/PMEPA1/FOS/SMAD6	8
GO:0071813	MF	GO:0071813	lipoprotein particle binding	5/492	31/18368	0.0012905	0.0158583	0.0134798	APOE/THBS1/CDH13/TREM2/MSR1	5
GO:0071814	MF	GO:0071814	protein-lipid complex binding	5/492	31/18368	0.0012905	0.0158583	0.0134798	APOE/THBS1/CDH13/TREM2/MSR1	5
GO:0050786	MF	GO:0050786	RAGE receptor binding	3/492	10/18368	0.00199173	0.0240135	0.0204118	FPR1/S100A8/S100A9	3
GO:0097493	MF	GO:0097493	structural molecule activity conferring elasticity	3/492	11/18368	0.00268445	0.031766	0.0270015	EMILIN1/FBN1/FBLN2	3
GO:0016620	MF	GO:0016620	oxidoreductase activity, acting on the aldehyde or oxo group of donors, NAD or NADP as acceptor	5/492	37/18368	0.00290246	0.0337213	0.0286635	ALDH1A3/ALDH2/ALDH1L2/AKR1C3/ALDH1A1	5
GO:0031994	MF	GO:0031994	insulin-like growth factor I binding	3/492	13/18368	0.00447114	0.0510189	0.0433667	ITGAV/IGFBP4/IGFBP2	3
GO:0038187	MF	GO:0038187	pattern recognition receptor activity	4/492	26/18368	0.0047612	0.0533756	0.0453699	CLEC7A/CD14/CLEC4E/MARCO	4
GO:0019199	MF	GO:0019199	transmembrane receptor protein kinase activity	10/492	143/18368	0.00520397	0.0573334	0.0487341	PDGFRA/PDGFRB/EFEMP1/NRP1/ACVRL1/NRP2/PKDCC/AXL/PDGFRL/BLK	10
GO:0005313	MF	GO:0005313	L-glutamate transmembrane transporter activity	3/492	14/18368	0.00557842	0.0594102	0.0504994	SLC1A3/SLC7A11/SLC1A1	3
GO:0036041	MF	GO:0036041	long-chain fatty acid binding	3/492	14/18368	0.00557842	0.0594102	0.0504994	S100A8/S100A9/FABP4	3
GO:0004497	MF	GO:0004497	monooxygenase activity	8/492	102/18368	0.00610099	0.0618609	0.0525825	CYP1B1/MICAL2/CYP26B1/CYP27B1/FMO1/CYP27A1/PTGIS/AKR1C3	8
GO:0042277	MF	GO:0042277	peptide binding	17/492	321/18368	0.00612754	0.0618609	0.0525825	INHBA/TMEM158/LRP1/HSPG2/ITGAM/KDELR3/PPIC/ANPEP/APOE/CD14/ENPEP/TREM2/MSR1/MARCO/CEMIP/SLC40A1/CD1C	17
GO:0004714	MF	GO:0004714	transmembrane receptor protein tyrosine kinase activity	9/492	124/18368	0.00618682	0.0618609	0.0525825	PDGFRA/PDGFRB/EFEMP1/NRP1/NRP2/PKDCC/AXL/PDGFRL/BLK	9
GO:0016705	MF	GO:0016705	oxidoreductase activity, acting on paired donors, with incorporation or reduction of molecular oxygen	11/492	170/18368	0.00619577	0.0618609	0.0525825	PLOD2/CYP1B1/MICAL2/CYP26B1/CYP27B1/FMO1/P4HA2/CYP27A1/PTGIS/AKR1C3/P3H3	11
GO:0001846	MF	GO:0001846	opsonin binding	3/492	15/18368	0.00683584	0.0672016	0.0571222	ITGAV/ITGAM/VSIG4	3
GO:0001540	MF	GO:0001540	amyloid-beta binding	7/492	84/18368	0.00728466	0.0705287	0.0599503	LRP1/HSPG2/ITGAM/APOE/TREM2/MSR1/MARCO	7
GO:0005506	MF	GO:0005506	iron ion binding	10/492	151/18368	0.0075661	0.0721603	0.0613371	PLOD2/HEPH/CYP1B1/CYP26B1/AOX1/CYP27B1/P4HA2/CYP27A1/PTGIS/P3H3	10
GO:0015172	MF	GO:0015172	acidic amino acid transmembrane transporter activity	3/492	16/18368	0.00824805	0.0762345	0.0648002	SLC1A3/SLC7A11/SLC1A1	3
GO:0016641	MF	GO:0016641	oxidoreductase activity, acting on the CH-NH2 group of donors, oxygen as acceptor	3/492	16/18368	0.00824805	0.0762345	0.0648002	LOX/IL4I1/MAOA	3
GO:0017124	MF	GO:0017124	SH3 domain binding	9/492	130/18368	0.00835119	0.0762345	0.0648002	ERRFI1/DPYSL3/DOCK4/ADAM12/ENAH/GJA1/AFAP1/EFS/SGIP1	9
GO:0015026	MF	GO:0015026	coreceptor activity	5/492	48/18368	0.00897064	0.0799315	0.0679427	LRP1/ITGAV/GPC6/NRP1/CCR5	5
GO:0097110	MF	GO:0097110	scaffold protein binding	6/492	67/18368	0.00900636	0.0799315	0.0679427	TREM1/KCNQ1/TREM2/NLGN4X/CD163/KRT5	6
GO:0016722	MF	GO:0016722	oxidoreductase activity, acting on metal ions	3/492	17/18368	0.009819	0.0859499	0.0730585	HEPH/STEAP2/STEAP3	3
GO:0048019	MF	GO:0048019	receptor antagonist activity	4/492	32/18368	0.0100964	0.0871839	0.0741074	PXDN/CCL5/DKK3/IL1RN	4
GO:0043177	MF	GO:0043177	organic acid binding	9/492	135/18368	0.0105583	0.0899566	0.0764643	PLOD2/TDO2/SLC1A3/CYP26B1/P4HA2/S100A8/SLC1A1/P3H3/S100A9	9
GO:0004713	MF	GO:0004713	protein tyrosine kinase activity	9/492	136/18368	0.0110478	0.0928886	0.0789565	PDGFRA/PDGFRB/EFEMP1/NRP1/NRP2/PKDCC/AXL/PDGFRL/BLK	9
GO:0042834	MF	GO:0042834	peptidoglycan binding	3/492	18/18368	0.011552	0.0958663	0.0814876	TREM2/NLRP3/IGHM	3
GO:0020037	MF	GO:0020037	heme binding	9/492	139/18368	0.0126185	0.103375	0.0878698	CYP1B1/TDO2/NOX4/CYP26B1/PXDN/CYP27B1/CYP27A1/PTGIS/PXDNL	9
GO:0033293	MF	GO:0033293	monocarboxylic acid binding	6/492	73/18368	0.0134474	0.108771	0.0924566	CYP26B1/APOC1/AKR1C3/S100A8/S100A9/FABP4	6
GO:0004896	MF	GO:0004896	cytokine receptor activity	7/492	97/18368	0.0154021	0.120081	0.10207	IL1R1/F3/IL13RA1/CSF2RA/IL7R/CCR5/IL22RA2	7
GO:0016638	MF	GO:0016638	oxidoreductase activity, acting on the CH-NH2 group of donors	3/492	20/18368	0.015514	0.120081	0.10207	LOX/IL4I1/MAOA	3
GO:0031418	MF	GO:0031418	L-ascorbic acid binding	3/492	20/18368	0.015514	0.120081	0.10207	PLOD2/P4HA2/P3H3	3
GO:0140375	MF	GO:0140375	immune receptor activity	9/492	144/18368	0.0155973	0.120081	0.10207	IL1R1/F3/IL13RA1/FPR3/CSF2RA/IL7R/FPR1/CCR5/IL22RA2	9
GO:0003779	MF	GO:0003779	actin binding	20/492	441/18368	0.0158632	0.120674	0.102574	TNS1/CALD1/TPM1/GAS2L1/ANTXR1/ACTN1/MICAL2/PDLIM3/FERMT2/CAPG/PLS3/CNN1/ENAH/MYO10/KCNMA1/PDLIM4/DIXDC1/AFAP1/GBP1/CCR5	20
GO:0001618	MF	GO:0001618	virus receptor activity	6/492	76/18368	0.0161604	0.121488	0.103267	ITGAV/ITGA5/ITGB5/ANPEP/AXL/CCR5	6
GO:0140272	MF	GO:0140272	exogenous protein binding	6/492	77/18368	0.017143	0.127376	0.108271	ITGAV/ITGA5/ITGB5/ANPEP/AXL/CCR5	6
GO:0046906	MF	GO:0046906	tetrapyrrole binding	9/492	149/18368	0.0190632	0.140016	0.119015	CYP1B1/TDO2/NOX4/CYP26B1/PXDN/CYP27B1/CYP27A1/PTGIS/PXDNL	9
GO:0005504	MF	GO:0005504	fatty acid binding	4/492	39/18368	0.0199555	0.144661	0.122964	APOC1/S100A8/S100A9/FABP4	4
GO:0005540	MF	GO:0005540	hyaluronic acid binding	3/492	22/18368	0.0201484	0.144661	0.122964	VCAN/TNFAIP6/CEMIP	3
GO:0001786	MF	GO:0001786	phosphatidylserine binding	5/492	60/18368	0.0220775	0.15675	0.133239	MFGE8/THBS1/AXL/OSBPL10/TREM2	5
GO:0070412	MF	GO:0070412	R-SMAD binding	3/492	23/18368	0.02272	0.159093	0.135231	PMEPA1/FOS/SMAD6	3
GO:0033218	MF	GO:0033218	amide binding	18/492	400/18368	0.0229054	0.159093	0.135231	INHBA/TMEM158/LRP1/HSPG2/ITGAM/KDELR3/PPIC/FKBP10/ANPEP/APOE/CD14/ENPEP/TREM2/MSR1/MARCO/CEMIP/SLC40A1/CD1C	18
GO:0050660	MF	GO:0050660	flavin adenine dinucleotide binding	6/492	85/18368	0.0265108	0.176799	0.150281	NOX4/MICAL2/DPYD/AOX1/FMO1/MAOA	6
GO:0005543	MF	GO:0005543	phospholipid binding	20/492	466/18368	0.0267033	0.176799	0.150281	F3/SH3PXD2B/SNX7/ANXA1/FERMT2/CAPG/MYOF/MFGE8/APOC1/MYO10/APOE/THBS1/PHLDA2/AXL/OSBPL10/KCNQ1/TREM2/ENTHD1/SGIP1/IGHM	20
GO:0016504	MF	GO:0016504	peptidase activator activity	4/492	43/18368	0.0275573	0.176799	0.150281	FN1/PCOLCE/FBLN1/SFRP2	4
GO:0016209	MF	GO:0016209	antioxidant activity	6/492	86/18368	0.0278797	0.176799	0.150281	GPX8/PXDN/APOE/GPX3/S100A9/PXDNL	6
GO:0016175	MF	GO:0016175	superoxide-generating NAD(P)H oxidase activity	2/492	10/18368	0.0279447	0.176799	0.150281	NOX4/NCF2	2
GO:0016176	MF	GO:0016176	superoxide-generating NADPH oxidase activator activity	2/492	10/18368	0.0279447	0.176799	0.150281	SH3PXD2B/NCF2	2
GO:0016595	MF	GO:0016595	glutamate binding	2/492	10/18368	0.0279447	0.176799	0.150281	SLC1A3/SLC1A1	2
GO:0034713	MF	GO:0034713	type I transforming growth factor beta receptor binding	2/492	10/18368	0.0279447	0.176799	0.150281	FERMT2/SMAD6	2
GO:0071723	MF	GO:0071723	lipopeptide binding	2/492	10/18368	0.0279447	0.176799	0.150281	CD14/CD1C	2
GO:0008047	MF	GO:0008047	enzyme activator activity	7/492	110/18368	0.0284989	0.178537	0.151759	SH3PXD2B/NUPR1/APOC1/APOE/CCL5/NCF2/HSPB2	7
GO:0008081	MF	GO:0008081	phosphoric diester hydrolase activity	6/492	89/18368	0.0322635	0.200159	0.170138	EDNRA/CCL5/PDE1A/CCR5/F2RL2/BDKRB2	6
GO:0070697	MF	GO:0070697	activin receptor binding	2/492	11/18368	0.0335581	0.206189	0.175263	INHBA/SMAD6	2
GO:0043425	MF	GO:0043425	bHLH transcription factor binding	3/492	27/18368	0.0346996	0.211172	0.179499	RUNX2/FHL2/BHLHE41	3
GO:0070851	MF	GO:0070851	growth factor receptor binding	8/492	141/18368	0.0361778	0.218091	0.18538	IL1R1/PDGFRA/ITGA5/PDGFRB/EFEMP1/PDGFC/HBEGF/IL1RN	8
GO:0051861	MF	GO:0051861	glycolipid binding	3/492	28/18368	0.0381133	0.221789	0.188523	CLEC4E/TREM2/CD1C	3
GO:0070325	MF	GO:0070325	lipoprotein particle receptor binding	3/492	28/18368	0.0381133	0.221789	0.188523	LRP1/HSPG2/APOE	3
GO:0072341	MF	GO:0072341	modified amino acid binding	6/492	93/18368	0.0387722	0.221789	0.188523	NOX4/MFGE8/THBS1/AXL/OSBPL10/TREM2	6
GO:0004875	MF	GO:0004875	complement receptor activity	2/492	12/18368	0.039568	0.221789	0.188523	FPR3/FPR1	2
GO:0008429	MF	GO:0008429	phosphatidylethanolamine binding	2/492	12/18368	0.039568	0.221789	0.188523	MFGE8/TREM2	2
GO:0017154	MF	GO:0017154	semaphorin receptor activity	2/492	12/18368	0.039568	0.221789	0.188523	NRP1/NRP2	2
GO:0031543	MF	GO:0031543	peptidyl-proline dioxygenase activity	2/492	12/18368	0.039568	0.221789	0.188523	P4HA2/P3H3	2
GO:0035325	MF	GO:0035325	Toll-like receptor binding	2/492	12/18368	0.039568	0.221789	0.188523	S100A8/S100A9	2
GO:0048029	MF	GO:0048029	monosaccharide binding	5/492	71/18368	0.04159	0.230278	0.195739	PLOD2/HK3/P4HA2/FBP1/P3H3	5
GO:0008009	MF	GO:0008009	chemokine activity	4/492	49/18368	0.0418032	0.230278	0.195739	CXCL16/CCL5/CXCL8/CCL21	4
GO:0008528	MF	GO:0008528	G protein-coupled peptide receptor activity	8/492	147/18368	0.0444692	0.240669	0.204571	FPR3/EDNRA/GPR84/FPR1/CCR5/APLNR/F2RL2/BDKRB2	8
GO:0005516	MF	GO:0005516	calmodulin binding	10/492	201/18368	0.0447	0.240669	0.204571	CALD1/SPHK1/AEBP1/CNN1/MYO10/RGS1/KCNQ1/PDE1A/RRAD/TRPM4	10
GO:0033764	MF	GO:0033764	steroid dehydrogenase activity, acting on the CH-OH group of donors, NAD or NADP as acceptor	3/492	30/18368	0.0454324	0.240669	0.204571	HSD11B1/HSD3B7/AKR1C3	3
GO:0004859	MF	GO:0004859	phospholipase inhibitor activity	2/492	13/18368	0.0459492	0.240669	0.204571	ANXA1/APOC1	2
GO:0008195	MF	GO:0008195	phosphatidate phosphatase activity	2/492	13/18368	0.0459492	0.240669	0.204571	PLPP3/PLPP2	2
GO:0032036	MF	GO:0032036	myosin heavy chain binding	2/492	13/18368	0.0459492	0.240669	0.204571	MYL9/AXL	2
GO:0004601	MF	GO:0004601	peroxidase activity	4/492	51/18368	0.0473211	0.245839	0.208966	GPX8/PXDN/GPX3/PXDNL	4

## Sheet:  Supplementary Table4
	ID	Description	GeneRatio	BgRatio	pvalue	p.adjust	qvalue	geneID	Count
hsa04512	hsa04512	ECM-receptor interaction	23/260	88/8115	2.2e-15	5.57e-13	5.08e-13	1293/2335/1278/1277/1291/7058/3910/1292/3912/1282/1284/3685/3678/3339/3693/3914/6385/3908/7057/22801/6696/1311/131873	23
hsa04974	hsa04974	Protein digestion and absorption	22/260	103/8115	8.24e-13	1.04e-10	9.5e-11	1293/1281/1290/1278/1289/1277/1291/1292/1282/1284/1306/50509/1303/1307/1305/1295/1301/3784/1300/6505/131873/255631	22
hsa04610	hsa04610	Complement and coagulation cascades	18/260	85/8115	1.24e-10	1.05e-08	9.54e-09	5329/715/2152/716/3684/5328/5627/5327/3075/710/10544/5265/5054/718/11326/2151/624/730	18
hsa04510	hsa04510	Focal adhesion	26/260	201/8115	9.68e-10	6.12e-08	5.58e-08	1293/2335/1278/1277/1291/7058/3910/1292/3912/1282/1284/5156/3685/3678/5159/87/3693/56034/3914/3908/7057/10398/22801/6696/1311/131873	26
hsa05146	hsa05146	Amoebiasis	16/260	102/8115	1.25e-07	5.92e-06	5.39e-06	1281/2335/1278/1277/3910/3554/3912/1282/1284/3684/87/3914/3908/929/3576/911	16
hsa05205	hsa05205	Proteoglycans in cancer	23/260	205/8115	1.4e-07	5.92e-06	5.39e-06	2335/1278/4060/4313/1277/5329/3685/1634/3678/3339/5328/3693/7078/117581/1514/8321/6385/6383/7057/7472/1839/4318/3316	23
hsa04151	hsa04151	PI3K-Akt signaling pathway	30/260	354/8115	8.98e-07	3.25e-05	2.96e-05	1293/2335/1278/1277/1291/7058/3910/1292/3912/1282/1284/5156/3685/3678/5159/3693/90993/56034/3914/3908/7057/22801/6696/3575/1311/5008/1942/8115/131873/94235	30
hsa05165	hsa05165	Human papillomavirus infection	26/260	331/8115	1.97e-05	0.000621708	0.000566482	1293/2335/1278/1277/1291/7058/3910/1292/3912/1282/1284/3685/3678/5159/3693/90993/3914/8321/3908/7057/7472/22801/6696/1311/131873/55534	26
hsa04145	hsa04145	Phagosome	16/260	152/8115	2.68e-05	0.000752916	0.000686035	7058/3685/715/3678/3684/3693/1514/7057/64581/4973/929/1311/4688/4481/718/8685	16
hsa04933	hsa04933	AGE-RAGE signaling pathway in diabetic complications	12/260	100/8115	7.76e-05	0.0019633	0.0017889	1281/2335/1278/4313/1277/1282/1284/2152/50507/5054/6401/3576	12
hsa05133	hsa05133	Pertussis	10/260	76/8115	0.000141846	0.00326246	0.00297266	715/3678/716/3684/710/929/2353/114548/718/3576	10
hsa05418	hsa05418	Fluid shear stress and atherosclerosis	13/260	139/8115	0.000494277	0.010421	0.00949532	4313/3554/3685/5327/1514/6385/6383/1843/4318/2353/2953/4688/6401	13
hsa04978	hsa04978	Mineral absorption	8/260	60/8115	0.000601883	0.0117136	0.0106731	9843/261729/4502/4493/26872/4499/4496/30061	8
hsa04926	hsa04926	Relaxin signaling pathway	12/260	129/8115	0.000849128	0.015345	0.0139819	1281/1278/4313/1277/1282/1284/59/90993/4318/2353/4312/94235	12
hsa05144	hsa05144	Malaria	7/260	50/8115	0.000982092	0.0165646	0.0150932	7058/4035/6383/7057/1311/6401/3576	7
hsa04640	hsa04640	Hematopoietic cell lineage	10/260	99/8115	0.00121442	0.019203	0.0174972	3554/3678/3684/290/1438/929/3575/945/928/911	10
hsa05219	hsa05219	Bladder cancer	6/260	41/8115	0.00178835	0.0266149	0.0242508	4313/7057/1839/4318/3576/4312	6
hsa00380	hsa00380	Tryptophan metabolism	6/260	42/8115	0.00203143	0.0285528	0.0260165	1545/6999/217/316/259307/4128	6
hsa04380	hsa04380	Osteoclast differentiation	10/260	128/8115	0.00788191	0.104954	0.095631	3554/1513/2355/11006/7305/2274/2353/4688/54209/2354	10
hsa05222	hsa05222	Small cell lung cancer	8/260	92/8115	0.00910593	0.11519	0.104958	2335/3910/3912/1282/1284/3685/3914/3908	8
hsa04810	hsa04810	Regulation of actin cytoskeleton	14/260	218/8115	0.0102334	0.118596	0.108061	2335/5156/3685/3678/5159/3684/87/3693/56034/55740/10787/10398/22801/624	14
hsa04657	hsa04657	IL-17 signaling pathway	8/260	94/8115	0.0103127	0.118596	0.108061	1051/4318/2353/6279/3576/6280/2354/4312	8
hsa05412	hsa05412	Arrhythmogenic right ventricular cardiomyopathy	7/260	77/8115	0.0113942	0.122645	0.111751	3685/3678/3693/781/3908/22801/2697	7
hsa05414	hsa05414	Dilated cardiomyopathy	8/260	96/8115	0.0116343	0.122645	0.111751	3685/3678/7168/3693/781/3908/22801/5350	8
hsa04979	hsa04979	Cholesterol metabolism	5/260	50/8115	0.0212715	0.215267	0.196145	4035/341/348/1593/51129	5
hsa05410	hsa05410	Hypertrophic cardiomyopathy	7/260	90/8115	0.0250031	0.2433	0.221688	3685/3678/7168/3693/781/3908/22801	7
hsa00770	hsa00770	Pantothenate and CoA biosynthesis	3/260	21/8115	0.0282226	0.264456	0.240965	1806/217/8876	3
hsa00340	hsa00340	Histidine metabolism	3/260	22/8115	0.0319247	0.288463	0.262839	3176/217/4128	3
hsa05150	hsa05150	Staphylococcus aureus infection	7/260	96/8115	0.0340047	0.296661	0.270309	715/716/3684/2359/3075/2357/718	7
hsa05215	hsa05215	Prostate cancer	7/260	97/8115	0.0356897	0.300983	0.274247	5156/5159/5328/5327/90993/56034/4318	7
hsa00480	hsa00480	Glutathione metabolism	5/260	58/8115	0.0375028	0.306071	0.278883	493869/290/2687/2953/2878	5
hsa04216	hsa04216	Ferroptosis	4/260	41/8115	0.0412508	0.326139	0.297169	55240/23657/64116/30061	4
hsa00590	hsa00590	Arachidonic acid metabolism	5/260	61/8115	0.045119	0.345912	0.315185	493869/2687/5740/8644/2878	5
hsa04514	hsa04514	Cell adhesion molecules	9/260	149/8115	0.0497266	0.370025	0.337156	1462/3685/3684/6385/6383/1366/6401/80380/57502	9

## Sheet:  Supplementary Table5
id	HR	HR.95L	HR.95H	pvalue
CD163	1.2834	1.12917	1.45869	0.000133656
CSTA	0.733378	0.625358	0.860056	0.000136511
TPM1	0.653012	0.523522	0.814529	0.000157333
S100A9	1.26489	1.11971	1.42889	0.000158243
LTBP2	0.671864	0.546056	0.826657	0.000170245
SULT1C2	0.791622	0.697484	0.898465	0.000297473
VSIG4	1.20969	1.0879	1.34512	0.000437979
HTRA1	0.63038	0.48596	0.817719	0.000509318
MT1M	1.16229	1.06666	1.2665	0.000597203
LRRC15	0.76682	0.658117	0.893478	0.000663921
TMEM119	0.801329	0.704615	0.911318	0.000738004
ADAM12	0.726403	0.603134	0.874866	0.000754628
SLC12A8	0.79515	0.695777	0.908716	0.000764651
PMEPA1	0.779295	0.673043	0.902321	0.000855054
SLC1A1	0.835322	0.750853	0.929293	0.000939111
FRMD6	0.703295	0.570469	0.867048	0.000981459
THBS2	0.800777	0.70093	0.914847	0.00107634
MT1H	1.2959	1.10898	1.51432	0.00110806
DPYSL3	0.685434	0.546037	0.860417	0.0011302
ACTA2	0.658923	0.511722	0.848467	0.00122135
CGNL1	0.800418	0.698653	0.917006	0.00133302
MMP9	0.799152	0.696517	0.916912	0.00138964
SULF1	0.819138	0.724706	0.925876	0.00141138
S100A8	1.17883	1.06477	1.30512	0.00153207
COL6A6	0.818184	0.722428	0.926632	0.00157863
GXYLT2	0.677181	0.5314	0.862955	0.00162373
RGS1	0.753942	0.632052	0.899338	0.0016943
EHF	0.825702	0.732221	0.931118	0.00178315
PDLIM3	0.758095	0.637156	0.901988	0.00178838
CTHRC1	0.79991	0.695025	0.920624	0.00185037
HMCN1	0.880741	0.812963	0.95417	0.00188241
CTGF	0.810323	0.709581	0.925369	0.00190246
IL22RA2	0.854943	0.773859	0.944522	0.00205176
PLAU	0.732529	0.600371	0.893777	0.00216758
INHBA	0.863588	0.786178	0.94862	0.00220749
MMP2	0.823831	0.725876	0.935005	0.00269543
RUNX2	0.773442	0.653005	0.91609	0.002932
ENAH	0.727808	0.58898	0.899361	0.00325847
CD33	1.23397	1.07209	1.4203	0.00338875
MT1E	1.25422	1.07737	1.46011	0.00349049
SNX7	0.756132	0.62512	0.914601	0.00398316
MT2A	1.3172	1.09119	1.59002	0.00412302
LYPD1	0.82064	0.716559	0.93984	0.00428187
SPARC	0.708682	0.55903	0.898395	0.00443709
POSTN	0.879195	0.804459	0.960875	0.00450415
MEGF6	0.852446	0.76284	0.952578	0.00484249
DNAJC5B	0.791602	0.67237	0.931979	0.00502041
CD9	0.813252	0.701547	0.942743	0.00610498
TCIM	0.838019	0.737771	0.95189	0.0065587
LINC01279	0.840202	0.741062	0.952606	0.00657021
VGLL3	0.830999	0.727084	0.949766	0.00660463
WNT2	0.805405	0.688386	0.942317	0.00689877
CYP27A1	0.802633	0.683742	0.942198	0.00719087
MARCO	1.13679	1.03532	1.24819	0.00719378
OMD	0.814246	0.700749	0.946126	0.00729577
COL1A2	0.802019	0.682388	0.942622	0.00743003
COL12A1	0.809743	0.69296	0.946208	0.00791204
NTN4	0.845832	0.747099	0.957613	0.00819631
CLIC3	0.828767	0.719987	0.953983	0.00889195
FAP	0.836303	0.731332	0.95634	0.00899293
ITGAV	0.673396	0.500181	0.906595	0.00915298
TSC22D1	0.739178	0.588489	0.928453	0.00937205
EDIL3	0.853764	0.75718	0.962668	0.00984831
PLS3	0.745138	0.594565	0.933843	0.0106418
NTM	0.783166	0.648735	0.945454	0.0109675
SERPINF1	0.697714	0.528438	0.921215	0.0111247
ISLR	0.777905	0.640186	0.945251	0.0115258
PLK2	0.802868	0.676359	0.953038	0.0120805
TFAP2C	0.813458	0.692267	0.955865	0.0121291
WISP2	0.836418	0.72718	0.962065	0.0123648
CCDC80	0.802998	0.675935	0.953945	0.0125446
TPBG	0.678346	0.499747	0.920773	0.012795
ACTN1	0.717262	0.551683	0.932537	0.0130816
ITGA11	0.725643	0.56284	0.935538	0.0133606
GPX3	1.19921	1.03844	1.38486	0.0133744
EMP2	0.762188	0.614343	0.945613	0.013578
KIAA1211L	0.82525	0.706764	0.963599	0.015146
COL13A1	0.848932	0.743683	0.969075	0.0153037
CDH13	0.857481	0.756629	0.971776	0.0160217
COL1A1	0.785242	0.644152	0.957236	0.0167357
CLEC11A	0.760602	0.607735	0.95192	0.0168305
SDC2	0.766158	0.615358	0.953913	0.0172249
PTGFRN	0.781018	0.637041	0.957536	0.0174381
KDELR3	0.714703	0.541609	0.943118	0.0176031
PDGFC	0.726374	0.557206	0.946902	0.0181132
ANGPTL2	0.727853	0.559024	0.947669	0.0183166
PXDNL	0.901232	0.826369	0.982877	0.0187574
COL16A1	0.833601	0.716179	0.970274	0.0187971
GLIS2	0.746139	0.584004	0.953287	0.0191464
GFPT2	0.789328	0.647197	0.962671	0.0195149
TMEM47	0.747815	0.585456	0.9552	0.0199661
CACNA2D1	0.764498	0.609446	0.958997	0.0202339
NCF2	1.21062	1.03021	1.42263	0.0202604
NHS	0.808257	0.675076	0.967712	0.020491
AQP9	1.13509	1.01766	1.26607	0.0229591
EML6	0.907857	0.835281	0.986739	0.0229658
CDH11	0.774203	0.620373	0.966178	0.0235494
FPR3	0.780793	0.629052	0.969138	0.0248137
CYR61	0.851852	0.740522	0.979919	0.024843
TFEC	0.792972	0.646948	0.971956	0.0254904
TMEM98	0.853042	0.740804	0.982284	0.0272232
CD109	0.762818	0.599853	0.970055	0.0272513
EVC	0.880653	0.785632	0.987168	0.0291341
CTSK	0.816499	0.680465	0.979729	0.029242
PDE1A	0.857451	0.746696	0.984633	0.0292998
TNFRSF12A	0.812885	0.674184	0.980121	0.0299825
COL5A1	0.863185	0.754853	0.987064	0.0315349
C17orf99	0.924962	0.861455	0.99315	0.0316067
HBEGF	0.840164	0.714251	0.988274	0.0355229
LAMB3	0.876625	0.775339	0.991142	0.035553
CALD1	0.756675	0.583439	0.981349	0.0355628
APOC1	0.770739	0.604301	0.983017	0.0359082
GAS2L1	0.760147	0.587903	0.982857	0.0364506
ASPN	0.884405	0.787655	0.993038	0.0376946
SLC7A11	0.840253	0.712586	0.990793	0.0384552
SELENOM	0.796126	0.641312	0.988314	0.0387804
BGN	0.831654	0.697143	0.992119	0.0405736
COL11A1	0.894344	0.803518	0.995436	0.0409847
FN1	0.875234	0.769777	0.995138	0.0419143
PPIC	0.781978	0.616383	0.99206	0.0428033
P3H3	0.85818	0.740019	0.995209	0.0430212
FBN1	0.816063	0.669275	0.995046	0.0445321
GLT1D1	1.10643	1.00236	1.22131	0.0447689
PLOD2	0.853951	0.731782	0.996517	0.0450423
PRRX1	0.791132	0.628566	0.995742	0.0458989
HEPH	0.769777	0.594919	0.996031	0.0465671
IGFBP2	0.893958	0.800286	0.998593	0.0471571
EDNRA	0.8108	0.659068	0.997465	0.0472589
FERMT2	0.761805	0.581791	0.997518	0.0479254
GJA1	0.802137	0.644097	0.998956	0.0489193

## Sheet:  Supplementary Table6
	id	V2
13	BIBW2992	3.92162e-09
23	Bosutinib	3.88425e-08
9	ATRA	4.70091e-07
56	Methotrexate	5.69724e-07
44	Gemcitabine	1.32302e-06
4	ABT.888	2.38061e-06
53	Lenalidomide	2.59063e-06
54	LFM.A13	3.89024e-06
46	GW843682X	4.64455e-06
52	Lapatinib	9.20781e-06
2	A.770041	1.35342e-05
40	Etoposide	2.48802e-05
47	Imatinib	4.39997e-05
24	Bryostatin.1	4.7383e-05
11	Axitinib	0.000100882
5	AG.014699	0.000117381
15	BI.D1870	0.000225091
16	BIRB.0796	0.000302984
45	GNF.2	0.00047047
42	FTI.277	0.000613361
55	Metformin	0.00127609
31	Dasatinib	0.00142618
38	Epothilone.B	0.00281333
50	JNK.9L	0.00679389
25	BX.795	0.0113417
12	Bexarotene	0.0114215
36	Elesclomol	0.0133098
26	Camptothecin	0.0165484
14	Bicalutamide	0.0189072
6	AICAR	0.028718
43	Gefitinib	0.0290791
41	FH535	0.0305629
34	Doxorubicin	0.0387619

## Sheet:  Supplementary Table7
R	BIBW2992	Bosutinib	ATRA	Methotrexate	Gemcitabine	ABT.888	Lenalidomide	LFM.A13	GW843682X	Lapatinib	A.770041	Etoposide	Imatinib	Bryostatin.1	Axitinib	AG.014699	BI.D1870	BIRB.0796	GNF.2	FTI.277	Metformin	Dasatinib	Epothilone.B	JNK.9L	BX.795	Bexarotene	Elesclomol	Camptothecin	Bicalutamide	AICAR	Gefitinib	FH535	Doxorubicin
FNDC1	0.457405	0.422405	0.449877	0.396454	0.377551	0.409095	0.344867	-0.438494	0.287134	-0.449807	-0.402335	0.302407	-0.405729	-0.452181	0.204779	-0.225632	0.399957	0.371457	-0.356313	-0.31643	0.251164	-0.395381	0.287678	0.121578	-0.310037	-0.31336	-0.119783	0.280078	-0.270411	0.236947	0.215433	-0.186317	0.200536
ANTXR1	0.57595	0.590097	0.613359	0.650429	0.32508	0.663933	0.653047	-0.562384	0.345939	-0.579237	-0.608667	0.288956	-0.607497	-0.657809	0.296762	-0.170332	0.445449	0.590538	-0.562404	-0.511112	0.471557	-0.653101	0.181675	0.164254	-0.448425	-0.493579	-0.113137	0.373483	-0.60232	0.338553	0.465921	-0.21183	0.237451
RARRES2	0.54901	0.503382	0.544456	0.584922	0.360049	0.450735	0.503027	-0.54683	0.0622878	-0.481919	-0.602908	0.256948	-0.577354	-0.61138	0.265919	0.0157107	0.364631	0.48334	-0.59759	-0.452819	0.298539	-0.622024	0.205518	0.109273	-0.325669	-0.525003	-0.190251	0.318288	-0.51711	0.33363	0.404734	-0.226101	0.351373
S100A9	-0.0373839	0.0627735	0.104781	0.221784	-0.129232	0.126718	0.205093	-0.176741	-0.156081	-0.150395	-0.144016	-0.146638	-0.28257	-0.336295	0.015397	0.454571	0.0551581	0.253471	-0.363797	-0.200019	0.135881	-0.379056	-0.130877	-0.168579	-0.185453	-0.250672	0.22927	0.199683	-0.415783	0.0996468	0.221782	0.0102305	0.149121
MT1M	0.109995	0.176119	0.243346	0.322039	0.0658174	0.247319	0.259706	-0.258001	-0.0706941	-0.192669	-0.220486	-0.028989	-0.387404	-0.446697	-0.0489804	0.388824	0.214408	0.34606	-0.406568	-0.191997	0.128243	-0.412299	-0.0385259	-0.0834999	-0.253658	-0.28001	0.230803	0.237027	-0.460286	0.184016	0.244769	-0.0256244	0.26985
P	BIBW2992	Bosutinib	ATRA	Methotrexate	Gemcitabine	ABT.888	Lenalidomide	LFM.A13	GW843682X	Lapatinib	A.770041	Etoposide	Imatinib	Bryostatin.1	Axitinib	AG.014699	BI.D1870	BIRB.0796	GNF.2	FTI.277	Metformin	Dasatinib	Epothilone.B	JNK.9L	BX.795	Bexarotene	Elesclomol	Camptothecin	Bicalutamide	AICAR	Gefitinib	FH535	Doxorubicin
FNDC1	1.1078e-11	5.14764e-10	2.62567e-11	6.76155e-09	3.85679e-08	1.9824e-09	6.09484e-07	9.30735e-11	3.92377e-05	2.64675e-11	3.84511e-09	1.4172e-05	2.7622e-09	2.02082e-11	0.00371531	0.00135388	4.83721e-09	6.60637e-08	2.40066e-07	5.28306e-06	0.00034582	7.48612e-09	3.78764e-05	0.0871525	8.33616e-06	6.58524e-06	0.0919555	6.16039e-05	0.000112098	0.000752736	0.00224407	0.00841661	0.00451149
ANTXR1	5.5974e-19	4.66197e-20	5.94639e-22	2.56802e-25	2.80245e-06	1.159e-26	1.42598e-25	5.43633e-18	5.59422e-07	3.17589e-19	1.47538e-21	3.48539e-05	1.84607e-21	4.81816e-26	2.07893e-05	0.0161594	4.3197e-11	4.30595e-20	5.41823e-18	1.22321e-14	2.06378e-12	1.4085e-25	0.0102256	0.0204354	3.09394e-11	1.28866e-13	0.111596	5.53106e-08	4.92581e-21	1.00325e-06	4.06748e-12	0.00266837	0.000732856
RARRES2	4.62825e-17	3.51222e-14	9.39233e-17	1.17357e-19	1.75701e-07	2.38244e-11	3.68447e-14	6.50387e-17	0.382123	5.7361e-13	4.40965e-21	0.000248725	4.39736e-19	8.73873e-22	0.000146937	0.825681	1.19163e-07	4.79616e-13	1.18877e-20	1.87874e-11	1.8443e-05	1.06617e-22	0.00359036	0.124444	2.68206e-06	1.7166e-15	0.00711224	4.61801e-06	5.29705e-15	1.4685e-06	3.0445e-09	0.00132207	3.60523e-07
S100A9	0.600121	0.378416	0.140787	0.00164257	0.0688809	0.0745039	0.00366168	0.012517	0.0277055	0.0339812	0.0424186	0.0387586	5.26039e-05	1.19583e-06	0.829108	1.5369e-11	0.439056	0.000303492	1.27946e-07	0.00461834	0.055666	3.37098e-08	0.0653955	0.0173044	0.00873022	0.000355525	0.0011245	0.00468885	1.01422e-09	0.161417	0.00164274	0.885963	0.0355427
MT1M	0.121962	0.0128359	0.000533382	3.50986e-06	0.355683	0.000428693	0.000211983	0.000234046	0.321089	0.00640287	0.00175196	0.684412	1.57782e-08	3.75686e-11	0.492074	1.38368e-08	0.002358	5.54062e-07	2.54398e-09	0.00659353	0.0710506	1.44061e-09	0.589024	0.240981	0.000300288	6.18684e-05	0.00103896	0.000749546	7.91817e-12	0.0092746	0.000493441	0.719401	0.000115979
